# Supplementary material for: Clostridium thermocellum ATCC27405 transcriptomic, metabolomic and proteomic profiles after ethanol stress
Source: BMC Genomics. 2012 Jul 23;13:336. doi: 10.1186/1471-2164-13-336 (PMC3478167; doi:10.1186/1471-2164-13-336)
Supplement: Additional file 3 — All 3047 differently expressed genes. Genes significantly differentially expressed with ratio greater than 2-fold within at least one comparison of ethanol treatment versus control and time course studies of both ethanol-treated and control cells. [file 1471-2164-13-336-S3.xls]

## Sheet: Table_S2_3047_All
Additional file 3. The list of 3047 genes significantly differentially expressed with ratio greater than 2-fold within at least one comparison of ethanol treatment versus control and time course studies of both ethanol-treated and control cells. (Ratios are represented as log2 values).
SEQ_ID	OperonID_Gene#	Strand	Start	Stop	Product	Function Group	Gene_Name	COGs	Trt/Ctr	Trt/Ctr <-log10(p-value)>	Trt/Ctr <SI>	2min_Trt/Ctr	2min_Trt/Ctr <-log10(p-value)>	2min_Trt/Ctr <SI>	12min_Trt/Ctr	12min_Trt/Ctr <-log10(p-value)>	12min_Trt/Ctr <SI>	30min_Trt/Ctr	30min_Trt/Ctr <-log10(p-value)>	30min_Trt/Ctr <SI>	60min_Trt/Ctr	60min_Trt/Ctr <-log10(p-value)>	60min_Trt/Ctr <SI>	120min_Trt/Ctr	120min_Trt/Ctr <-log10(p-value)>	120min_Trt/Ctr <SI>	240min_Trt/Ctr	240min_Trt/Ctr <-log10(p-value)>	240min_Trt/Ctr <SI>	Trt_12/2min	Trt_12/2min <-log10(p-value)>	Trt_12/2min <SI>	Trt_30/12min	Trt_30/12min <-log10(p-value)>	Trt_30/12min <SI>	Trt_60/30min	Trt_60/30min <-log10(p-value)>	Trt_60/30min <SI>	Trt_120/60min	Trt_120/60min <-log10(p-value)>	Trt_120/60min <SI>	Trt_240/120min	Trt_240/120min <-log10(p-value)>	Trt_240/120min <SI>	Ctr_12/2min	Ctr_12/2min <-log10(p-value)>	Ctr_12/2min <SI>	Ctr_30/12min	Ctr_30/12min <-log10(p-value)>
326 abundant genes
Cthe_0016		f	23020	23499	Ferritin and Dps	9		COG1528 Ferritin-like protein category=P	0.146094	0.403163	0	0.11704	0.278381	0	0.38995	1.42715	0	0.19314	0.551222	0	0.06683	0.144144	0	-0.186908	0.522147	0	0.29652	0.962597	0	0.160024	1.47464	0	-0.094121	0.772024	0	-0.062854	0.44766	0	-0.10922	0.95358	0	0.20954	3.06787	1	-0.11288	0.883175	0	0.10269	0.947653
Cthe_0017	5_3	f	24056	25918	protein of unknown function DUF1538	13			-0.0527932	0.117399	0	-0.159736	0.387551	0	-0.257648	0.732484	0	-0.090549	0.204441	0	-0.153688	0.368999	0	0.00582	0.010926	0	0.33904	1.09759	0	-0.22605	1.91157	1	0.24149	2.42388	1	0.09675	0.629309	0	-0.15335	1.21126	0	0.28871	3.85719	1	-0.12814	0.824141	0	0.07439	0.478021
Cthe_0053		f	69309	71693	ribonucleoside-diphosphate reductase, adenosylcobalamin-dependent	16		COG0209 Ribonucleotide reductase alpha subunit category=F	0.185845	0.70786	0	0.13229	0.396412	0	0.0168	0.038616	0	0.15734	0.525992	0	0.21455	0.756501	0	0.38503	1.88051	1	0.20906	0.734344	0	-0.05321	0.342697	0	0.10903	1.01334	0	-0.035819	0.234719	0	0.074765	0.597293	0	-0.015451	0.099094	0	0.062274	0.418557	0	-0.031508	0.215729
Cthe_0063		f	96121	96456	Rubredoxin-type Fe(Cys)4 protein	11		COG1592 Rubrerythrin category=C	-0.112849	2.94836	1	-0.158593	1.10921	0	-0.075199	0.398789	0	-0.213652	2.63662	1	-0.094178	0.53505	0	-0.177296	1.77807	1	0.04182	0.216813	0	-0.06117	0.307566	0	-0.039516	0.202772	0	0.06696	0.386289	0	-0.02954	0.144924	0	0.20809	2.27861	1	-0.14456	0.969481	0	0.09894	0.695374
Cthe_0064		r	97433	96477	Na/Pi-cotransporter II-related protein	9		COG1283 Na+/phosphate symporter category=P	-0.236051	7.17007	1	-0.040689	0.166642	0	-0.420251	4.23339	1	-0.273538	3.24491	1	-0.190391	1.24049	0	-0.326285	3.86786	1	-0.165154	1.13629	0	-0.46155	4.98939	1	0.18233	1.35278	0	0.02152	0.091547	0	0.02387	0.102538	0	0.33409	4.12923	1	-0.08199	0.393951	0	0.03561	0.170816
Cthe_0068		r	99906	99295	Peptidylprolyl isomerase	9		COG0652 Peptidyl-prolyl cis-trans isomerase (rotamase) - cyclophilin family category=O	-0.0754572	0.147785	0	-0.238123	0.5426	0	-0.38111	1.04573	0	0.09006	0.171349	0	-0.07215	0.127263	0	-0.07367	0.134846	0	0.22225	0.500267	0	-0.10722	0.571908	0	0.46123	5.84656	1	-0.416955	4.99719	1	0.248119	2.20809	1	0.19049	1.75596	1	0.035766	0.148286	0	-0.009943	0.043255
Cthe_0076		f	108653	109042	conserved hypothetical protein	13		COG4980 Gas vesicle protein category=R	0.852518	2.1706	1	0.56199	1.06012	0	1.50219	4.8353	1	1.398	4.50339	1	1.01221	2.59527	1	0.31275	0.484221	0	0.32797	0.505243	0	0.662926	6.74859	1	-0.300987	2.24408	1	-0.086934	0.383242	0	-0.27557	1.9567	1	0.02402	0.097256	0	-0.27727	1.72906	1	-0.196798	1.28009
Cthe_0082		f	113271	115718	ATP-dependent protease La	9	lon	COG0466 ATP-dependent Lon protease bacterial type category=O	0.0440934	0.532403	0	0.4913	6.2565	1	-0.010956	0.044198	0	-0.009912	0.051056	0	0.05792	0.283179	0	-0.210933	2.1942	1	-0.052859	0.274309	0	-0.10539	0.65065	0	-0.122744	0.912688	0	0.16683	1.4327	0	-0.19537	1.82217	1	0.12794	1.1427	0	0.396868	4.81536	1	-0.123788	0.999366
Cthe_0093	17_3	f	127090	127890	septum site-determining protein MinD	9	minD	COG2894 Septum formation inhibitor-activating ATPase category=D	0.0242033	0.150071	0	0.17049	0.955337	0	0.15771	0.854661	0	0.10962	0.660801	0	0.10375	0.48236	0	-0.22077	1.71367	1	-0.175573	1.05705	0	0.17402	1.23461	0	-0.214286	1.93328	1	-0.079089	0.464561	0	-0.08424	0.50473	0	-0.07467	0.501011	0	0.186798	1.37221	0	-0.1662	1.42904
Cthe_0101	18_2	f	133120	134289	iron-containing alcohol dehydrogenase	3		COG1979 Uncharacterized oxidoreductases Fe-dependent alcohol dehydrogenase family category=C	0.0227486	0.095776	0	-0.047683	0.163799	0	0.29445	1.84522	1	0.1728	0.977783	0	0.10559	0.430245	0	-0.167719	0.902319	0	-0.220951	1.23538	0	0.406975	5.50344	1	-0.45977	7.57552	1	0.12946	1.07216	0	-0.39844	6.09299	1	0.33687	5.62147	1	0.06484	0.37158	0	-0.338116	5.1588
Cthe_0104	19_4	f	136030	137127	riboflavin biosynthesis protein RibD	12	ribD	COG1985 Pyrimidine reductase riboflavin biosynthesis category=H	-0.0453242	0.775207	0	-0.159532	1.15871	0	0.11404	0.716885	0	-0.247126	3.44385	1	0.0581	0.297214	0	-0.129095	1.14352	0	0.09168	0.602255	0	0.091704	0.533057	0	0.03839	0.201569	0	0.08021	0.503634	0	0.046578	0.253724	0	0.17706	1.84068	1	-0.18186	1.40817	0	0.39955	6.00657
Cthe_0105	19_4	f	137206	137862	riboflavin synthase, alpha subunit	12	ribE	COG0307 Riboflavin synthase alpha chain category=H	-0.182315	1.44418	0	-0.204308	1.08389	0	-0.319194	2.12779	1	-0.352164	3.01422	1	-0.154245	0.726043	0	-0.106325	0.49799	0	0.04235	0.149191	0	-0.12166	0.806767	0	0.2521	2.74948	1	0.10559	0.74734	0	0.138299	1.09908	0	0.11851	1.0386	0	-0.00678	0.028447	0	0.28507	3.65083
Cthe_0106	19_4	f	137902	139143	GTP cyclohydrolase II	12		COG0108 3 4-dihydroxy-2-butanone 4-phosphate synthase category=H	-0.116768	3.37037	1	-0.024728	0.127023	0	-0.132555	1.06578	0	-0.211783	3.23085	1	-0.10368	0.750556	0	-0.189364	2.44952	1	-0.038498	0.231705	0	-0.17808	1.70446	1	-0.001252	0.006376	0	0.09567	0.781087	0	-0.00367	0.018933	0	0.18085	2.38964	1	-0.07025	0.455366	0	0.07798	0.633946
Cthe_0137		f	173889	174899	glyceraldehyde-3-phosphate dehydrogenase, type I	4	gapdh	COG0057 Glyceraldehyde-3-phosphate dehydrogenase/erythrose-4-phosphate dehydrogenase category=G	-0.0108407	0.163752	0	-0.140089	1.28147	0	0.1416	1.3021	0	-0.062931	0.602322	0	0.0516	0.327927	0	0.01635	0.108515	0	-0.071567	0.56325	0	0.141437	1.29988	0	-0.217653	2.90694	1	0.09492	0.831222	0	-0.14994	1.62863	0	0.04349	0.34119	0	-0.14025	1.28368	0	-0.013124	0.080039
Cthe_0138	27_2	f	175233	176426	Phosphoglycerate kinase	4		COG0126 3-phosphoglycerate kinase category=G	0.0042614	0.021545	0	-0.086363	0.398698	0	0.07081	0.310552	0	-0.106439	0.637064	0	0.08776	0.406982	0	0.03736	0.165237	0	0.02243	0.085678	0	0.281143	3.12966	1	-0.470555	7.9771	1	0.27948	3.55887	1	-0.35836	5.26149	1	0.10948	1.01032	0	0.123965	0.902411	0	-0.293301	4.19918
Cthe_0139	27_2	f	176441	177196	Triose-phosphate isomerase	4		COG0149 Triosephosphate isomerase category=G	-0.044223	0.61446	0	0.35152	3.14569	1	-0.33912	2.97259	1	-0.084178	0.565481	0	-0.03407	0.134759	0	-0.146553	1.12194	0	-0.012933	0.05063	0	-0.27647	2.15838	1	0.02794	0.119487	0	0.03517	0.154916	0	-0.1442	0.932101	0	0.05868	0.313332	0	0.414168	4.07453	1	-0.227005	1.98716
Cthe_0140		f	177383	178918	phosphoglycerate mutase, 2,3-bisphosphoglycerate-independent	4	pgm	COG0696 Phosphoglyceromutase category=G	0.0102186	0.169418	0	0.08296	0.695517	0	-0.141013	1.39579	0	0.0439	0.426097	0	0.0648	0.498299	0	-0.036617	0.31131	0	0.04727	0.372824	0	-0.1347	1.39973	0	0.1784	2.48071	1	-0.028725	0.203075	0	0.005958	0.036431	0	0.18251	3.06411	1	0.089269	0.720658	0	-0.006513	0.03956
Cthe_0143		f	182307	183608	Phosphopyruvate hydratase	4		COG0148 Enolase category=G	-0.0991309	2.93725	1	0.25111	2.71773	1	-0.387966	5.39022	1	0.05036	0.396619	0	-0.047318	0.262466	0	-0.126532	1.2937	0	-0.33444	4.92906	1	-0.34164	4.41723	1	0.3126	4.43335	1	-0.239085	2.90393	1	0.136378	1.22514	0	-0.116689	1.1475	0	0.297437	3.54993	1	-0.125726	1.17435
Cthe_0146	28_2	f	185048	187321	ribonuclease R	6		COG0557 Exoribonuclease R category=K	-0.0711959	0.782243	0	-0.125004	0.934382	0	-0.188665	1.72218	1	-0.115415	1.05485	0	0.01688	0.080556	0	0.08024	0.597775	0	-0.095213	0.670235	0	-0.06362	0.481541	0	0.08371	0.787376	0	0.10999	1.16639	0	0.074351	0.667802	0	0.03404	0.281918	0	4.22e-05	0.000225	0	0.01046	0.069152
Cthe_0152		f	191736	192683	aldo/keto reductase	3		COG0667 oxidoreductases (related to aryl-alcohol dehydrogenases) category=C	0.180463	2.71902	1	0.01749	0.064373	0	0.44443	4.49777	1	0.2878	3.10776	1	-0.014505	0.052781	0	0.10965	0.680644	0	0.23791	1.81863	1	0.256015	2.24589	1	-0.10953	0.727112	0	-0.195477	1.69619	1	0.005741	0.024751	0	-0.137451	1.1866	0	-0.17093	1.21361	0	0.04709	0.261857
Cthe_0153		f	192805	193230	Holliday junction resolvase YqgF	2		COG0816 endonuclease involved in recombination (possible Holliday junction resolvase in Mycoplasmas and B. subtilis) category=L	0.209364	3.7092	1	0.09728	0.524875	0	0.58392	7.70194	1	0.37353	5.23286	1	0.05433	0.251341	0	0.01293	0.059175	0	0.13419	0.849192	0	0.433425	5.90772	1	-0.320775	4.23772	1	-0.105696	0.784691	0	-0.2151	2.25987	1	-0.008753	0.045937	0	-0.05321	0.28473	0	-0.110388	0.903168
Cthe_0160	30_4	f	200612	200923	ribosomal protein L21	7		COG0261 Ribosomal protein L21 category=J	-0.416274	17.0079	1	-0.561848	6.61995	1	-0.641494	8.0838	1	-0.857394	17.284	1	-0.297482	2.44395	1	-0.150199	1.17377	0	0.01077	0.043152	0	-0.30341	2.52075	1	-0.104057	0.596574	0	0.40705	4.62512	1	0.04212	0.192122	0	0.09853	0.644689	0	-0.22377	1.57399	0	0.11184	0.707726
Cthe_0161	30_4	f	200936	201277	protein of unknown function DUF464	7		COG2868 ribosomal protein category=J	-0.382011	20.0075	1	-0.467132	7.02807	1	-0.576409	9.59266	1	-0.700099	17.732	1	-0.26641	2.92193	1	-0.157493	1.76621	1	-0.124525	1.05147	0	-0.2264	2.26339	1	-0.451643	7.66346	1	0.66722	13.3258	1	-0.30239	4.12143	1	0.08174	0.678324	0	-0.11713	0.844688	0	-0.327953	5.08532
Cthe_0178	33_2	r	215535	214159	argininosuccinate lyase	10	argH	COG0165 Argininosuccinate lyase category=E	-0.0238781	0.318051	0	0.03486	0.165305	0	-0.085026	0.493255	0	0.01361	0.077838	0	0.09886	0.603371	0	-0.081499	0.606508	0	-0.124076	0.931385	0	0.011123	0.047944	0	0.10995	0.801897	0	-0.068158	0.421003	0	0.06302	0.380788	0	0.02832	0.166106	0	0.131005	0.904107	0	0.01131	0.056816
Cthe_0179	33_2	r	216762	215545	Argininosuccinate synthase	10		COG0137 Argininosuccinate synthase category=E	-0.0321811	0.485183	0	-0.079233	0.75215	0	-0.004366	0.026726	0	0.01245	0.097596	0	0.09623	0.991156	0	-0.114267	1.59777	0	-0.1039	1.09162	0	0.023467	0.184706	0	-0.070031	0.808401	0	0.133	2.09575	1	-0.16536	3.05415	1	-0.033282	0.346635	0	-0.0514	0.485628	0	-0.086851	1.23648
Cthe_0201	36_7	f	244031	244753	glutamate synthase, alpha subunit-like	10		COG0070 Glutamate synthase domain 3 category=E	0.0197912	0.15113	0	0.14521	0.771353	0	0.06411	0.266045	0	0.04483	0.226471	0	-0.026971	0.098377	0	-0.191125	1.46836	0	0.0827	0.392529	0	0.131022	0.733908	0	0.02339	0.099836	0	-0.12166	0.749033	0	0.06226	0.310748	0	0.08972	0.576827	0	0.212123	1.47763	0	0.04267	0.210395
Cthe_0202	36_7	f	244786	246108	glutamine synthetase, type I	10	GlnA	COG0174 Glutamine synthetase category=E	0.0330069	0.202054	0	-0.086737	0.380985	0	0.1331	0.671143	0	0.10583	0.615681	0	-0.143736	0.746496	0	0.08017	0.404044	0	0.10941	0.540679	0	0.046657	0.223678	0	0.05122	0.278146	0	-0.085636	0.535429	0	0.121709	0.868888	0	-0.008934	0.0451	0	-0.17318	1.27831	0	0.07849	0.513956
Cthe_0203	36_7	f	246136	246708	ANTAR	0		COG3707 Response regulator with putative antiterminator output domain category=T	0.102246	0.328362	0	0.08908	0.206374	0	0.08099	0.184619	0	0.06247	0.154034	0	-0.183032	0.505875	0	0.10516	0.276378	0	0.45881	1.95661	1	-0.14422	0.625416	0	0.04386	0.158886	0	0.01124	0.036435	0	0.066766	0.260472	0	-0.092168	0.451356	0	-0.13613	0.578392	0	0.06238	0.257029
Cthe_0212		r	259884	258469	Beta-glucosidase	4		COG2723 Beta-glucosidase/6-phospho-beta-glucosidase/beta-galactosidase category=G	0.467189	1.11738	0	0.51234	1.15742	0	0.72033	1.93667	1	0.89144	2.83772	1	0.44084	0.930242	0	-0.084073	0.120414	0	0.32226	0.606006	0	0.250352	1.64947	0	0.02768	0.108191	0	-0.515781	5.84954	1	-0.25985	1.99521	1	0.14693	1.00889	0	0.042365	0.15841	0	-0.143433	0.895417
Cthe_0215	38_2	f	262400	264787	phenylalanyl-tRNA synthetase, beta subunit	7	pheTb	COG0072 Phenylalanyl-tRNA synthetase beta subunit category=J	0.182581	2.30811	1	0.12552	0.686427	0	0.39689	3.88887	1	0.56178	8.56906	1	0.27925	2.23601	1	0.07497	0.408077	0	-0.342913	3.26944	1	0.339193	4.08054	1	-0.126685	1.02666	0	-0.210054	2.20277	1	-0.227	2.48673	1	-0.074573	0.57472	0	0.067823	0.389147	0	-0.291575	4.03299
Cthe_0217		f	265432	266778	Glucose-6-phosphate isomerase	4		COG0166 Glucose-6-phosphate isomerase category=G	0.115957	4.79878	1	-0.08756	0.710669	0	0.36952	6.34783	1	0.17427	2.98125	1	0.04039	0.261272	0	0.06033	0.563803	0	0.13879	1.58624	0	0.298488	4.55469	1	-0.219018	3.22705	1	-0.101135	0.991617	0	-0.19621	2.71342	1	0.11369	1.38899	0	-0.15859	1.6917	1	-0.023775	0.165708
Cthe_0220		r	270969	270022	transposase, IS4	11			0.0978853	3.2103	1	0.01789	0.093231	0	0.08373	0.594638	0	0.0321	0.247173	0	0.17274	1.69155	1	0.0831	0.777964	0	0.19775	2.40167	1	0.06582	0.432463	0	-0.004058	0.021574	0	0.0586	0.418742	0	-0.12297	1.16419	0	0.09948	1.00543	0	-2.44e-05	0.000116	0	0.04758	0.343543
Cthe_0234		f	282265	284796	AMP-dependent synthetase and ligase	9		COG0318 Acyl-CoA synthetases (AMP-forming)/AMP-acid ligases II category=Q	-0.147757	0.886036	0	-0.017857	0.049692	0	0.06101	0.192056	0	-0.274051	1.68863	1	-0.32501	1.81626	1	-0.309791	1.94702	1	-0.020842	0.060109	0	0.106786	0.573299	0	-0.345241	3.75067	1	-0.008199	0.033558	0	-0.29605	2.94236	1	0.00948	0.044056	0	0.027922	0.113033	0	-0.010183	0.044622
Cthe_0235		f	285049	285279	Glutaredoxin-like protein, YruB-family	9		COG0695 Glutaredoxin and related proteins category=O	-0.0788068	0.446557	0	-0.101592	0.468	0	0.03436	0.126989	0	-0.123365	0.68776	0	-0.053962	0.213379	0	-0.150088	0.877698	0	-0.078194	0.342725	0	-0.00893	0.047784	0	-0.005567	0.031959	0	-0.033274	0.225532	0	0.080014	0.692403	0	-0.02565	0.190255	0	-0.14488	1.44037	0	0.15216	1.93342
Cthe_0236		f	285730	286860	aldo/keto reductase	11		COG1453 oxidoreductases of the aldo/keto reductase family category=R	-0.0382866	0.11034	0	-0.068591	0.186068	0	-0.171703	0.585185	0	-0.2182	0.880085	0	-0.093751	0.269809	0	-0.078748	0.230007	0	0.40127	2.04633	1	-0.07582	0.491968	0	0.01617	0.087579	0	0.14966	1.45431	0	0.092368	0.722452	0	0.08499	0.756331	0	0.027294	0.142207	0	0.06266	0.462707
Cthe_0245	43_2	r	297324	296947	regulatory protein, ArsR	6		COG0640 transcriptional regulators category=K	0.737407	3.23339	1	0.16838	0.353011	0	1.00291	4.75387	1	1.22492	6.77186	1	0.63893	2.33871	1	0.59988	2.19472	1	0.78943	3.27656	1	0.760868	13.5447	1	0.05509	0.335892	0	-0.044709	0.259819	0	-0.28433	3.56515	1	-0.079473	0.604964	0	-0.07366	0.435551	0	-0.166923	1.6974
Cthe_0265		f	325267	326388	aminotransferase, class V	10		COG0075 Serine-pyruvate aminotransferase/archaeal aspartate aminotransferase category=E	-0.00618776	0.045441	0	0.08311	0.458924	0	-0.011471	0.047419	0	0.10628	0.84031	0	-0.013451	0.056093	0	-0.14271	1.19735	0	-0.058889	0.314424	0	0.043423	0.235109	0	0.22283	2.56459	1	-0.290583	3.89838	1	0.101016	0.784679	0	-0.004816	0.026718	0	0.138005	1.08139	0	0.10508	0.897811
Cthe_0266		f	326614	328101	chemotaxis sensory transducer	15		COG0840 Methyl-accepting chemotaxis protein category=T	-0.0661457	0.697638	0	-0.163455	1.26709	0	-0.330651	3.77309	1	-0.000551	0.002726	0	0.12343	0.842589	0	0.00206	0.009855	0	-0.027706	0.136118	0	-0.07252	0.505973	0	0.18903	2.3081	1	0.0603	0.445713	0	-0.05859	0.429411	0	-0.066947	0.596308	0	0.094679	0.726324	0	-0.141065	1.602
Cthe_0269		f	331571	333004	glycoside hydrolase, family 8	4		COG3405 Endoglucanase Y category=G	0.559766	2.22826	1	0.26362	0.667228	0	1.07266	5.58305	1	0.9537	4.87257	1	0.62242	2.37471	1	0.06558	0.124269	0	0.3806	1.12937	0	0.799279	14.7633	1	-0.357226	5.24297	1	-0.21387	2.34083	1	-0.36969	5.52996	1	0.47267	9.10848	1	-0.00976	0.044337	0	-0.238272	3.03511
Cthe_0271		f	334821	335747	type 3a, cellulose-binding	0		COG0810 Periplasmic protein TonB links inner and outer membranes category=M	0.090803	1.56373	0	0.01068	0.042359	0	-0.246111	2.06838	1	0.47332	8.37613	1	0.34206	3.46842	1	0.20939	2.1405	1	-0.244518	2.28519	1	-0.19269	1.49448	0	0.54368	8.56982	1	-0.249092	2.55126	1	0.117336	0.824345	0	0.04649	0.283483	0	0.064093	0.328135	0	-0.175748	1.61668
Cthe_0283		r	350604	349657	aldo/keto reductase	3		COG0667 oxidoreductases (related to aryl-alcohol dehydrogenases) category=C	-0.0504263	0.836709	0	0.22266	1.7684	1	-0.102206	0.574536	0	0.086	0.655303	0	-0.02869	0.122545	0	-0.478807	7.98166	1	-0.001515	0.006325	0	-0.17426	1.22172	0	0.03471	0.168682	0	-0.172366	1.37691	0	-0.2628	2.63688	1	0.38684	5.77094	1	0.150604	0.986822	0	-0.153492	1.25277
Cthe_0285		f	352376	353584	isocitrate dehydrogenase, NADP-dependent	3	idh1	COG0538 Isocitrate dehydrogenases category=C	0.153775	5.51347	1	0.03249	0.16103	0	0.36335	4.57844	1	0.00621	0.035966	0	0.13038	0.948964	0	0.05437	0.382269	0	0.33585	4.66882	1	0.347688	4.27181	1	-0.548522	9.81418	1	0.29696	3.84613	1	-0.51735	9.01843	1	-0.019311	0.112593	0	0.016823	0.077581	0	-0.191378	2.09418
Cthe_0295		r	370116	368998	phosphoserine aminotransferase	10	serC_2	COG1932 Phosphoserine aminotransferase category=E	0.225161	4.50635	1	0.64192	11.1085	1	0.45654	6.74551	1	0.1711	1.88482	1	0.05174	0.286609	0	-0.201339	2.27554	1	0.231	2.45703	1	-0.19422	2.36849	1	-0.586876	14.237	1	-0.170088	2.20733	1	-0.26124	4.33782	1	0.25928	5.13553	1	-0.00885	0.048848	0	-0.301429	5.92205
Cthe_0307	54_2	f	385137	385514	conserved hypothetical protein	13			-0.0884107	1.66543	1	-0.091	0.435155	0	0.24212	1.74013	1	-0.318728	4.08203	1	-0.203244	1.3349	0	-0.233921	2.25759	1	0.07431	0.377149	0	0.327523	2.78477	1	-0.300571	2.80804	1	0.15112	0.987171	0	-0.13175	0.811667	0	0.00346	0.014826	0	-0.0056	0.019716	0	0.26028	2.43309
Cthe_0309		f	386019	388001	excinuclease ABC, B subunit	2	uvrb	COG0556 Helicase subunit of the DNA excision repair complex category=L	-0.0299532	0.285722	0	-0.062211	0.346365	0	-0.054681	0.295049	0	-0.088915	0.721416	0	-0.119399	0.825278	0	0.00148	0.007276	0	0.14401	1.15765	0	0.08867	0.639063	0	-0.082547	0.653711	0	0.16667	1.82092	1	0.0206	0.119501	0	0.12816	1.45318	0	0.081139	0.566677	0	-0.048313	0.348323
Cthe_0310		r	389073	388027	3D	13		COG3584 Uncharacterized protein conserved in bacteria category=S	0.379736	16.2034	1	0.32801	3.1522	1	0.81265	12.3979	1	0.55487	10.5973	1	0.284	2.51237	1	0.0608	0.3709	0	0.23808	2.19358	1	0.503562	6.19213	1	-0.188165	1.53548	0	-0.062951	0.337984	0	-0.13059	0.896507	0	0.12543	0.993347	0	0.018921	0.076348	0	0.06962	0.410633
Cthe_0338	59_5	f	426965	427462	NADH-quinone oxidoreductase, E subunit	3	nuoE	COG1905 NADH:ubiquinone oxidoreductase 24 kD subunit category=C	0.103926	1.7919	1	0.0279	0.136963	0	0.0428	0.224771	0	-0.085168	0.713225	0	0.08415	0.525071	0	0.25532	3.42968	1	0.29855	3.71076	1	0.014377	0.072562	0	-0.332354	5.30673	1	0.222	2.81119	1	-0.25225	3.43912	1	-0.113369	1.19472	0	-0.00053	0.002471	0	-0.204383	2.69284
Cthe_0339	59_5	f	427459	428025	ATP-binding region, ATPase-like	11		COG0642 Signal transduction histidine kinase category=T	0.107253	2.05314	1	-0.118431	0.571265	0	0.08517	0.371488	0	0.0327	0.162403	0	0.06048	0.24355	0	0.22381	1.92856	1	0.35978	3.40718	1	0.046285	0.177668	0	0.08568	0.420607	0	-0.14391	0.848025	0	0.039626	0.164988	0	0.0408	0.194255	0	-0.15732	0.845544	0	0.13816	0.86245
Cthe_0340	59_5	f	428009	428377	ferredoxin	11		COG3411 Ferredoxin category=C	0.016337	0.304459	0	-0.098276	0.89883	0	0.07541	0.621285	0	-0.066178	0.752387	0	0.01665	0.100119	0	0.16588	2.6926	1	0.00454	0.027883	0	0.17587	2.14851	1	-0.197162	2.96506	1	0.05858	0.500452	0	-0.02669	0.189231	0	-0.110579	1.43945	0	0.002185	0.012036	0	-0.055574	0.500443
Cthe_0341	59_5	f	428410	430203	NADH dehydrogenase (quinone)	3		COG1894 NADH:ubiquinone oxidoreductase NADH-binding (51 kD) subunit category=C	0.0686313	1.60277	0	-0.06231	0.36086	0	-0.016211	0.07625	0	-0.004215	0.024639	0	0.16403	1.37101	0	0.14999	1.62702	0	0.18051	1.75413	1	0.035994	0.185724	0	-0.161866	1.54186	0	0.23625	2.7692	1	-0.23167	2.6853	1	0.0934	0.777643	0	-0.01011	0.046145	0	-0.173862	1.86407
Cthe_0342	59_5	f	430223	431971	hydrogenases, Fe-only	11		COG4624 Iron only hydrogenase large subunit C-terminal domain category=R	0.142661	3.72333	1	-0.027543	0.123139	0	0.13539	0.903495	0	0.06606	0.47926	0	0.18278	1.40327	0	0.33113	4.77087	1	0.16815	1.391	0	0.147137	1.04707	0	-0.216988	2.15696	1	0.18226	1.64848	0	-0.15343	1.27166	0	0.13374	1.22567	0	-0.0158	0.068501	0	-0.147654	1.301
Cthe_0344	60_2	r	434057	432885	Malate dehydrogenase (oxaloacetate-decarboxylating)	3		COG0281 Malic enzyme category=C	-0.115693	4.07216	1	-0.123845	1.00506	0	-0.143395	1.24608	0	-0.127716	1.56969	0	-0.057075	0.352966	0	-0.145713	1.73351	1	-0.096412	0.800642	0	0.056123	0.345582	0	0.00987	0.053361	0	0.0535	0.364984	0	-0.09092	0.737508	0	-0.03927	0.285381	0	0.075673	0.507953	0	-0.005807	0.032384
Cthe_0345	60_2	r	435066	434110	L-lactate dehydrogenase	3	ldh	COG0039 Malate/lactate dehydrogenases category=C	-0.120498	2.28919	1	-0.252259	1.99647	1	0.18299	1.22672	0	-0.201159	2.06246	1	-0.185343	1.25016	0	-0.275584	3.06408	1	0.00836	0.033701	0	0.300084	2.74379	1	-0.219927	1.94302	1	0.05402	0.278944	0	-0.25507	2.44738	1	0.02633	0.137188	0	-0.13517	0.826123	0	0.16422	1.35249
Cthe_0347		r	437267	436020	phosphofructokinase	4		COG0205 6-phosphofructokinase category=G	-0.311099	13.3434	1	0.14275	1.20771	0	-0.536999	9.27189	1	-0.493594	11.6261	1	-0.319186	4.19538	1	-0.448052	9.30005	1	-0.211511	2.37018	1	-0.38252	5.86404	1	-0.17797	2.0339	1	0.21285	2.68964	1	-0.35707	6.05455	1	0.04971	0.376575	0	0.297229	3.95343	1	-0.221375	3.11635
Cthe_0349		f	438913	439842	fructose-1,6-bisphosphate aldolase, class II	4	fba	COG0191 Fructose/tagatose bisphosphate aldolase category=G	-0.0402223	0.709215	0	-0.066858	0.379824	0	0.09805	0.628696	0	-0.065726	0.527407	0	-0.054587	0.294767	0	-0.127873	1.22396	0	-0.024339	0.127404	0	0.15162	1.16675	0	-0.140878	1.19759	0	0.0124	0.061115	0	-0.16699	1.54497	0	0.12689	1.21011	0	-0.01329	0.059684	0	0.0229	0.126219
Cthe_0357		r	450690	448123	alpha-glucan phosphorylases	4		COG0058 Glucan phosphorylase category=G	0.0854971	0.640849	0	0.07505	0.34313	0	0.27961	2.1949	1	0.2394	2.13256	1	-0.031774	0.124485	0	-0.074022	0.384146	0	0.02471	0.097278	0	0.148391	1.2596	0	0.09567	0.758344	0	-0.223502	2.70135	1	-0.01002	0.052452	0	-0.054775	0.418989	0	-0.05617	0.334406	0	0.13587	1.36884
Cthe_0360		f	452538	452867	thioredoxin	9	trx	COG3118 Thioredoxin domain-containing protein category=O	0.0115871	0.039423	0	-0.045843	0.121152	0	0.20861	0.793341	0	-0.123314	0.464654	0	-0.079615	0.228731	0	-0.198408	0.850056	0	0.30809	1.45784	0	0.113499	0.511743	0	-0.136849	0.742823	0	0.12565	0.660092	0	-0.09699	0.466694	0	0.16505	1.14647	0	-0.14096	0.685837	0	0.19508	1.34626
Cthe_0361		f	453090	453656	hypothetical protein	13		COG3264 Small-conductance mechanosensitive channel category=M	-0.0111103	0.066167	0	-0.030796	0.126835	0	-0.092368	0.476199	0	0.06251	0.354	0	-0.010984	0.041786	0	-0.037937	0.184542	0	0.04291	0.192868	0	-0.18183	1.66435	1	0.273	3.59969	1	-0.132514	1.18008	0	0.143556	1.32903	0	0.0385	0.263607	0	-0.12026	0.902621	0	0.11812	1.08274
Cthe_0368	63_4	f	462722	463468	NCAIR mutase (PurE)-related protein	11		COG1691 NCAIR mutase (PurE)-related proteins category=R	0.0915755	0.807473	0	0.03711	0.128159	0	0.21122	1.17719	0	0.14465	0.906107	0	0.09211	0.377361	0	-0.049544	0.211904	0	0.1139	0.528704	0	0.24673	1.76642	1	-0.183149	1.28591	0	0.1399	0.868583	0	-0.18908	1.34858	0	0.18088	1.49898	0	0.072621	0.323043	0	-0.116574	0.726912
Cthe_0374		f	470198	471532	Glutamate dehydrogenase (NADP(+))	10		COG0334 Glutamate dehydrogenase/leucine dehydrogenase category=E	0.837482	1.72517	1	1.01246	2.22101	1	0.83446	1.64805	0	0.75402	1.44001	0	0.67028	1.18598	0	0.94039	2.00984	1	0.81328	1.59061	0	0.247056	2.21468	1	-0.103881	0.699433	0	-0.133942	1.00222	0	0.002388	0.010389	0	-0.043723	0.265452	0	0.425048	5.19969	1	-0.023441	0.120277
Cthe_0388	68_3	f	482647	483681	Alcohol dehydrogenase GroES-like	11		COG1063 Threonine dehydrogenase and related Zn-dependent dehydrogenases category=R	0.0296212	0.303747	0	0.01343	0.054086	0	0.28116	2.55773	1	-0.008163	0.040917	0	-0.054229	0.257638	0	0.00514	0.023859	0	-0.059616	0.312279	0	0.268986	2.5926	1	-0.070048	0.423403	0	-0.10806	0.757832	0	0.127634	0.95974	0	0.01374	0.072731	0	0.001255	0.005058	0	0.21928	2.35815
Cthe_0389	68_3	f	483719	484690	PfkB	4		COG0524 Sugar kinases ribokinase family category=G	0.0444877	0.574872	0	-0.065037	0.289405	0	0.23562	1.70066	1	0.1539	1.32448	0	-0.012039	0.044017	0	0.1084	0.727226	0	-0.153916	1.01898	0	0.273431	2.17786	1	-0.181737	1.33942	0	-0.113383	0.679805	0	0.038056	0.172727	0	-0.134661	1.016	0	-0.02723	0.106893	0	-0.100014	0.615931
Cthe_0390	68_3	f	484746	485960	ROK domain containing protein	4		COG1940 Transcriptional regulator/sugar kinase category=G	0.12441	3.67489	1	-0.085105	0.494576	0	0.42666	5.47312	1	0.12337	1.21226	0	0.15665	1.15855	0	0.11839	1.03466	0	0.00649	0.029847	0	0.387257	4.70428	1	-0.149929	1.24248	0	-0.087783	0.582048	0	-0.03834	0.205596	0	0.04879	0.314712	0	-0.12451	0.831616	0	0.15336	1.39027
Cthe_0391	69_2	f	486278	487777	ABC transporter related	4		COG1129 ABC-type sugar transport system ATPase component category=G	0.0122287	0.066314	0	-0.164213	0.826517	0	0.26051	1.62931	0	0.08826	0.45459	0	0.01068	0.033998	0	-0.031688	0.125902	0	-0.090174	0.390321	0	0.308553	2.68404	1	-0.053433	0.261001	0	-0.088819	0.495767	0	-0.10019	0.582132	0	-0.087533	0.566631	0	-0.11617	0.631658	0	0.11882	0.795344
Cthe_0392	69_2	f	487789	488838	inner-membrane translocator	4		COG1172 Ribose/xylose/arabinose/galactoside ABC-type transport systems permease components category=G	-0.00340099	0.028579	0	-0.053961	0.325679	0	0.15715	1.41087	0	0.05193	0.397997	0	-0.020322	0.104373	0	-0.057142	0.422224	0	-0.098062	0.721979	0	0.266198	3.83306	1	-0.168013	2.13698	1	-0.033508	0.233767	0	-0.01937	0.12416	0	-0.046802	0.373536	0	0.055087	0.387152	0	-0.062795	0.554347
Cthe_0393	70_3	f	488918	489883	sugar ABC transporter (sugar-binding protein)	4		COG1879 ABC-type sugar transport system periplasmic component category=G	-0.0149991	0.159757	0	0.05647	0.336978	0	0.18869	1.81374	1	0.05339	0.417682	0	-0.065897	0.409833	0	-0.191959	2.41891	1	-0.130697	1.1397	0	0.273485	3.58935	1	-0.120233	1.1593	0	-0.105838	0.96276	0	-0.0869	0.728289	0	-0.006559	0.040665	0	0.141261	1.29047	0	0.01507	0.092651
Cthe_0394	70_3	f	489921	491090	iron-containing alcohol dehydrogenase	3		COG1454 Alcohol dehydrogenase class IV category=C	-0.0252003	0.321229	0	0.05422	0.319414	0	-0.004088	0.018907	0	-0.005358	0.031881	0	0.10153	0.727996	0	-0.123873	1.25159	0	-0.173641	1.75951	1	0.075593	0.517723	0	-0.148653	1.53914	0	0.09586	0.809504	0	-0.21912	2.80841	1	-0.036447	0.26552	0	0.133904	1.15212	0	-0.147383	1.6506
Cthe_0410	75_2	f	512786	514144	protein of unknown function DUF711	13		COG2848 Uncharacterized conserved protein category=S	0.0576423	0.379061	0	-0.00021	0.000741	0	-0.010958	0.040304	0	0.21271	1.80219	1	0.12792	0.707191	0	0.02382	0.102614	0	-0.007429	0.027704	0	0.156456	1.44028	0	0.20927	2.58021	1	-0.179098	2.02353	1	0.124563	1.1676	0	0.07928	0.7216	0	0.167203	1.59269	0	-0.014396	0.08542
Cthe_0412		f	516253	518940	glycoside hydrolase, family 9	11			0.327447	5.03928	1	-0.05044	0.187009	0	0.54425	5.30016	1	0.172	1.16449	0	0.12901	0.605973	0	0.6928	9.29693	1	0.47707	4.58254	1	0.455089	5.20596	1	-0.349772	3.95145	1	0.00263	0.010715	0	-0.28034	2.78656	1	-0.261388	2.99158	1	-0.1396	0.852807	0	0.02247	0.106488
Cthe_0422	78_10	f	530687	531370	CoA-binding	11		COG2344 AT-rich DNA-binding protein category=R	0.251908	5.64295	1	-0.121734	0.833158	0	0.39589	5.04826	1	0.14696	1.44117	0	0.16403	1.28476	0	0.28134	3.67649	1	0.64496	10.8819	1	0.39453	6.22534	1	-0.245398	3.39878	1	0.07904	0.626615	0	-0.08741	0.719619	0	-0.157076	1.92864	1	-0.12309	1.03292	0	0.00353	0.01989
Cthe_0423	78_10	f	531351	533972	iron-containing alcohol dehydrogenase	3		COG1454 Alcohol dehydrogenase class IV category=C	0.251405	3.9384	1	-0.032243	0.132281	0	0.14512	0.872772	0	0.2995	3.36591	1	0.10853	0.583457	0	0.33707	3.8039	1	0.65046	9.12374	1	0.066029	0.391308	0	-0.002228	0.010755	0	-0.066596	0.442833	0	0.04863	0.297613	0	-0.172845	2.04238	1	-0.11134	0.78766	0	-0.156599	1.60303
Cthe_0424	78_10	f	533969	534718	aminoglycoside phosphotransferase	13		COG0510 choline kinase involved in LPS biosynthesis category=M	0.314893	3.69392	1	-0.064004	0.238023	0	0.05941	0.217795	0	0.31225	2.60372	1	0.08995	0.361656	0	0.43835	4.21192	1	1.05341	13.4971	1	0.039855	0.18582	0	0.27049	2.90273	1	-0.28729	3.19198	1	0.208108	1.92748	1	0.00936	0.045873	0	-0.08356	0.461715	0	0.01765	0.087516
Cthe_0425	78_10	f	534731	534976	conserved hypothetical protein	13		COG1905 NADH:ubiquinone oxidoreductase 24 kD subunit category=C	0.32706	7.8908	1	0.08212	0.279481	0	0.44164	3.0104	1	0.16199	0.973438	0	0.00322	0.008716	0	0.20621	1.25986	0	1.06719	12.8926	1	0.352537	2.14854	1	-0.32637	2.19394	1	-0.128465	0.563595	0	-0.00624	0.018903	0	0.24135	1.63774	0	-0.00698	0.019327	0	-0.046727	0.171891
Cthe_0426	78_10	f	535029	536699	putative Fe-S cluster	11		COG4624 Iron only hydrogenase large subunit C-terminal domain category=R	0.501385	16.524	1	0.21445	1.08077	0	0.42316	3.0594	1	0.5083	6.22393	1	0.12103	0.488564	0	0.74133	9.88329	1	1.00004	12.8227	1	0.259347	1.43296	0	-0.122734	0.561823	0	-0.342154	2.52754	1	0.197201	1.09238	0	-0.175159	1.08133	0	0.050638	0.167823	0	-0.20788	1.27624
Cthe_0427	78_10	f	536692	537861	Stage II sporulation E	13		COG2208 Serine phosphatase RsbU regulator of sigma subunit category=K	0.546267	10.8877	1	0.06939	0.26343	0	0.28829	1.86345	1	0.45362	5.0579	1	0.3222	2.2138	1	0.94116	13.6961	1	1.20293	16.2357	1	0.168434	1.03533	0	0.21889	1.74628	1	-0.311782	3.03076	1	0.178788	1.28617	0	-0.184224	1.52712	0	-0.05046	0.21408	0	0.05355	0.273218
Cthe_0428	78_10	f	537873	538370	NADH dehydrogenase (ubiquinone), 24 kDa subunit	3		COG1905 NADH:ubiquinone oxidoreductase 24 kD subunit category=C	0.819576	21.1712	1	0.09579	0.255944	0	0.44429	2.13077	1	0.62414	5.55093	1	0.52461	2.76386	1	1.50905	17.4853	1	1.71958	17.8884	1	0.298142	1.16326	0	0.15626	0.534093	0	-0.428902	2.32482	1	0.24111	0.974881	0	-0.235919	1.1109	0	-0.05036	0.121517	0	-0.023589	0.06225
Cthe_0429	78_10	f	538363	540237	NADH dehydrogenase (quinone)	3		COG1894 NADH:ubiquinone oxidoreductase NADH-binding (51 kD) subunit category=C	0.399549	15.6726	1	-0.195754	1.23983	0	0.46071	4.6801	1	0.30363	3.70972	1	0.21679	1.44432	0	0.6531	10.7267	1	0.95881	15.4327	1	0.525769	5.75083	1	-0.015626	0.062203	0	-0.324196	3.10432	1	0.194192	1.40376	0	0.00971	0.042377	0	-0.1307	0.694942	0	0.14146	0.95167
Cthe_0430	78_10	f	540242	541942	hydrogenases, Fe-only	11		COG4624 Iron only hydrogenase large subunit C-terminal domain category=R	0.796787	13.1878	1	0.01963	0.049052	0	0.23069	0.929936	0	0.63775	5.89717	1	0.86364	7.0724	1	1.54706	18.8385	1	1.48194	15.9254	1	0.279242	1.52362	0	0.18235	0.924928	0	-0.23375	1.33064	0	0.174376	0.867701	0	-0.283372	2.12769	1	0.068177	0.228647	0	-0.224706	1.364
Cthe_0431	78_10	f	541944	542189	hypothetical protein	13		COG1905 NADH:ubiquinone oxidoreductase 24 kD subunit category=C	0.866169	7.66099	1	-0.385125	1.48551	0	0.56745	2.70505	1	0.7266	4.69338	1	0.96925	6.2663	1	1.62188	14.593	1	1.69696	14.3747	1	0.483737	3.93872	1	0.23392	1.45448	0	-0.438406	3.868	1	0.258762	1.69547	1	-0.267977	2.13966	1	-0.46884	3.74892	1	0.07477	0.327813
Cthe_0458		f	572004	572759	exodeoxyribonuclease III Xth	2	xth	COG0708 Exonuclease III category=L	0.0202501	0.07631	0	-0.142124	0.573176	0	0.32244	1.87719	1	-0.250743	1.49686	0	-0.092872	0.330323	0	0.10089	0.405065	0	0.18391	0.842135	0	0.188285	1.50431	0	-0.443482	6.55086	1	0.53337	8.64087	1	-0.29032	3.37716	1	-0.096318	0.761083	0	-0.27628	2.72295	1	0.1297	1.07044
Cthe_0499	91_4	f	611190	611501	hypothetical protein	13			0.114904	0.105805	0	-0.330886	0.35515	0	-0.032901	0.027397	0	0.71146	1.01554	0	0.2026	0.19588	0	0.33223	0.360988	0	-0.19308	0.185431	0	0.18661	1.1677	0	0.94722	15.1852	1	-0.619557	8.47876	1	0.431057	4.87819	1	-0.313631	3.3842	1	-0.11137	0.564531	0	0.20285	1.64203
Cthe_0505	92_2	f	616237	618465	formate acetyltransferase	3	fatr	COG1882 Pyruvate-formate lyase category=C	0.0124057	0.087582	0	-0.192855	1.29684	0	0.39996	4.0221	1	0.0211	0.102035	0	-0.166149	1.04123	0	0.00658	0.028139	0	0.00579	0.022179	0	0.393277	4.62026	1	-0.116653	0.827097	0	-0.21801	2.09846	1	0.210624	1.98924	1	-0.049119	0.306948	0	-0.19954	1.59889	0	0.2622	3.05821
Cthe_0509		r	621918	620839	sodium ion-translocating decarboxylase, beta subunit	3		COG1883 Na+-transporting methylmalonyl-CoA/oxaloacetate decarboxylase beta subunit category=C	-0.484855	9.89662	1	-0.210619	1.66718	1	-0.576447	7.98101	1	-0.536206	8.6669	1	-0.500363	6.44431	1	-0.79183	14.2518	1	-0.293663	2.91421	1	-0.29197	4.42885	1	-0.170242	2.17333	1	0.06213	0.505493	0	-0.31833	5.8077	1	0.10849	1.30327	0	0.07386	0.566734	0	-0.210483	3.31589
Cthe_0536		f	654353	656044	glycoside hydrolase, family 5	4		COG2730 Endoglucanase category=G	0.120746	3.11597	1	0.18231	1.5984	0	0.15914	1.30248	0	0.26936	4.34722	1	0.17003	1.4383	0	-0.017373	0.100283	0	-0.038993	0.221346	0	0.174562	1.55809	0	-0.106896	0.864254	0	0.00447	0.02225	0	-0.27756	3.6943	1	0.0209	0.129099	0	0.197724	1.88539	1	-0.217111	2.73017
Cthe_0543		f	663788	666007	glycoside hydrolase, family 9	11		COG1331 Highly conserved protein containing a thioredoxin domain category=O	0.30463	1.31424	0	0.59745	3.07571	1	0.52349	2.49856	1	0.30482	1.18952	0	0.20016	0.606608	0	-0.058651	0.141066	0	0.26051	0.882142	0	0.062355	0.324865	0	-0.604221	10.1936	1	-0.05401	0.302672	0	-0.4989	7.7128	1	0.13025	1.10915	0	0.136317	0.923331	0	-0.385555	5.68483
Cthe_0551	103_2	r	674775	673111	AMP-dependent synthetase and ligase	5		COG0365 Acyl-coenzyme A synthetases/AMP-(fatty) acid ligases category=I	0.214421	3.52402	1	0.03515	0.133549	0	0.31834	2.53165	1	0.3166	3.46908	1	0.31361	2.47285	1	0.14257	0.948149	0	0.16025	0.966062	0	0.239037	1.89517	1	-0.15576	1.13492	0	0.05771	0.298361	0	-0.29833	3.07679	1	-0.142777	1.1817	0	-0.04415	0.19466	0	-0.154015	1.21155
Cthe_0560		r	688515	686740	FAD-dependent pyridine nucleotide-disulphide oxidoreductase	3		COG1252 NADH dehydrogenase FAD-containing subunit category=C	-0.0078336	0.012363	0	0.34796	0.817642	0	0.54339	1.57241	0	0.19337	0.390507	0	-0.284577	0.618841	0	-0.547302	1.65977	1	-0.299842	0.671264	0	0.115672	0.598233	0	-0.247529	2.05912	1	-0.145149	0.926058	0	-0.22145	1.73431	1	0.05448	0.294375	0	-0.07976	0.367775	0	0.10248	0.617019
Cthe_0570	105_10	f	697480	698163	peptidase, membrane zinc metallopeptidase, putative	11		COG2738 Zn-dependent protease category=R	-0.0251926	0.362499	0	-0.021743	0.136877	0	-0.015291	0.092617	0	0.02888	0.245904	0	-0.051301	0.381202	0	-0.000139	0.000902	0	-0.091567	0.873753	0	-0.03149	0.229057	0	-0.010437	0.073045	0	0.12088	1.583	0	0.00058	0.003774	0	0.01941	0.159205	0	-0.03794	0.286931	0	-0.054612	0.549633
Cthe_0573	105_10	f	700646	701383	protein phosphatase 2C-like	15		COG0631 Serine/threonine protein phosphatase category=T	-0.19272	2.11073	1	-0.191422	1.21694	0	-0.475104	4.98719	1	-0.270905	2.56349	1	-0.106503	0.533466	0	-0.080447	0.423831	0	-0.031941	0.128169	0	-0.29274	3.50955	1	0.37865	6.02256	1	0.06674	0.456045	0	0.110486	0.907873	0	0.00996	0.057899	0	-0.00906	0.042312	0	0.17445	1.95271
Cthe_0586	109_2	r	721758	721465	transposase IS3/IS911	11		COG2963 Transposase and inactivated derivatives category=L	-0.0469043	0.225694	0	-0.186837	0.988844	0	0.18208	0.952756	0	-0.10824	0.536138	0	-0.040325	0.141241	0	-0.229783	1.51174	0	0.10168	0.442207	0	0.247121	2.7127	1	-0.269612	3.57	1	0.16778	1.70107	1	-0.28617	3.92239	1	0.08701	0.769164	0	-0.1218	0.929482	0	0.02071	0.120996
Cthe_0613	114_2	f	752381	754186	thiamine pyrophosphate enzyme-like TPP-binding	3		COG4231 Indolepyruvate ferredoxin oxidoreductase alpha and beta subunits category=C	0.143441	0.63726	0	0.16922	0.680976	0	0.73207	6.27825	1	0.26845	1.42919	0	0.01239	0.033273	0	-0.036727	0.110605	0	-0.284746	1.45548	0	0.467006	9.21694	1	-0.369366	7.40957	1	-0.202149	2.89784	1	-0.14295	1.69057	1	-0.225719	3.94631	1	-0.09585	0.825844	0	0.09425	0.990325
Cthe_0614	114_2	f	754189	754764	pyruvate ferredoxin/flavodoxin oxidoreductase	3		COG1014 Pyruvate:ferredoxin oxidoreductase and related 2-oxoacid:ferredoxin oxidoreductases gamma subunit category=C	0.044064	0.369285	0	-0.077936	0.422444	0	0.18544	1.41825	0	0.15259	1.36841	0	0.14068	0.944431	0	0.12504	0.959039	0	-0.261429	2.55238	1	0.120471	0.970897	0	0.09497	0.784059	0	-0.159967	1.6862	1	0.031358	0.190916	0	-0.244827	3.92873	1	-0.14291	1.24663	0	0.12782	1.30801
Cthe_0616	115_3	f	756230	756661	amino acid-binding ACT	11		COG4747 ACT domain-containing protein category=R	-0.125489	1.15872	0	0.02082	0.075626	0	-0.193083	1.19097	0	-0.024323	0.106252	0	0.0314	0.11859	0	-0.211582	1.63033	0	-0.376169	3.51044	1	0.047141	0.241935	0	-0.205147	2.05578	1	0.18115	1.69719	1	-0.32075	4.15093	1	0.00197	0.010102	0	0.261045	2.61296	1	-0.373907	5.76346
Cthe_0617	115_3	f	756695	757993	AAA ATPase, central region	2		COG2256 ATPase related to the helicase subunit of the Holliday junction resolvase category=L	-0.0119736	0.173216	0	0.01059	0.051735	0	0.21792	2.33118	1	0.15957	2.18291	1	-0.054922	0.3328	0	-0.210337	3.03223	1	-0.194668	2.25361	1	0.413591	6.36838	1	-0.429536	7.74299	1	-0.060563	0.423014	0	-0.26335	3.62593	1	0.01672	0.105207	0	0.206261	2.13963	1	-0.371191	6.72536
Cthe_0619	116_2	r	760774	760553	FeoA	9		COG1918 Fe2+ transport system protein A category=P	1.03573	0.975839	0	0.60401	0.450113	0	0.94877	0.830652	0	1.4215	1.52893	0	1.28497	1.29059	0	0.82402	0.690888	0	1.13111	1.07291	0	0.149022	0.469898	0	-0.07472	0.221595	0	0.13899	0.480358	0	-0.43039	2.47654	1	0.40915	2.74557	1	-0.19573	0.677597	0	-0.547451	3.96166
Cthe_0654		f	806431	807807	biotin and thiamin synthesis associated	11		COG1060 Thiamine biosynthesis enzyme ThiH and related uncharacterized enzymes category=R	0.285158	2.91925	1	0.21303	1.02178	0	0.36397	2.29636	1	0.3863	3.20215	1	0.23767	1.19945	0	0.3336	2.39633	1	0.17638	0.81696	0	0.092669	0.44309	0	0.14368	0.907525	0	-0.114864	0.663196	0	0.143345	0.904533	0	0.08651	0.528364	0	-0.05827	0.248198	0	0.12135	0.773962
Cthe_0681		f	837592	839085	IMP dehydrogenase/GMP reductase	16		COG0516 IMP dehydrogenase/GMP reductase category=F	-0.0519557	0.51209	0	-0.040937	0.19709	0	0.09429	0.559048	0	-0.069425	0.477909	0	-0.024011	0.107514	0	-0.071458	0.466585	0	-0.200194	1.76068	1	0.246988	2.82165	1	-0.248323	3.26907	1	0.12027	1.07557	0	-0.16034	1.65278	1	-0.11855	1.24691	0	0.11176	0.852665	0	-0.084606	0.706155
Cthe_0683		f	840619	841932	diaminopimelate decarboxylase	10	lysA	COG0019 Diaminopimelate decarboxylase category=E	0.859062	4.76094	1	1.19405	5.96833	1	1.02706	4.7203	1	1.05837	5.60031	1	0.86229	3.58339	1	0.67875	2.70286	1	0.33386	0.866503	0	0.053683	0.160051	0	0.22223	1.11739	0	-0.207809	1.01322	0	0.203059	0.979891	0	-0.186569	1.02527	0	0.220672	0.974824	0	0.19092	0.973431
Cthe_0695	130_3	f	853324	854193	putative agmatinase	10	agmatin	COG0010 Arginase/agmatinase/formimionoglutamate hydrolase arginase family category=E	-0.267137	2.0624	1	-0.03814	0.118927	0	-0.390172	2.60576	1	-0.374612	2.84483	1	-0.274421	1.51243	0	-0.30067	1.94594	1	-0.224808	1.15593	0	-0.18447	1.57443	0	-0.443571	7.07563	1	0.38053	5.59252	1	-0.42017	6.51546	1	0.31584	5.01113	1	0.167557	1.36172	0	-0.459131	8.11567
Cthe_0699		f	857350	858900	carboxyl transferase	5		COG4799 Acetyl-CoA carboxylase carboxyltransferase component (subunits alpha and beta) category=I	-0.161864	1.34035	0	-0.009727	0.031177	0	0.10957	0.482779	0	-0.028847	0.114422	0	-0.318601	2.25817	1	-0.439365	4.38955	1	-0.284211	1.97441	1	0.196254	1.64728	0	-0.198324	1.91369	1	-0.143731	1.17639	0	-0.16566	1.45389	0	-0.012095	0.065032	0	0.076961	0.4389	0	-0.059911	0.382724
Cthe_0701		f	859667	861064	Conserved carboxylase region	3		COG5016 Pyruvate/oxaloacetate carboxyltransferase category=C	0.0021099	0.024061	0	0.04994	0.262404	0	0.23469	2.24441	1	0.00331	0.018519	0	-0.095129	0.598207	0	-0.173555	1.92473	1	-0.006595	0.030548	0	0.095902	0.604798	0	-0.024447	0.127137	0	-0.134742	1.11103	0	0.027783	0.146875	0	0.07775	0.575013	0	-0.08885	0.545692	0	0.20694	2.30826
Cthe_0710	132_5	f	866814	867248	conserved hypothetical protein	13			-0.196156	2.07715	1	-0.387924	2.71256	1	-0.543418	4.61597	1	-0.510277	5.57011	1	-0.15107	0.667686	0	0.14859	0.789664	0	0.26716	1.62236	0	-0.26317	1.8611	1	-0.022583	0.089445	0	0.40704	4.23451	1	-0.02676	0.107737	0	-0.063098	0.336045	0	-0.10768	0.515074	0	-0.055724	0.268118
Cthe_0720	133_3	f	874656	875840	aminotransferase, class V	10		COG1104 Cysteine sulfinate desulfinase/cysteine desulfurase and related enzymes category=E	-0.020395	0.424632	0	-0.039614	0.28911	0	-0.119539	1.28816	0	0.05844	0.679468	0	0.03218	0.224917	0	0.06382	0.69977	0	-0.117649	1.32936	0	-0.07455	0.655659	0	0.06732	0.645998	0	0.01815	0.129048	0	0.043656	0.365534	0	-0.069588	0.71921	0	0.005376	0.031838	0	-0.110656	1.42318
Cthe_0721	133_3	f	875842	876291	nitrogen-fixing NifU-like-like	3		COG0822 NifU homolog involved in Fe-S cluster formation category=C	0.0096634	0.086269	0	-0.023897	0.121387	0	0.11597	0.870888	0	0.05551	0.422772	0	0.04663	0.263683	0	-0.011535	0.064786	0	-0.124696	1.01129	0	0.040555	0.252581	0	-0.040551	0.281097	0	0.01888	0.115675	0	0.041184	0.286482	0	0.0088	0.055441	0	-0.09931	0.810253	0	0.01991	0.130629
Cthe_0731		f	888602	889114	Shikimate kinase	10		COG0703 Shikimate kinase category=E	0.186315	1.43029	0	0.04067	0.132929	0	0.50546	4.14433	1	0.39615	3.4437	1	0.14343	0.625306	0	0.16728	0.885136	0	-0.135103	0.597353	0	0.257791	2.31472	1	0.03499	0.174859	0	-0.091184	0.574736	0	-0.0906	0.569824	0	0.05516	0.347506	0	-0.207	1.64905	0	0.1443	1.19038
Cthe_0732		f	889176	890360	Chorismate synthase	10		COG0082 Chorismate synthase category=E	-0.0248702	0.335059	0	-0.082924	0.446641	0	0.32859	3.34547	1	-0.112292	0.979233	0	-0.158864	1.09591	0	-0.156058	1.44235	0	0.03233	0.158801	0	0.256383	2.26455	1	-0.204106	1.83162	1	-0.00205	0.008746	0	-0.008	0.035093	0	0.1344	1.15457	0	-0.15513	1.05852	0	0.23678	2.50417
Cthe_0768	137_4	r	932100	931870	nucleic acid binding protein, containing KH domain	11		COG1837 RNA-binding protein (contains KH domain) category=R	-0.0995664	0.776741	0	0.04861	0.204152	0	-0.257924	1.95589	1	-0.232551	2.03888	1	0.04576	0.190214	0	-0.146937	0.975826	0	-0.054364	0.240771	0	-0.18673	1.85868	1	-0.010812	0.05851	0	0.18663	2.12528	1	-0.1309	1.23878	0	-0.002547	0.014784	0	0.119804	0.95815	0	-0.036184	0.24066
Cthe_0769	137_4	r	932419	932174	ribosomal protein S16	7		COG0228 Ribosomal protein S16 category=J	-0.0283082	0.163683	0	-0.063806	0.219715	0	0.00311	0.008894	0	-0.143466	0.802701	0	-0.053241	0.177712	0	-0.022591	0.080349	0	0.11014	0.45816	0	-0.03162	0.112911	0	-0.133017	0.735934	0	0.10037	0.502314	0	-0.11321	0.589933	0	0.07238	0.381483	0	-0.09854	0.436969	0	0.01356	0.052876
Cthe_0787	140_2	r	953605	950810	isoleucyl-tRNA synthetase	7	ileS	COG0060 Isoleucyl-tRNA synthetase category=J	0.211274	1.02286	0	0.51171	2.83616	1	0.48035	2.56761	1	0.41864	2.38829	1	0.29214	1.19982	0	-0.293218	1.33769	0	-0.14198	0.45159	0	0.023428	0.089694	0	-0.200401	1.52108	0	0.00954	0.037881	0	-0.46384	5.641	1	0.312	3.63136	1	0.054791	0.235638	0	-0.138688	0.960266
Cthe_0816	146_3	r	986828	985959	NAD(+) kinase	4		COG0061 sugar kinase category=G	-0.0562567	0.115947	0	-0.19914	0.454717	0	0.12447	0.252417	0	-0.159747	0.367169	0	-0.10862	0.214514	0	-0.123051	0.261684	0	0.12855	0.265838	0	0.252253	1.701	1	-0.2895	2.40789	1	0.11934	0.650477	0	-0.11853	0.64447	0	-0.076067	0.417341	0	-0.07136	0.298327	0	-0.00528	0.02031
Cthe_0821		r	999336	997660	coagulation factor 5/8 type-like	0			0.536883	1.23617	0	0.65401	1.44437	0	0.67694	1.52157	0	0.94676	2.73086	1	0.58183	1.21285	0	0.10102	0.134158	0	0.26073	0.405209	0	0.130768	0.467521	0	-0.027256	0.081914	0	-0.065158	0.21898	0	-0.16953	0.746271	0	0.02416	0.081539	0	0.107838	0.364846	0	-0.297078	1.85309
Cthe_0834	150_7	r	1015288	1014851	transcription antitermination factor NusB	6	nusB	COG0781 Transcription termination factor category=K	0.216106	0.539818	0	-0.007334	0.012243	0	0.46399	1.52304	0	0.36816	1.10692	0	0.21178	0.500403	0	0.28813	0.774636	0	-0.028084	0.048904	0	0.339559	6.5238	1	-0.150135	2.08012	1	-0.071462	0.696773	0	-0.19165	3.05001	1	-0.200419	3.9329	1	-0.13176	1.49135	0	-0.054302	0.519176
Cthe_0847		r	1023733	1023176	translation elongation factor P	7	efp	COG0231 Translation elongation factor P (EF-P)/translation initiation factor 5A (eIF-5A) category=J	-0.286005	14.396	1	-0.077577	0.493298	0	-0.476535	7.44821	1	-0.338774	6.68158	1	-0.215882	2.16316	1	-0.330955	5.81771	1	-0.276308	3.68053	1	-0.27056	3.08283	1	0.13591	1.22863	0	-0.036734	0.21755	0	-0.07968	0.577248	0	0.02402	0.151237	0	0.128399	0.989317	0	-0.001856	0.009634
Cthe_0858	154_2	f	1033379	1034368	protein of unknown function DUF1432	13		COG4864 Uncharacterized protein conserved in bacteria category=S	0.151945	2.43271	1	0.1958	1.40085	0	0.36394	3.66771	1	0.42505	6.457	1	0.23499	1.8489	1	-0.12164	0.875706	0	-0.186474	1.36752	0	0.319481	3.47805	1	-0.293779	3.50242	1	0.00521	0.023775	0	-0.39729	5.62258	1	0.20877	2.33534	1	0.151339	1.10337	0	-0.354887	5.14344
Cthe_0863		f	1037851	1039968	glutamine synthetase, catalytic region	11		COG3968 Uncharacterized protein related to glutamine synthetase category=R	0.100573	0.207885	0	0.01063	0.017786	0	0.26426	0.670692	0	0.30255	0.832908	0	0.11182	0.224022	0	-0.06275	0.117452	0	-0.023084	0.039609	0	0.323859	5.37513	1	-0.067249	0.577207	0	-0.344251	6.74393	1	-0.0813	0.748639	0	-0.096871	1.08668	0	0.070231	0.544824	0	-0.105543	1.18244
Cthe_0866	155_3	r	1042557	1041517	pyruvate flavodoxin/ferredoxin oxidoreductase-like	3		COG0674 Pyruvate:ferredoxin oxidoreductase and related 2-oxoacid:ferredoxin oxidoreductases alpha subunit category=C	0.0198707	0.315563	0	-0.180101	1.73277	1	0.09705	0.702417	0	0.0576	0.499588	0	-0.046638	0.271793	0	0.02089	0.13475	0	0.17042	1.76357	1	0.156597	1.40154	0	0.16775	1.78701	1	-0.227126	2.86511	1	0.161971	1.69362	1	0.13533	1.45852	0	-0.12055	0.953861	0	0.2072	2.69395
Cthe_0868	156_3	r	1043555	1042845	type IV pilus assembly PilZ	0			-0.0104645	0.03014	0	-0.199775	0.727113	0	0.04661	0.120823	0	0.07719	0.237793	0	0.00477	0.011101	0	0.09134	0.284681	0	-0.082927	0.239396	0	0.033498	0.145432	0	0.30928	3.36998	1	-0.216097	1.92166	1	0.205905	1.78387	1	-0.078318	0.525729	0	-0.21289	1.6438	0	0.27869	3.12855
Cthe_0877		f	1051833	1052927	GTP-binding protein YchF	7		COG0012 GTPase probable translation factor category=J	-0.384923	4.06754	1	-0.435072	2.73451	1	-0.901309	8.46862	1	-0.708479	7.34337	1	-0.147809	0.558624	0	-0.041996	0.137192	0	-0.074869	0.24528	0	-0.44525	4.16732	1	0.11519	0.623908	0	0.51708	6.03295	1	0.075885	0.361018	0	0.00177	0.007137	0	0.020989	0.074162	0	-0.077639	0.399371
Cthe_0904	163_2	r	1082167	1080830	protein-export membrane protein SecD	9	secD	COG0342 Preprotein translocase subunit SecD category=U	-0.588711	12.7028	1	-0.240698	1.47762	0	-1.2904	17.8041	1	-0.763235	11.4805	1	-0.60702	6.25223	1	-0.380565	3.74263	1	-0.250347	1.6727	1	-0.89065	13.3447	1	0.48584	6.32131	1	0.02739	0.120884	0	0.322984	3.33526	1	0.07873	0.494823	0	0.15905	0.987814	0	-0.041326	0.20637
Cthe_0913		f	1092828	1094048	transposase IS116/IS110/IS902	11		COG3547 Transposase and inactivated derivatives category=L	0.158092	3.37807	1	-0.15481	1.05945	0	0.21117	1.68489	1	0.31922	4.62474	1	0.19036	1.43945	0	0.10828	0.813289	0	0.27433	2.78674	1	0.293028	3.05431	1	0.07879	0.505778	0	-0.137922	1.10326	0	-0.0302	0.156428	0	0.17212	1.82608	1	-0.07295	0.407384	0	-0.029253	0.160571
Cthe_0958	173_2	r	1147300	1146176	queuine tRNA-ribosyltransferase	7	qrt	COG0343 Queuine/archaeosine tRNA-ribosyltransferase category=J	-0.074663	0.232251	0	-0.045337	0.1118	0	-0.091073	0.249738	0	-0.121978	0.386844	0	0.08486	0.229459	0	-0.10141	0.301418	0	-0.173038	0.573417	0	0.176006	1.4265	0	0.08417	0.564096	0	0.07319	0.468678	0	-0.04998	0.289158	0	-0.062595	0.444669	0	0.221742	2.03075	1	0.11508	0.943169
Cthe_0959	173_2	r	1148389	1147364	S-adenosylmethionine--tRNA-ribosyltransferase-isomerase	7	queA	COG0809 S-adenosylmethionine:tRNA-ribosyltransferase-isomerase (queuine synthetase) category=J	-0.0515209	0.102912	0	0.08963	0.176159	0	-0.077782	0.149711	0	-0.089687	0.183644	0	0.02334	0.040661	0	-0.05564	0.10603	0	-0.198981	0.472847	0	0.072675	0.406273	0	-0.145855	1.19646	0	0.24894	2.71475	1	-0.31977	4.03035	1	-0.040372	0.251713	0	0.240085	2.2396	1	-0.13395	1.14831
Cthe_0961		f	1151063	1152061	aspartate-semialdehyde dehydrogenase	10		COG0136 Aspartate-semialdehyde dehydrogenase category=E	0.57722	13.0996	1	0.47908	5.2467	1	0.99284	15.0016	1	0.94146	17.2147	1	0.63868	8.13675	1	0.29514	2.97011	1	0.11612	0.650066	0	0.630815	10.561	1	-0.038244	0.216374	0	-0.250805	2.94259	1	-0.72116	14.2545	1	-0.181676	2.12648	1	0.11706	0.817341	0	0.01313	0.069606
Cthe_0962	174_3	f	1152181	1153059	dihydrodipicolinate synthase	9	dapA	COG0329 Dihydrodipicolinate synthase/N-acetylneuraminate lyase category=M	0.257811	2.3801	1	0.36903	2.62728	1	0.13971	0.624771	0	0.49119	4.98053	1	0.38896	2.85398	1	0.20249	1.20415	0	-0.044515	0.155934	0	0.070505	0.390135	0	0.31601	3.95038	1	-0.351549	4.67218	1	-0.09801	0.677442	0	-0.116009	1.0124	0	0.299829	3.16866	1	-0.035478	0.20092
Cthe_0963	174_3	f	1153119	1153877	Dihydrodipicolinate reductase	10		COG0289 Dihydrodipicolinate reductase category=E	0.760069	8.75733	1	0.54552	3.64374	1	1.20275	11.9236	1	1.33124	15.7799	1	0.99016	9.35451	1	0.3741	2.32659	1	0.11664	0.407107	0	0.608866	8.73513	1	0.17097	1.40659	0	-0.549705	8.5414	1	-0.63589	10.5236	1	-0.176687	1.76284	1	-0.04836	0.207129	0	0.04248	0.217398
Cthe_0992	178_7	r	1187421	1187068	ribosomal protein L7Ae/L30e/S12e/Gadd45	7		COG1358 Ribosomal protein HS6-type (S12/L30/L7a) category=J	-0.0920336	0.229872	0	-0.361628	1.19717	0	-0.332011	1.05608	0	0.3281	1.12547	0	-0.200388	0.522842	0	0.10731	0.250574	0	-0.093588	0.205059	0	-0.17594	1.12932	0	0.62124	8.99879	1	-0.300417	2.92714	1	0.31619	3.1733	1	-0.413464	5.80346	1	-0.20556	1.42326	0	-0.038876	0.190077
Cthe_1006	182_5	r	1203098	1202340	ribosomal protein S2	7		COG0052 Ribosomal protein S2 category=J	-0.258051	4.00485	1	-0.221715	1.40224	0	-0.186976	1.08912	0	-0.364052	4.0524	1	-0.225247	1.43598	0	-0.216139	1.66645	1	-0.33418	2.8227	1	0.094111	0.508819	0	-0.297472	3.14653	1	0.12386	0.835783	0	-0.15905	1.20025	0	0.04125	0.233017	0	0.059371	0.283244	0	-0.120396	0.869208
Cthe_1019	185_2	r	1220110	1219127	binding-protein-dependent transport systems inner membrane compon	4		COG1175 ABC-type sugar transport systems permease components category=G	0.0418198	0.278283	0	0.22501	1.17054	0	0.27986	1.62356	0	-0.164803	1.0048	0	-0.11237	0.447018	0	-0.098754	0.462158	0	0.12198	0.532088	0	0.172708	0.918344	0	-0.547455	6.19442	1	0.29487	2.3457	1	-0.44334	4.45967	1	0.12144	0.743529	0	0.117856	0.541292	0	-0.102795	0.546461
Cthe_1020		r	1221641	1220262	extracellular solute-binding protein, family 1	4		COG1653 ABC-type sugar transport system periplasmic component category=G	-0.0156206	0.230886	0	-0.010008	0.047676	0	0.09359	0.649795	0	-0.158552	2.09166	1	-0.049449	0.284772	0	-0.008172	0.047677	0	0.03887	0.237615	0	0.014601	0.071186	0	-0.218356	2.61015	1	0.13121	1.19694	0	-0.18492	2.0136	1	0.05867	0.456542	0	-0.08899	0.606738	0	0.03378	0.214099
Cthe_1035		r	1239448	1237457	DNA ligase, NAD-dependent	2	dnlj	COG0272 NAD-dependent DNA ligase (contains BRCT domain type II) category=L	0.0389873	0.164318	0	0.01024	0.03328	0	0.17236	0.913699	0	0.21949	1.42816	0	0.10146	0.443509	0	0.07697	0.331512	0	-0.346592	2.67632	1	0.146769	1.82532	1	0.0891	0.985715	0	-0.049835	0.444424	0	0.059777	0.565126	0	-0.201618	4.12728	1	-0.01535	0.099507	0	0.04197	0.383505
Cthe_1050		r	1254984	1253935	recA protein	2	recA	COG0468 RecA/RadA recombinase category=L	0.176946	3.83986	1	0.05826	0.346244	0	0.14473	1.19807	0	0.27962	4.4844	1	0.13514	1.08322	0	0.00664	0.035872	0	0.43729	7.1231	1	0.24128	3.18833	1	0.01724	0.106782	0	-0.101478	0.97309	0	-0.01355	0.082016	0	0.2008	3.286	1	0.154808	1.59786	0	-0.117645	1.31221
Cthe_1089		r	1296017	1295751	Stage V sporulation protein S	13		COG2359 Uncharacterized protein conserved in bacteria category=S	0.146665	1.5274	0	-0.199142	1.34855	0	0.2499	1.90457	1	-0.077687	0.446133	0	0.25277	1.93844	1	0.33472	3.59314	1	0.31942	2.7904	1	0.249774	2.72179	1	-0.211184	2.39907	1	0.20616	2.31052	1	-0.02867	0.162491	0	0.01713	0.103726	0	-0.19927	1.9138	1	0.11641	1.05916
Cthe_1090		r	1296965	1296183	conserved hypothetical protein	13		COG1692 Uncharacterized protein conserved in bacteria category=S	0.163253	0.869154	0	-0.179498	0.682636	0	0.31572	1.54769	0	0.14689	0.603435	0	0.16872	0.627099	0	0.33782	1.95107	1	0.18986	0.761295	0	0.477523	5.21861	1	-0.182336	1.33517	0	0.13288	0.842131	0	-0.01809	0.075119	0	0.0106	0.048137	0	-0.0177	0.066831	0	-0.013505	0.058396
Cthe_1091		r	1298664	1297090	metal dependent phophohydrolase	11	hdig	COG1418 HD superfamily hydrolase category=R	0.0361461	0.191113	0	0.03521	0.128376	0	-0.132173	0.652586	0	-0.047515	0.210018	0	0.24989	1.64335	0	0.08682	0.424686	0	0.02464	0.089129	0	-0.01969	0.09364	0	0.10749	0.834398	0	0.14521	1.29169	0	-0.0818	0.572331	0	0.08458	0.701391	0	0.14769	1.16413	0	0.02284	0.129375
Cthe_1092		r	1299459	1298782	conserved hypothetical protein	13		COG0419 ATPase involved in DNA repair category=L	-0.250782	0.605292	0	-0.325048	0.779442	0	-0.748762	2.7233	1	-0.23729	0.531724	0	-0.242274	0.521882	0	-0.007537	0.011654	0	0.05622	0.09211	0	-0.42148	4.56203	1	0.69392	10.9648	1	-0.020022	0.087463	0	0.241181	2.17296	1	0.06556	0.385474	0	0.002234	0.008258	0	0.18245	1.54528
Cthe_1093		r	1300411	1299554	Methenyltetrahydrofolate cyclohydrolase	12		COG0190 5 10-methylene-tetrahydrofolate dehydrogenase/Methenyl tetrahydrofolate cyclohydrolase category=H	-0.249222	1.05394	0	-0.182711	0.587836	0	-0.709904	4.49833	1	-0.247272	0.958065	0	-0.232241	0.818634	0	-0.068943	0.182394	0	-0.054264	0.134465	0	-0.55624	9.73558	1	0.42439	7.42682	1	0.01118	0.059351	0	0.214046	2.55081	1	0.0871	0.789844	0	-0.02905	0.153766	0	-0.038244	0.2512
Cthe_1094		r	1302439	1300520	Radical SAM-like	3		COG1032 Fe-S oxidoreductase category=C	-0.161256	0.632876	0	-0.148385	0.451903	0	-0.178026	0.575123	0	-0.299342	1.33714	0	-0.29395	1.16644	0	-0.054031	0.142674	0	0.0062	0.013887	0	-0.17969	1.26378	0	0.21443	1.8842	1	0.09295	0.56225	0	0.154271	1.14666	0	0.16553	1.5147	0	-0.15005	0.970496	0	0.33575	4.16545
Cthe_1098	200_2	r	1307565	1306276	hypothetical protein	13			0.212192	0.985789	0	-0.053601	0.141949	0	0.4113	2.1254	1	0.52785	3.4902	1	0.19152	0.689246	0	0.21223	0.854373	0	-0.016148	0.03918	0	0.307367	3.42468	1	0.24035	2.66446	1	-0.305323	3.88524	1	-0.07973	0.529571	0	-0.233116	2.90471	1	-0.15753	1.22131	0	0.12379	1.05885
Cthe_1099	200_2	r	1310142	1307593	hypothetical protein	13			0.124568	2.42461	1	-0.000133	0.000513	0	0.19102	1.43585	0	0.20398	2.28724	1	0.08509	0.46047	0	0.16579	1.51571	0	0.10165	0.637096	0	0.246238	2.2717	1	-0.093889	0.627823	0	-0.064911	0.386063	0	-0.1136	0.817722	0	0.02104	0.116394	0	0.05508	0.281366	0	-0.106849	0.810039
Cthe_1102	201_4	r	1312629	1312078	Fimbrial assembly	0		COG3166 Tfp pilus assembly protein PilN category=U	0.251942	2.65831	1	0.017	0.060926	0	0.45897	4.55953	1	0.44604	5.15379	1	0.17763	1.05469	0	0.11391	0.631912	0	0.2981	2.39011	1	0.402198	6.67814	1	-0.083886	0.703339	0	-0.153676	1.70182	1	-0.10579	0.976248	0	-0.024139	0.170063	0	-0.03977	0.240989	0	-0.070949	0.604484
Cthe_1103	201_4	r	1313221	1312655	prepilin-type cleavage/methylation	0		COG2165 Type II secretory pathway pseudopilin PulG category=U	0.163875	2.19881	1	-0.095623	0.376892	0	0.52356	4.52343	1	0.21604	1.61215	0	0.03245	0.105759	0	0.13006	0.708696	0	0.17676	0.935662	0	0.568973	5.69302	1	-0.502088	5.38162	1	0.03551	0.138693	0	-0.17969	1.09829	0	0.00058	0.00224	0	-0.05021	0.186368	0	-0.194563	1.34019
Cthe_1104		r	1313861	1313331	prepilin-type cleavage/methylation	0		COG2165 Type II secretory pathway pseudopilin PulG category=U	0.209921	2.03523	1	0.1549	0.705138	0	0.24554	1.37068	0	0.4048	3.80579	1	0.15501	0.705861	0	0.02953	0.107425	0	0.26976	1.66391	1	0.141669	0.834028	0	0.13978	0.926792	0	-0.261649	2.38286	1	-0.18565	1.40624	0	0.0011	0.004863	0	0.051029	0.222723	0	-0.019476	0.088044
Cthe_1105		r	1315232	1314018	type II secretion system protein	9		COG1459 Type II secretory pathway component PulF category=U	0.644818	4.51785	1	0.36932	1.60454	0	0.84855	5.88942	1	0.95939	7.62978	1	0.70398	4.39981	1	0.43649	2.19485	1	0.55117	3.03424	1	0.505512	8.4522	1	-0.040205	0.24857	0	-0.193771	2.1781	1	-0.16827	1.7513	1	0.02057	0.13063	0	0.026278	0.137004	0	-0.151045	1.62054
Cthe_1106	202_2	r	1316746	1315691	twitching motility protein	9	pilT	COG2805 Tfp pilus assembly protein pilus retraction ATPase PilT category=U	0.598485	6.42992	1	0.3162	1.74124	1	0.77014	6.98982	1	0.97373	11.1365	1	0.70073	6.04965	1	0.38472	2.61045	1	0.44539	3.0503	1	0.479891	7.10085	1	-0.028052	0.151313	0	-0.190266	1.91625	1	-0.24237	2.79618	1	0.08874	0.739238	0	0.025955	0.125655	0	-0.231646	2.8486
Cthe_1192		r	1421584	1420553	hypothetical protein	13			0.0017325	0.003321	0	-0.187691	0.466342	0	0.37434	1.22065	0	0.32113	1.02948	0	-0.066994	0.134511	0	-0.235538	0.656666	0	-0.19485	0.492334	0	0.355041	4.33269	1	-0.044457	0.254376	0	-0.230699	2.5177	1	-0.24146	2.70454	1	-0.002356	0.011932	0	-0.20699	1.85933	1	0.00875	0.044604
Cthe_1203	219_3	r	1435483	1434095	SpoVR	13		COG2719 Uncharacterized conserved protein category=S	-0.184388	0.61147	0	0.14897	0.386437	0	-0.335853	1.17985	0	-0.313292	1.16375	0	-0.440735	1.77656	1	-0.260054	0.870686	0	0.09464	0.223001	0	-0.4433	4.89468	1	0.27246	2.60716	1	-0.082049	0.457778	0	0.222155	1.89728	1	0.07269	0.437048	0	0.041523	0.178629	0	0.2499	2.49043
Cthe_1204	219_3	r	1436774	1435506	protein of unknown function DUF444	13		COG2718 Uncharacterized conserved protein category=S	-0.0682061	0.504669	0	-0.033936	0.139907	0	0.00797	0.02963	0	-0.038581	0.190418	0	-0.164035	1.03857	0	-0.159479	1.16328	0	-0.021172	0.084613	0	-0.07489	0.501267	0	0.08822	0.7037	0	-0.083139	0.648585	0	0.062143	0.440108	0	0.09234	0.844918	0	-0.1168	0.924048	0	0.13476	1.40841
Cthe_1205	219_3	r	1438690	1436762	PrkA AAA	15		COG2766 Putative Ser protein kinase category=T	0.0172064	0.233185	0	-0.041646	0.208361	0	-0.017068	0.076563	0	0.14041	1.51566	0	0.1331	0.940744	0	-0.011601	0.062905	0	-0.099957	0.714212	0	-0.04946	0.255786	0	0.26967	3.16672	1	-0.099107	0.705805	0	0.078028	0.510596	0	-0.015211	0.084168	0	-0.07403	0.423146	0	0.11219	0.904969
Cthe_1211		r	1446967	1445603	pyridoxal-phosphate dependent TrpB-like enzyme	11		COG1350 alternative tryptophan synthase beta-subunit (paralog of TrpB) category=R	0.0382873	0.405541	0	0.06085	0.26552	0	0.10348	0.520604	0	0.05499	0.316089	0	0.0689	0.309163	0	-0.072846	0.41741	0	0.01436	0.056752	0	0.01418	0.054058	0	0.0937	0.538928	0	-0.190616	1.48141	0	-0.01321	0.055119	0	0.20327	1.94312	1	-0.02845	0.114769	0	0.1422	1.03967
Cthe_1225	223_3	r	1466476	1465982	translation initiation factor IF-3	7	infC	COG0290 Translation initiation factor 3 (IF-3) category=J	-0.359837	4.88921	1	-0.861024	11.6453	1	-0.700893	8.68837	1	-0.499195	6.22582	1	-0.252912	1.78606	1	-0.019082	0.075697	0	0.17408	1.0582	0	-0.08458	0.593428	0	0.14465	1.44881	0	0.15452	1.60121	0	-0.00717	0.038195	0	0.0798	0.723465	0	-0.24471	2.85636	1	-0.05705	0.426525
Cthe_1228		r	1470517	1468610	threonyl-tRNA synthetase	7	thrS	COG0441 Threonyl-tRNA synthetase category=J	-0.106226	3.14082	1	-0.115909	0.816529	0	0.14864	1.16903	0	-0.128819	1.41111	0	-0.208964	1.95683	1	-0.18338	2.18863	1	-0.14892	1.34228	0	0.173903	1.47768	0	-0.175567	1.72223	1	-0.018946	0.098795	0	0.17868	1.76927	1	0.11887	1.13386	0	-0.09065	0.581677	0	0.10189	0.833958
Cthe_1237		r	1502543	1500066	leucyl-tRNA synthetase	7	leuS	COG0495 Leucyl-tRNA synthetase category=J	-0.126095	5.49478	1	-0.285806	4.27366	1	-0.093887	0.78652	0	-0.109187	1.45155	0	-0.006937	0.037409	0	0.01857	0.134199	0	-0.279323	4.75736	1	0.128455	1.2369	0	-0.190634	2.60508	1	0.2997	5.31083	1	-0.11849	1.25616	0	0.05538	0.504954	0	-0.06346	0.462739	0	-0.175333	2.48144
Cthe_1251		r	1517084	1515687	Xanthine/uracil/vitamin C permease	11		COG2252 Permeases category=R	-0.216969	0.466481	0	0.15447	0.283363	0	-0.316295	0.720258	0	-0.428202	1.15161	0	-0.080507	0.132179	0	-0.284379	0.63903	0	-0.346897	0.825394	0	-0.4634	6.44627	1	-0.343439	4.62993	1	0.0901	0.618481	0	-0.08008	0.527786	0	0.2834	4.10837	1	0.007357	0.031669	0	-0.231532	2.72125
Cthe_1260	229_2	r	1530719	1530303	4-hydroxybenzoyl-CoA thioesterase	11		COG0824 thioesterase category=R	-0.0683146	1.29094	0	0.12149	0.722452	0	0.02736	0.115556	0	-0.00098	0.004858	0	-0.06315	0.306795	0	-0.247588	2.83795	1	-0.247016	2.37322	1	-0.00425	0.016307	0	0.01016	0.043944	0	-0.045988	0.233146	0	-0.16156	1.2404	0	-0.089269	0.624967	0	0.089873	0.48088	0	0.0385	0.201063
Cthe_1261		r	1531815	1530841	6-phosphofructokinase	4		COG0205 6-phosphofructokinase category=G	-0.0659355	0.312043	0	0.08907	0.302839	0	-0.184395	0.788703	0	-0.19062	0.994825	0	0.02114	0.059485	0	-0.173705	0.832369	0	0.04289	0.132448	0	-0.14044	0.811405	0	-0.014698	0.060501	0	0.08778	0.481839	0	-0.05562	0.270787	0	0.193	1.74829	1	0.133024	0.751915	0	-0.008473	0.036006
Cthe_1262	230_2	r	1532098	1531901	conserved hypothetical protein	13			-0.0220368	0.199121	0	0.03713	0.157688	0	-0.205968	1.48923	0	-0.025993	0.136461	0	0.12902	0.753858	0	0.05919	0.337657	0	-0.125604	0.790558	0	-0.18567	1.38964	0	-0.09252	0.584166	0	0.25248	2.55803	1	-0.14519	1.10106	0	-0.185505	1.88965	1	0.057428	0.282599	0	-0.272495	3.14502
Cthe_1286		r	1564511	1562982	peptidase S1 and S6, chymotrypsin/Hap	9		COG0265 Trypsin-like serine proteases typically periplasmic contain C-terminal PDZ domain category=O	0.246939	2.56595	1	-0.067898	0.252635	0	0.47856	4.04643	1	0.40894	3.96754	1	0.27826	1.73114	1	0.19299	1.17624	0	0.19077	1.03105	0	0.42597	4.95224	1	-0.089162	0.543703	0	-0.037573	0.18578	0	-0.00317	0.013415	0	0.04759	0.282592	0	-0.12049	0.727588	0	-0.019542	0.094823
Cthe_1312		r	1596886	1595498	glycyl-tRNA synthetase	7	glyS	COG0423 Glycyl-tRNA synthetase (class II) category=J	-0.188465	1.6731	1	-0.20903	1.38939	0	-0.177813	1.09317	0	-0.15958	1.07299	0	-0.141751	0.789811	0	-0.240437	1.92071	1	-0.202181	1.36027	0	0.077435	0.619243	0	-0.098238	0.976279	0	0.02004	0.13125	0	-0.02089	0.137525	0	0.02144	0.161606	0	0.046217	0.316846	0	-0.116471	1.36385
Cthe_1322	238_7	r	1606125	1604299	chaperone protein DnaK	9		COG0443 Molecular chaperone category=O	0.46673	0.928236	0	0.3523	0.574678	0	0.89971	2.2624	1	0.96076	2.62538	1	0.56692	1.12217	0	-0.018152	0.020867	0	0.03884	0.045039	0	0.495725	4.17424	1	-0.100423	0.450706	0	-0.054455	0.211324	0	0.064883	0.260573	0	0.08257	0.406655	0	-0.05169	0.179659	0	-0.16147	0.933164
Cthe_1329		r	1618175	1613874	putative CoA-substrate-specific enzyme activase	13		COG3581 Uncharacterized protein conserved in bacteria category=S	-0.111672	2.77341	1	-0.028225	0.144793	0	-0.090152	0.605577	0	-0.292299	5.14747	1	-0.130501	1.01745	0	-0.084911	0.717905	0	-0.043943	0.257436	0	-0.12105	0.955976	0	-0.092612	0.74282	0	0.2687	3.71103	1	-0.07029	0.51073	0	-0.015491	0.093242	0	-0.05912	0.363583	0	0.10954	1.01858
Cthe_1332	240_2	r	1622418	1621165	histidyl-tRNA synthetase	7	hisS1	COG0124 Histidyl-tRNA synthetase category=J	0.192633	0.712724	0	-0.082261	0.204974	0	0.40645	1.76191	1	0.3028	1.23148	0	0.46538	2.17214	1	0.09924	0.270337	0	-0.035808	0.081483	0	0.439198	5.65091	1	-0.177249	1.56697	0	0.08539	0.551189	0	-0.29541	3.47334	1	0.10357	0.843726	0	-0.04951	0.247579	0	-0.073597	0.488227
Cthe_1344	242_6	r	1637485	1635311	RelA/SpoT family protein	6	spoT	COG0317 Guanosine polyphosphate pyrophosphohydrolases/synthetases category=K	0.0210543	0.031834	0	-0.267859	0.545128	0	0.29233	0.613247	0	0.22172	0.438311	0	0.14778	0.2563	0	0.18862	0.354068	0	-0.456273	1.15538	0	0.485684	6.9135	1	0.10528	0.766785	0	-0.139628	1.14994	0	0.111276	0.828871	0	-0.183016	1.96973	1	-0.0745	0.428744	0	0.17589	1.77395
Cthe_1348	243_2	r	1641443	1641267	ribosomal protein S21	11			0.0205061	0.259586	0	-0.127807	0.785708	0	0.07673	0.396599	0	-0.141278	1.34348	0	0.06099	0.29731	0	0.00328	0.015535	0	0.25112	2.47135	1	0.150218	0.989089	0	-0.029461	0.140535	0	0.04652	0.239075	0	0.092175	0.568397	0	0.06318	0.400903	0	-0.05432	0.258154	0	0.18855	1.7195
Cthe_1352		r	1645657	1644326	UDP-glucose 6-dehydrogenase	9		COG1004 UDP-glucose 6-dehydrogenase category=M	0.0414989	0.351074	0	0.14146	0.78804	0	0.32576	2.75715	1	-0.015848	0.072425	0	0.01119	0.040205	0	-0.136511	0.934508	0	-0.077056	0.3748	0	0.183807	1.32236	0	-0.350933	4.14232	1	0.04001	0.198245	0	-0.29453	3.14104	1	0.08816	0.618759	0	-0.00049	0.00186	0	-0.009326	0.042675
Cthe_1369		r	1663701	1663357	histidine triad (HIT) protein	11		COG0537 Diadenosine tetraphosphate (Ap4A) hydrolase and other HIT family hydrolases category=R	0.19725	0.565385	0	-0.167713	0.393307	0	0.46599	1.64826	0	0.25809	0.74917	0	0.04168	0.078076	0	0.18679	0.475958	0	0.39867	1.29886	0	0.317965	2.75521	1	0.04105	0.187682	0	-0.149098	0.994598	0	-0.11433	0.683594	0	-0.030588	0.152845	0	-0.31574	2.72494	1	0.24896	2.35233
Cthe_1391		r	1699863	1698328	2-isopropylmalate synthase	10	leuA	COG0119 Isopropylmalate/homocitrate/citramalate synthases category=E	-0.130609	4.5534	1	0.12194	0.914211	0	0.24	2.53946	1	-0.18526	2.58219	1	-0.135163	1.06077	0	-0.682785	16.1515	1	-0.142386	1.31033	0	0.135401	1.06349	0	-0.303094	4.23696	1	0.01446	0.075984	0	-0.54938	10.4255	1	0.10292	0.958791	0	0.017346	0.083819	0	0.12216	1.12919
Cthe_1398		r	1710066	1707538	cellulosome enzyme, dockerin type I	11		COG4447 Uncharacterized protein related to plant photosystem II stability/assembly factor category=R	0.0428228	0.144465	0	0.46721	2.64132	1	0.36631	1.80872	1	0.49772	3.39732	1	0.16837	0.587087	0	-0.525546	3.56944	1	-0.717134	5.34614	1	0.234527	1.74934	1	-0.2618	2.37356	1	-0.388269	4.41696	1	-0.39186	4.48136	1	0.29181	3.379	1	0.335429	3.05703	1	-0.393206	4.92678
Cthe_1411	257_2	r	1730649	1729879	tryptophan synthase, alpha subunit	10	trpA	COG0159 Tryptophan synthase alpha chain category=E	0.141918	0.635266	0	0.50195	2.86623	1	0.63448	4.1491	1	0.326	1.72013	1	-0.142574	0.458605	0	-0.315797	1.57744	0	-0.152544	0.515266	0	0.085673	0.393862	0	-0.334427	3.21266	1	-0.357933	3.57659	1	-0.05585	0.25786	0	-0.04432	0.224526	0	-0.04686	0.188833	0	-0.025948	0.113599
Cthe_1412	257_2	r	1731826	1730642	tryptophan synthase, beta subunit	10	trpB	COG0133 Tryptophan synthase beta chain category=E	0.11655	0.756724	0	0.38429	2.52172	1	0.53764	4.2798	1	0.32717	2.47519	1	0.03754	0.116141	0	-0.299443	2.0359	1	-0.28789	1.66011	1	0.141116	0.797106	0	-0.194195	1.44177	0	-0.263933	2.30988	1	-0.12452	0.755976	0	-0.051673	0.268822	0	-0.01223	0.044629	0	0.01627	0.070351
Cthe_1433		r	1755358	1754585	short-chain dehydrogenase/reductase SDR	11		COG1028 Dehydrogenases with different specificities (related to short-chain alcohol dehydrogenases) category=R	0.116074	5.77818	1	0.09479	0.945863	0	0.2734	4.80922	1	0.11049	1.77456	1	-0.06217	0.527764	0	-0.050669	0.526484	0	0.33061	7.14277	1	0.222842	3.4861	1	-0.294281	6.20955	1	0.05922	0.558627	0	-0.21418	3.78115	1	0.13114	1.98949	1	0.044235	0.340148	0	-0.13138	1.90901
Cthe_1464		r	1783288	1783007	Endoribonuclease L-PSP	7		COG0251 Putative translation initiation inhibitor yjgF family category=J	-0.0369061	0.101244	0	0.19047	0.54969	0	0.0025	0.004939	0	-0.162118	0.504929	0	-0.222549	0.679008	0	-0.137711	0.396183	0	0.10797	0.273298	0	-0.05897	0.213819	0	-0.284849	2.05597	1	0.2656	1.84518	1	-0.249	1.67132	1	0.1852	1.27365	0	0.128996	0.5724	0	-0.120231	0.632293
Cthe_1465		r	1783948	1783496	Redoxin	9		COG1225 Peroxiredoxin category=O	-0.0330207	0.198459	0	0.16422	0.812049	0	0.2843	1.82724	1	-0.06791	0.320891	0	-0.231853	1.34074	0	-0.39579	3.79767	1	0.04891	0.182828	0	0.096885	0.485724	0	-0.263518	2.35028	1	0.08094	0.430814	0	-0.26673	2.39531	1	0.20368	1.88327	1	-0.0232	0.089474	0	0.0887	0.522716
Cthe_1473		r	1793160	1792597	NADPH-dependent FMN reductase	11		COG0431 flavoprotein category=R	0.268198	0.518795	0	0.26515	0.480679	0	0.73462	2.08356	1	0.38032	0.808635	0	0.07839	0.111822	0	-0.195621	0.332638	0	0.34632	0.692629	0	0.249245	2.26668	1	-0.171176	1.45342	0	-0.135283	1.02582	0	-0.31279	3.71347	1	0.32423	4.71928	1	-0.22022	1.87052	1	0.18312	1.75718
Cthe_1484		r	1805443	1804733	transcriptional regulator	11		COG2207 AraC-type DNA-binding domain-containing proteins category=K	-0.38089	9.84476	1	-0.164195	1.12312	0	-0.278196	2.5085	1	-0.694326	13.4395	1	-0.544457	7.16652	1	-0.561864	9.35143	1	-0.042304	0.202219	0	-0.06397	0.363383	0	-0.286756	3.62369	1	0.19362	1.95668	1	-0.08135	0.55722	0	0.4575	8.87392	1	0.050035	0.268038	0	0.12937	1.15731
Cthe_1485		r	1806820	1805567	beta-lactamase-like	3		COG0426 Uncharacterized flavoproteins category=C	-0.203603	4.22454	1	-0.055077	0.280503	0	-0.315004	3.33336	1	-0.457677	8.1251	1	-0.140852	0.975061	0	-0.39137	5.93437	1	0.13836	1.01862	0	-0.25093	2.76356	1	-0.17602	1.82458	1	0.29758	4.15716	1	-0.21702	2.52684	1	0.22848	3.28209	1	0.009001	0.042144	0	-0.033347	0.207977
Cthe_1503	276_2	f	1826909	1827268	conserved hypothetical protein	13		COG1633 Uncharacterized conserved protein category=S	0.0913353	0.799733	0	0.06625	0.250502	0	0.49673	4.41162	1	0.1741	1.18215	0	0.02346	0.077284	0	-0.217642	1.53232	0	0.00511	0.016578	0	0.356385	3.13323	1	-0.428442	4.81295	1	0.07698	0.388164	0	-0.30725	2.84914	1	0.14253	1.05128	0	-0.0741	0.331001	0	-0.105815	0.635614
Cthe_1504	276_2	f	1827280	1828092	Linocin_M18 bacteriocin protein	13		COG1659 Uncharacterized protein linocin/CFP29 homolog category=S	0.0065206	0.076368	0	0.0916	0.545908	0	0.25535	2.44389	1	-0.011221	0.063885	0	-0.030826	0.143992	0	-0.34085	5.29763	1	0.07507	0.473316	0	0.104393	0.651541	0	-0.091882	0.619888	0	-0.072685	0.453756	0	-0.11818	0.880099	0	0.24392	3.12838	1	-0.05936	0.312487	0	0.17469	1.69593
Cthe_1509		r	1834298	1833063	protein of unknown function DUF438	13		COG2461 Uncharacterized conserved protein category=S	0.0688102	0.513032	0	0.16057	0.991323	0	0.29367	2.47236	1	0.31881	3.5331	1	0.01461	0.055157	0	-0.152704	1.07942	0	-0.222091	1.68141	1	0.032102	0.171734	0	-0.027956	0.161947	0	-0.116489	1.00902	0	-0.03303	0.196505	0	0.01043	0.062105	0	-0.101	0.727943	0	-0.053097	0.375174
Cthe_1556	284_3	r	1885717	1885007	binding-protein-dependent transport systems inner membrane compon	9		COG2011 ABC-type metal ion transport system permease component category=P	0.100363	2.95925	1	-0.218411	2.15857	1	-0.021954	0.107325	0	0.25358	4.17254	1	0.23538	2.42608	1	0.26139	3.93936	1	0.09219	0.691824	0	0.185752	1.68128	1	0.15412	1.45428	0	0.06339	0.419751	0	0.07368	0.510942	0	0.04071	0.277116	0	-0.01071	0.049557	0	-0.121418	1.10327
Cthe_1557	284_3	r	1886578	1885757	ABC transporter related	9		COG1135 ABC-type metal ion transport system ATPase component category=P	0.325015	2.79888	1	-0.237957	1.20842	0	0.48975	3.68655	1	0.53883	5.00538	1	0.57272	4.7174	1	0.49499	4.22061	1	0.09176	0.338889	0	0.751199	12.9515	1	-0.167169	1.505	0	0.36658	5.13001	1	-0.19534	1.90955	1	0.06959	0.511078	0	0.023495	0.108941	0	-0.216249	2.44418
Cthe_1566	286_5	f	1894269	1895612	Nitrogenase	3		COG2710 Nitrogenase molybdenum-iron protein alpha and beta chains category=C	0.321428	1.60191	0	-0.03929	0.096237	0	0.05046	0.12697	0	0.46802	2.63153	1	0.65278	4.13915	1	0.55869	3.4215	1	0.23791	0.896672	0	0.277657	3.6332	1	0.4143	7.72973	1	0.3127	5.02023	1	0.03259	0.206006	0	-0.10253	1.07291	0	0.187909	1.9688	1	-0.003262	0.018486
Cthe_1568	286_5	f	1895974	1896849	Radical SAM	11		COG0535 Fe-S oxidoreductases category=R	0.521509	2.06489	1	-0.03115	0.049149	0	0.08348	0.143514	0	0.91631	4.27895	1	1.02197	4.50269	1	0.75367	3.05416	1	0.38478	1.0241	0	0.425699	2.60322	1	0.73799	7.0494	1	0.15273	0.64836	0	0.211816	1.02838	0	-0.039369	0.140215	0	0.311071	1.60123	0	-0.09484	0.373173
Cthe_1570	287_5	f	1898462	1899523	extracellular solute-binding protein, family 3	9		COG0715 ABC-type nitrate/sulfonate/bicarbonate transport systems periplasmic components category=P	0.323676	1.64405	0	0.14626	0.444456	0	-0.159284	0.496968	0	0.22156	0.845067	0	0.38558	1.75912	1	0.63815	4.15368	1	0.70979	4.66168	1	-0.07237	0.418878	0	0.51847	8.83337	1	0.15633	1.38316	0	0.21498	2.25406	1	0.05144	0.351088	0	0.233171	2.23505	1	0.13762	1.24546
Cthe_1756		r	2077019	2075853	Putative virion core protein (lumpy skin disease virus)-like	13		COG4260 Putative virion core protein (lumpy skin disease virus) category=S	0.462498	5.83764	1	0.5302	3.8417	1	0.86593	8.19299	1	0.79155	9.00316	1	0.62079	4.92397	1	0.18017	0.883435	0	-0.213641	1.00196	0	0.400102	3.47844	1	-0.423799	4.37229	1	-0.137181	0.786247	0	-0.30862	2.65109	1	0.00702	0.02881	0	0.064372	0.261953	0	-0.349423	3.52494
Cthe_1789	338_4	r	2113820	2111364	ATPase AAA-2	9		COG0542 ATPases with chaperone activity ATP-binding subunit category=O	0.0192345	0.214239	0	0.38789	3.6485	1	0.273	2.10077	1	0.15087	1.28318	0	-0.12956	0.700041	0	-0.293176	3.2295	1	-0.273624	2.43044	1	-0.02943	0.113753	0	0.01031	0.040727	0	-0.217033	1.69738	1	0.039049	0.173688	0	0.08067	0.485731	0	0.085457	0.402332	0	0.13244	0.883563
Cthe_1795	339_3	f	2119801	2120826	phospho-2-dehydro-3-deoxyheptonate aldolase	10	dahps	COG2876 3-deoxy-D-arabino-heptulosonate 7-phosphate (DAHP) synthase category=E	0.0208649	0.366655	0	0.0354	0.211614	0	0.22493	2.71755	1	0.121	1.57837	0	0.06874	0.482825	0	-0.133977	1.66512	1	-0.190901	2.42382	1	0.203024	2.31417	1	-0.044608	0.312444	0	-0.116143	1.1371	0	-0.1119	1.07672	0	0.1319	1.62583	0	0.013497	0.071842	0	0.05932	0.480639
Cthe_1796	339_3	f	2120816	2121913	Prephenate dehydrogenase	10		COG0287 Prephenate dehydrogenase category=E	0.0986287	2.70381	1	0.31739	3.67159	1	0.39211	5.11771	1	0.34412	6.34371	1	0.08873	0.552952	0	-0.238065	3.21136	1	-0.312522	3.98093	1	0.375924	4.79145	1	-0.135451	1.13808	0	-0.229374	2.54107	1	-0.2249	2.46381	1	0.07132	0.520039	0	0.301204	3.38041	1	-0.087452	0.658815
Cthe_1797	339_3	f	2122003	2123274	3-phosphoshikimate 1-carboxyvinyltransferase	10	aroA	COG0128 5-enolpyruvylshikimate-3-phosphate synthase category=E	0.0551223	0.575006	0	-0.013865	0.038131	0	0.25861	1.28506	0	0.20969	1.40534	0	0.15493	0.619144	0	-0.130301	0.644632	0	-0.148335	0.660769	0	0.272916	1.39281	0	-0.070867	0.255719	0	-0.133141	0.570564	0	-0.19419	0.965162	0	0.09433	0.419849	0	0.00044	0.001161	0	-0.021945	0.072091
Cthe_1807		r	2142780	2141116	conserved hypothetical protein	13		COG2834 Outer membrane lipoprotein-sorting protein category=M	0.214367	2.86272	1	-0.008802	0.034541	0	0.37995	4.07567	1	0.57367	9.43112	1	0.4236	4.83591	1	0.06968	0.397346	0	-0.151895	1.03939	0	0.283743	3.92384	1	-0.093395	0.826322	0	0.02115	0.129422	0	-0.36252	6.58651	1	0.24383	4.25326	1	-0.105	0.86215	0	-0.287123	5.0121
Cthe_1809		r	2144918	2144379	Sigma-70, region 4 type 2	6		COG1595 DNA-directed RNA polymerase specialized sigma subunit sigma24 homolog category=K	0.0689097	1.55485	0	-0.169934	1.31755	0	0.41544	5.6857	1	0.15771	1.90394	1	0.01989	0.093768	0	-0.139276	1.42309	0	0.12962	1.04642	0	0.409515	5.56091	1	-0.267745	3.29561	1	-0.124004	1.01656	0	-0.00409	0.019635	0	0.17969	2.00473	1	-0.17586	1.38685	0	-0.010018	0.052411
Cthe_1838		r	2183049	2181190	glycoside hydrolase, family 10	4		COG3693 Beta-1 4-xylanase category=G	0.265421	1.24628	0	0.24351	0.825752	0	0.62117	3.41432	1	0.56495	3.36042	1	0.20928	0.668621	0	-0.09968	0.278453	0	0.0533	0.126887	0	0.430375	4.09751	1	-0.168654	1.10423	0	-0.140518	0.84879	0	-0.30564	2.73802	1	0.05128	0.26393	0	0.052718	0.214002	0	-0.112438	0.673241
Cthe_1839		f	2183456	2184517	Radical SAM	12		COG0502 Biotin synthase and related enzymes category=H	0.427468	5.89436	1	0.09125	0.391827	0	0.38295	3.11974	1	0.45137	4.88274	1	0.61984	6.62844	1	0.47239	5.00946	1	0.54701	5.67962	1	0.191971	1.76909	1	0.02385	0.129707	0	-0.068979	0.46615	0	-0.1843	1.89968	1	-0.055232	0.406036	0	-0.09972	0.680181	0	-0.04458	0.288268
Cthe_1840		r	2185710	2184775	cysteine synthase A	10	cysK	COG0031 Cysteine synthase category=E	0.187336	0.75139	0	0.25368	0.839958	0	-0.015656	0.03257	0	-0.19149	0.647743	0	0.10517	0.265287	0	0.61881	3.63273	1	0.3535	1.40212	0	-0.17249	0.898049	0	-0.433027	4.1918	1	0.14872	0.823059	0	0.417611	3.95888	1	-0.10614	0.605774	0	0.096841	0.410719	0	-0.257193	2.02144
Cthe_1841	349_2	r	2186604	2185795	conserved hypothetical protein	13		COG1606 ATP-utilizing enzymes of the PP-loop superfamily category=R	0.0098583	0.077315	0	0.12999	0.841211	0	0.0166	0.070057	0	-0.185469	1.93963	1	-0.222916	1.87077	1	0.20931	2.15737	1	0.11163	0.71158	0	-0.13374	1.00636	0	-0.241339	2.82546	1	0.10717	0.831705	0	0.13515	1.16254	0	0.01035	0.056388	0	-0.02035	0.097025	0	-0.039273	0.242388
Cthe_1842	349_2	r	2187902	2186610	O-acetylhomoserine/O-acetylserine sulfhydrylase	10	oahs	COG2873 O-acetylhomoserine sulfhydrylase category=E	0.0261509	0.327028	0	0.11104	0.661922	0	0.02839	0.124049	0	-0.153282	1.53632	0	-0.057529	0.282651	0	0.11236	0.883999	0	0.11592	0.762197	0	0.052644	0.257528	0	-0.236359	2.34959	1	0.12998	0.954136	0	0.12995	0.953763	0	0.09139	0.652715	0	0.135293	0.887634	0	-0.054685	0.321865
Cthe_1843	350_3	r	2188412	2187963	putative transcriptional regulator, Rrf2 family	6		COG1959 transcriptional regulator category=K	0.210686	0.872664	0	0.00373	0.008158	0	0.3738	1.66178	1	0.22432	0.85578	0	0.01327	0.029677	0	0.45461	2.41787	1	0.19438	0.654649	0	0.322932	3.57424	1	-0.00431	0.019656	0	-0.072529	0.453657	0	0.283407	3.33481	1	-0.084057	0.644917	0	-0.04713	0.237833	0	0.14517	1.29486
Cthe_1848		r	2194456	2192225	copper-translocating P-type ATPase	9		COG2217 Cation transport ATPase category=P	0.0615463	1.04831	0	0.33463	3.17356	1	0.12658	0.689445	0	-0.056483	0.361251	0	0.05437	0.247278	0	-0.106853	0.771575	0	0.01704	0.073873	0	0.040134	0.16369	0	-0.230814	1.87431	1	0.12648	0.836118	0	-0.08584	0.492434	0	0.12995	1.01989	0	0.248179	1.9877	1	-0.047752	0.251506
Cthe_1862		r	2208367	2207255	ABC transporter related	4		COG3839 ABC-type sugar transport systems ATPase components category=G	-0.239102	2.72738	1	-0.303366	2.02089	1	-0.140145	0.651791	0	-0.23107	1.70399	1	-0.328894	2.29157	1	-0.369313	3.32822	1	-0.061826	0.239472	0	0.015014	0.05905	0	-0.063727	0.337893	0	-0.209215	1.77109	1	-0.03472	0.163394	0	0.32192	4.16842	1	-0.14821	0.931234	0	0.0272	0.131986
Cthe_1863	355_2	f	2208749	2209789	N-acetyl-gamma-glutamyl-phosphate reductase	10	argC	COG0002 Acetylglutamate semialdehyde dehydrogenase category=E	0.0382741	0.360542	0	-0.088505	0.478381	0	0.29918	2.82861	1	0.05879	0.369262	0	-0.118828	0.711753	0	0.0153	0.073533	0	0.06371	0.335138	0	0.278369	2.93207	1	-0.314393	4.08508	1	0.04195	0.236381	0	-0.20085	2.01999	1	-0.164776	1.77571	1	-0.10931	0.723118	0	-0.074003	0.517645
Cthe_1864	355_2	f	2209854	2210768	acetylglutamate kinase	10	argB	COG0548 Acetylglutamate kinase category=E	0.0289183	0.132243	0	0.08385	0.343835	0	0.1303	0.61104	0	0.09765	0.479434	0	0.08253	0.337072	0	-0.071707	0.312948	0	-0.149122	0.74821	0	-0.01819	0.090479	0	-0.051623	0.335275	0	0.00529	0.026978	0	-0.21505	2.53776	1	-0.099996	0.909535	0	-0.06464	0.399215	0	-0.018968	0.110976
Cthe_1866		f	2212017	2213219	acetylornithine and succinylornithine aminotransferases	10	argD	COG4992 Ornithine/acetylornithine aminotransferase category=E	0.0527244	0.876267	0	0.01778	0.087954	0	0.12723	0.999856	0	0.19089	2.66991	1	0.0986	0.697083	0	0.08966	0.785013	0	-0.207805	2.32399	1	0.089948	0.648452	0	0.09016	0.736076	0	-0.100072	0.852229	0	0.042418	0.275938	0	-0.260785	4.37391	1	-0.01951	0.101626	0	0.02651	0.16869
Cthe_1867	356_4	f	2213439	2214503	carbamoyl-phosphate synthase, small subunit	16	cpsS	COG0505 Carbamoylphosphate synthase small subunit category=F	0.122085	3.30822	1	0.01164	0.047427	0	0.14542	0.96973	0	0.21892	2.71514	1	0.31037	3.07775	1	0.16165	1.53099	0	-0.115492	0.795287	0	0.084048	0.457052	0	-0.044387	0.23113	0	0.08693	0.538859	0	-0.15241	1.18634	0	-0.263492	3.27319	1	-0.04973	0.237445	0	-0.117892	0.882182
Cthe_1868	356_4	f	2214537	2217740	carbamoyl-phosphate synthase, large subunit	16	cpsL	COG0458 Carbamoylphosphate synthase large subunit (split gene in MJ) category=F	-0.027282	0.48331	0	-0.119058	0.960083	0	0.11468	0.909798	0	-0.049082	0.414596	0	-0.01768	0.091167	0	-0.035914	0.258427	0	-0.056636	0.384146	0	0.219255	2.4129	1	-0.161619	1.73248	1	0.11664	1.06357	0	-0.11735	1.07294	0	-0.075316	0.643141	0	-0.01448	0.073445	0	0.00214	0.011769
Cthe_1869	356_4	f	2217775	2218698	ornithine carbamoyltransferase	10	otc	COG0078 Ornithine carbamoyltransferase category=E	-0.0616848	0.656224	0	0.0659	0.306532	0	-0.046775	0.202835	0	-0.033011	0.173663	0	0.03432	0.141951	0	-0.135447	0.995788	0	-0.255101	2.2004	1	0.080351	0.437043	0	-0.089072	0.562663	0	0.10659	0.71891	0	-0.18847	1.65149	1	-0.122343	1.02827	0	0.193028	1.49706	0	-0.102836	0.738608
Cthe_1921	368_2	f	2291601	2291945	transcriptional regulator PadR-like	6		COG1695 transcriptional regulators category=K	0.133364	0.520564	0	0.32851	0.976051	0	0.04903	0.092811	0	0.17822	0.526618	0	-0.117066	0.250824	0	0.26118	0.840726	0	0.10032	0.217872	0	0.016548	0.035677	0	0.10395	0.30289	0	-0.15072	0.486107	0	0.117128	0.351452	0	-0.2013	0.844613	0	0.296028	1.09928	0	-0.025232	0.06468
Cthe_1922	368_2	f	2291932	2292900	hypothetical protein	13			0.256858	0.704956	0	0.54288	1.7033	1	0.31047	0.750986	0	0.32048	0.85886	0	0.02485	0.039287	0	0.08615	0.159387	0	0.25632	0.587279	0	0.114149	0.447152	0	0.09867	0.414253	0	-0.259992	1.61757	0	0.094916	0.394172	0	0.02113	0.078716	0	0.346551	2.20413	1	0.08865	0.388631
Cthe_1943		r	2319305	2318622	deoxyribose-phosphate aldolase	16	deoC	COG0274 Deoxyribose-phosphate aldolase category=F	0.0102043	0.072135	0	-0.031701	0.10915	0	0.28828	1.92273	1	-0.176681	1.30568	0	0.02921	0.099739	0	-0.086561	0.444247	0	0.03868	0.146514	0	0.192975	1.12977	0	-0.212269	1.48726	0	0.08166	0.392674	0	-0.10737	0.561839	0	0.11494	0.720024	0	-0.12701	0.625018	0	0.25269	2.11322
Cthe_1945	372_3	r	2321312	2320419	Thioredoxin-disulfide reductase	9		COG0492 Thioredoxin reductase category=O	-0.0718178	1.44037	0	0.06937	0.409869	0	-0.004489	0.019793	0	-0.296287	5.05108	1	-0.061476	0.351508	0	-0.144108	1.48586	0	0.00608	0.028593	0	-0.14733	1.19151	0	-0.089827	0.669118	0	0.19356	2.0662	1	-0.03787	0.222558	0	0.11751	1.10095	0	-0.07347	0.453261	0	0.20197	2.40069
Cthe_1946	372_3	r	2322649	2321366	FAD-dependent pyridine nucleotide-disulphide oxidoreductase	9		COG0492 Thioredoxin reductase category=O	0.0122018	0.145624	0	0.14775	1.20132	0	0.23324	2.41216	1	-0.087345	0.808811	0	-0.132966	1.02937	0	-0.089585	0.766901	0	0.00212	0.010195	0	0.111498	0.8273	0	-0.230714	2.83423	1	0.16147	1.62804	0	-0.08587	0.651928	0	0.13767	1.51661	0	0.026001	0.13388	0	0.08987	0.74799
Cthe_1947	372_3	r	2323282	2322686	Redoxin	9		COG1225 Peroxiredoxin category=O	-0.0374953	0.821227	0	0.09198	0.760707	0	-0.081834	0.647153	0	-0.117075	1.59646	0	-0.041008	0.265994	0	-0.082854	0.870104	0	0.00582	0.034007	0	-0.11527	1.05666	0	-0.000253	0.001436	0	0.10956	1.12043	0	-0.03045	0.208838	0	0.12672	1.64721	0	0.05855	0.417459	0	0.03499	0.262662
Cthe_1948		r	2324012	2323344	cytochrome c biogenesis protein, transmembrane region	9		COG0785 Cytochrome c biogenesis protein category=O	0.0882693	0.459614	0	-0.043767	0.116105	0	0.63708	4.39298	1	-0.134713	0.553474	0	-0.06071	0.168107	0	-0.111804	0.410446	0	0.24353	1.05563	0	0.402481	2.84962	1	-0.599505	6.11142	1	0.43878	3.75009	1	-0.25285	1.58644	0	0.11066	0.571797	0	-0.27837	1.6073	0	0.17229	0.976287
Cthe_1960		r	2336421	2335339	Peptidoglycan-binding domain 1	9		COG3409 Putative peptidoglycan-binding domain-containing protein category=M	0.0806867	0.776307	0	-0.161882	0.956794	0	0.26985	2.05895	1	0.07387	0.426613	0	0.23505	1.66466	1	0.18532	1.44433	0	-0.118087	0.654209	0	0.307301	3.07642	1	-0.231172	2.25882	1	0.21982	2.08857	1	-0.13022	0.952105	0	-0.053634	0.337739	0	-0.12443	0.787534	0	-0.035198	0.189223
Cthe_1961	375_2	f	2336838	2339288	Nucleotidyl transferase	7		COG1208 Nucleoside-diphosphate-sugar pyrophosphorylase involved in lipopolysaccharide biosynthesis/translation initiation facto	0.520112	0.923245	0	0.45434	0.733924	0	1.06208	2.59145	1	0.91722	2.11338	1	0.36962	0.55375	0	-0.158476	0.194879	0	0.47589	0.785679	0	0.561309	8.35206	1	-0.117936	0.877106	0	-0.27055	3.08604	1	-0.38458	5.36378	1	0.32378	4.91685	1	-0.04643	0.219795	0	0.02693	0.135886
Cthe_1964	376_2	r	2345024	2343495	FAD-dependent pyridine nucleotide-disulphide oxidoreductase	9		COG3634 Alkyl hydroperoxide reductase large subunit category=O	-0.0772824	1.35933	0	-0.024199	0.109504	0	-0.280433	2.8207	1	-0.019585	0.113713	0	0.06252	0.33231	0	-0.037198	0.220908	0	-0.164801	1.38439	0	-0.12914	0.915484	0	0.37627	5.43029	1	-0.242988	2.72838	1	0.201943	2.04307	1	0.01609	0.090558	0	0.127095	0.894835	0	0.11542	0.957902
Cthe_1965	376_2	r	2345601	2345038	alkyl hydroperoxide reductase/ Thiol specific antioxidant/ Mal al	9		COG0450 Peroxiredoxin category=O	0.0026691	0.027635	0	-0.073437	0.378404	0	-0.083398	0.445602	0	0.02231	0.12635	0	0.02882	0.124716	0	0.19851	2.0559	1	-0.076789	0.44947	0	-0.08337	0.446786	0	0.26605	2.74561	1	-0.170481	1.38187	0	0.207101	1.85791	1	-0.161207	1.50306	0	-0.07341	0.379368	0	0.16035	1.36445
Cthe_2065	395_2	r	2458326	2456920	cysteinyl-tRNA synthetase	7	cysS	COG0215 Cysteinyl-tRNA synthetase category=J	-0.0936296	0.924862	0	0.1721	1.13847	0	0.02667	0.108657	0	-0.241547	2.47829	1	-0.248488	1.98329	1	-0.363657	4.41601	1	0.09314	0.509327	0	-0.04743	0.257745	0	-0.122842	1.01938	0	0.0084	0.041715	0	-0.02778	0.152516	0	0.16738	1.92738	1	0.097998	0.654987	0	0.14538	1.42094
Cthe_2066	395_2	r	2459059	2458313	serine O-acetyltransferase	10	cysE	COG1045 Serine acetyltransferase category=E	0.0062112	0.05976	0	0.09684	0.593858	0	0.28442	2.92734	1	0.02022	0.118544	0	-0.122818	0.824834	0	-0.235191	2.88397	1	-0.006207	0.028045	0	0.168702	1.38621	0	-0.13918	1.18926	0	-0.034022	0.18838	0	-0.01314	0.065496	0	-0.003986	0.021268	0	-0.01888	0.087932	0	0.12502	1.10022
Cthe_2089		r	2484760	2482535	glycoside hydrolase, family 48	11			-0.0694794	0.241957	0	0.07981	0.208628	0	0.26145	0.976368	0	-0.229483	0.946364	0	-0.262825	0.983778	0	-0.201332	0.757371	0	-0.0645	0.167039	0	0.217665	1.28373	0	-0.56516	6.46991	1	-0.142085	0.785327	0	-0.4478	4.50587	1	0.31034	3.03269	1	0.036024	0.127954	0	-0.074225	0.3571
Cthe_2130	408_2	r	2530056	2528764	hypothetical protein	13		COG3595 Uncharacterized conserved protein category=S	0.434924	0.641657	0	0.52872	0.781293	0	0.84852	1.56042	0	0.94824	1.92101	1	0.3134	0.388176	0	-0.229882	0.270217	0	0.20054	0.225413	0	0.326715	1.86435	1	-0.157832	0.726881	0	-0.280752	1.68706	1	-0.0003	0.000888	0	-0.025895	0.093095	0	0.006921	0.018867	0	-0.257555	1.61427
Cthe_2131	408_2	r	2530466	2530098	conserved hypothetical protein	13		COG3877 Uncharacterized protein conserved in bacteria category=S	0.164571	0.443533	0	0.08078	0.16061	0	0.42537	1.41045	0	0.31281	0.972872	0	0.09638	0.197057	0	-0.167083	0.407038	0	0.23917	0.627351	0	0.312467	2.5025	1	-0.126115	0.736672	0	-0.079397	0.397291	0	-0.01769	0.07	0	0.11679	0.778221	0	-0.03212	0.12222	0	-0.013551	0.056017
Cthe_2143	411_2	r	2547227	2546886	conserved hypothetical protein 103	13		COG0718 Uncharacterized protein conserved in bacteria category=S	-0.176592	7.62804	1	-0.217126	2.28648	1	-0.320236	4.21678	1	-0.255791	4.52484	1	-0.077658	0.513831	0	-0.108597	1.08744	0	-0.080143	0.60566	0	-0.17905	1.69692	1	-0.043432	0.275766	0	0.11202	0.967407	0	-0.00628	0.032669	0	-0.024456	0.159703	0	-0.07594	0.498819	0	-0.107876	0.988599
Cthe_2144		r	2548987	2547344	DNA polymerase III, subunits gamma and tau	2		COG2812 DNA polymerase III gamma/tau subunits category=L	-0.31578	1.26842	0	-0.533477	2.18805	1	-0.783997	4.01054	1	-0.318915	1.11999	0	-0.027961	0.053678	0	0.0898	0.207747	0	-0.320131	1.03431	0	-0.3226	2.36573	1	0.48846	5.20986	1	0.04678	0.191833	0	0.357735	3.19044	1	-0.058469	0.287738	0	-0.07208	0.29004	0	0.02338	0.093579
Cthe_2186	417_3	r	2605200	2604784	single-strand binding protein	2	ssb	COG0629 Single-stranded DNA-binding protein category=L	-1.12981	4.52742	1	-0.167784	0.268911	0	-1.02123	3.48201	1	-1.5421	6.94075	1	-1.48004	6.22538	1	-1.17211	4.48866	1	-1.39562	5.73809	1	-1.01225	14.5165	1	-0.16171	1.04614	0	-0.276364	2.35638	1	0.666395	9.20469	1	-0.225516	2.05729	1	-0.1588	0.899571	0	0.35916	3.89735
Cthe_2189		f	2607494	2608741	diguanylate cyclase	15	GGDEF	COG2199 FOG: GGDEF domain category=T	0.382011	15.6724	1	0.62654	8.0376	1	0.81585	11.7344	1	0.76513	15.3853	1	0.4122	4.21609	1	-0.162546	1.35932	0	-0.165106	1.1786	0	0.320827	2.83865	1	-0.120898	0.753329	0	-0.323814	3.3261	1	-0.21756	1.78608	1	-0.045304	0.244688	0	0.131516	0.746033	0	-0.070175	0.390995
Cthe_2193		r	2616579	2613733	Carbohydrate binding family 6	0		COG3401 Fibronectin type 3 domain-containing protein category=R	0.289115	5.04676	1	0.59527	5.74055	1	1.0065	12.3888	1	0.35767	3.60441	1	0.11264	0.480505	0	-0.118943	0.639523	0	-0.218457	1.31038	0	0.422877	3.84747	1	-0.791265	11.3254	1	0.10546	0.555385	0	-0.42357	4.43461	1	0.19756	1.60863	0	0.011652	0.039829	0	-0.142435	0.909193
Cthe_2208		f	2637297	2637884	LexA DNA-binding region	15		COG1974 SOS-response transcriptional repressors (RecA-mediated autopeptidases) category=T	0.0128676	0.117909	0	0.0607	0.227678	0	0.37894	2.91321	1	-0.070555	0.381652	0	-0.079833	0.317681	0	-0.312617	2.96101	1	0.10057	0.479183	0	0.251602	1.5431	0	-0.319012	2.56462	1	-0.034086	0.129894	0	-0.32947	2.69799	1	0.29266	2.66885	1	-0.06664	0.254666	0	0.13049	0.731578
Cthe_2209	422_3	r	2639091	2638003	3-isopropylmalate dehydrogenase	10	leuB	COG0473 Isocitrate/isopropylmalate dehydrogenase category=E	-0.128806	4.05537	1	0.1463	1.09146	0	0.17948	1.47912	0	-0.302632	5.09222	1	-0.341331	4.02842	1	-0.335266	5.38323	1	-0.119387	0.927805	0	0.070123	0.398669	0	-0.59694	10.7744	1	-0.008942	0.042842	0	-0.3522	4.88432	1	0.13693	1.33563	0	0.036947	0.182802	0	-0.114828	0.946309
Cthe_2210	422_3	r	2639662	2639093	3-isopropylmalate dehydratase, small subunit	10		COG0066 3-isopropylmalate dehydratase small subunit category=E	-0.192219	3.082	1	0.18799	0.922446	0	-0.053287	0.182653	0	-0.215846	1.60946	0	-0.418725	3.11639	1	-0.227013	1.58607	0	-0.426431	3.55865	1	-0.11672	0.508161	0	-0.246861	1.6831	1	-0.232019	1.53153	0	-0.05155	0.205332	0	-0.250809	2.054	1	0.124558	0.554093	0	-0.084303	0.401201
Cthe_2211	422_3	r	2640911	2639652	3-isopropylmalate dehydratase, large subunit	10		COG0065 3-isopropylmalate dehydratase large subunit category=E	-0.100858	1.21859	0	0.23725	1.90682	1	0.00756	0.029121	0	-0.103494	0.74849	0	-0.266248	2.28065	1	-0.302321	3.50464	1	-0.1779	1.31973	0	0.012902	0.057761	0	-0.090452	0.633793	0	-0.23703	2.63791	1	0.011134	0.054243	0	-0.031516	0.194229	0	0.242595	2.38287	1	0.0206	0.11202
Cthe_2212	423_2	r	2641948	2641040	helix-turn-helix, AraC type	6		COG2207 AraC-type DNA-binding domain-containing proteins category=K	0.02672	0.084008	0	0.16766	0.631623	0	0.03487	0.095053	0	0.05586	0.17398	0	-0.041224	0.1143	0	-0.089796	0.300658	0	0.03295	0.090632	0	-0.10086	0.706717	0	0.13114	1.16415	0	-0.19773	2.17175	1	0.108123	0.880112	0	0.02632	0.168589	0	0.03192	0.166725	0	0.11015	0.981087
Cthe_2241	427_7	r	2669016	2668438	conserved hypothetical protein	13			0.14058	0.388279	0	0.25525	0.706966	0	0.3816	1.25945	0	0.18266	0.490661	0	0.00887	0.015933	0	-0.242292	0.703993	0	0.25739	0.727872	0	0.141889	0.7314	0	-0.12523	0.693678	0	0.00143	0.005109	0	-0.18957	1.25714	0	0.25891	2.41899	1	0.015539	0.053506	0	0.07371	0.371127
Cthe_2253		r	2682307	2680508	ATP-dependent metalloprotease FtsH	9	FtsH	COG0465 ATP-dependent Zn proteases category=O	-0.0432514	0.592277	0	0.04755	0.214996	0	0.48212	5.76771	1	0.03734	0.219722	0	-0.21471	1.63206	0	-0.379726	5.39094	1	-0.232081	1.8575	1	0.291835	2.67581	1	-0.247784	2.38605	1	-0.14978	1.11069	0	-6e-05	0.000248	0	0.18941	1.78665	1	-0.14273	0.908719	0	0.19699	1.81621
Cthe_2254		r	2682989	2682435	hypoxanthine phosphoribosyltransferase	16	hgprt	COG0634 Hypoxanthine-guanine phosphoribosyltransferase category=F	0.0909528	0.603953	0	-0.03035	0.086064	0	0.18412	0.76792	0	0.1294	0.612308	0	0.1589	0.626627	0	0.17427	0.867111	0	-0.070625	0.23127	0	0.208065	1.1102	0	0.0106	0.035755	0	-0.070823	0.294081	0	0.111931	0.527816	0	-0.178086	1.13756	0	-0.0064	0.019428	0	0.06531	0.285181
Cthe_2256	429_5	r	2685908	2684571	replicative DNA helicase	2	DnaB	COG0305 Replicative DNA helicase category=L	-0.0876274	0.325929	0	-0.104904	0.341475	0	0.17785	0.683228	0	-0.060576	0.189828	0	-0.182134	0.706048	0	-0.071167	0.22554	0	-0.284837	1.3704	0	0.33057	4.4476	1	-0.149953	1.48318	0	-0.084024	0.643834	0	0.033625	0.202442	0	-0.235272	3.58132	1	0.047814	0.278149	0	0.08848	0.748205
Cthe_2257	429_5	r	2686408	2685962	ribosomal protein L9	7		COG0359 Ribosomal protein L9 category=J	-0.06025	0.299312	0	-0.281561	1.70579	1	0.21122	1.10889	0	-0.079746	0.345437	0	-0.14832	0.671215	0	-0.150632	0.773611	0	0.08754	0.341967	0	0.324585	3.6595	1	-0.071432	0.450981	0	-0.130062	1.02854	0	-0.01338	0.064609	0	-0.063684	0.433939	0	-0.1682	1.32154	0	0.21954	2.47954
Cthe_2264	430_6	f	2692963	2693559	H+-transporting two-sector ATPase, E subunit	11		COG1390 Archaeal/vacuolar-type H+-ATPase subunit E category=C	-0.223874	3.06961	1	0.21637	1.0465	0	0.36048	2.26457	1	0.00635	0.022242	0	-0.20776	0.986671	0	-0.996504	13.444	1	-0.722183	7.10126	1	0.261876	1.55306	0	-0.230205	1.46128	0	-0.402161	3.47634	1	-0.6011	6.51017	1	-0.24514	1.82656	1	0.117761	0.499185	0	0.12393	0.648653
Cthe_2280	433_3	f	2710721	2711545	ABC transporter related	10		COG1126 ABC-type polar amino acid transport system ATPase component category=E	-0.0321625	0.057561	0	0.14843	0.306419	0	0.28368	0.714894	0	0.17634	0.391886	0	-0.053169	0.093595	0	-0.518711	1.77656	1	-0.229553	0.539378	0	0.291742	3.87772	1	-0.273173	4.00676	1	-0.274773	4.04385	1	-0.3847	6.8256	1	-0.198471	2.90688	1	0.156495	1.46975	0	-0.165835	2.00146
Cthe_2312		r	2758369	2757890	conserved hypothetical protein	13		COG4939 Major membrane immunogen membrane-anchored lipoprotein category=S	0.0861717	0.327735	0	0.0705	0.214315	0	0.21308	0.898723	0	0.07681	0.256869	0	0.10189	0.335341	0	-0.107905	0.384089	0	0.16265	0.627838	0	-0.0723	0.466114	0	0.13784	1.2979	0	-0.098374	0.796057	0	0.018315	0.101098	0	0.18343	2.40205	1	-0.21489	2.2408	1	0.2741	4.123
Cthe_2348		r	2803516	2800406	Ig-related	0		COG0841 Cation/multidrug efflux pump category=V	0.032087	0.122567	0	-0.012016	0.030025	0	0.22057	0.896802	0	0.01677	0.048823	0	0.06018	0.170827	0	-0.044836	0.136954	0	-0.048148	0.13671	0	0.149386	0.768284	0	-0.178975	1.1282	0	-0.102685	0.519034	0	-0.05182	0.220382	0	0.16467	1.18305	0	-0.0832	0.353292	0	0.02482	0.101632
Cthe_2367	449_5	r	2832798	2831923	60 kDa inner membrane insertion protein	9		COG0706 Preprotein translocase subunit YidC category=U	-0.389592	2.8287	1	-0.669229	4.87603	1	-0.895799	7.63342	1	-0.415128	2.62207	1	-0.135353	0.457056	0	0.15784	0.610575	0	-0.379886	2.05531	1	-0.18195	1.36957	0	0.32431	3.84719	1	0.34486	4.23873	1	0.01773	0.082398	0	-0.063907	0.422456	0	0.044619	0.211347	0	-0.156364	1.35385
Cthe_2383		r	2849844	2848930	hypothetical protein	13			0.0035784	0.044381	0	0.05933	0.374774	0	0.08801	0.629459	0	0.02561	0.185801	0	0.03256	0.181156	0	-0.112152	1.17342	0	-0.071881	0.536218	0	-0.01247	0.063303	0	0.03492	0.221287	0	-0.103576	0.909311	0	-0.09441	0.79736	0	0.0872	0.835011	0	-0.04115	0.241602	0	0.09731	0.897559
Cthe_2390	453_4	f	2856110	2856688	pyruvate/ketoisovalerate oxidoreductase, gamma subunit	3		COG1014 Pyruvate:ferredoxin oxidoreductase and related 2-oxoacid:ferredoxin oxidoreductases gamma subunit category=C	-0.247643	3.46056	1	-0.143666	0.796048	0	-0.528989	5.83113	1	-0.641787	9.89611	1	-0.284819	2.20519	1	0.16261	1.13136	0	-0.049207	0.210283	0	-0.34514	4.09488	1	-0.238925	2.63126	1	0.255	2.91533	1	-0.02435	0.125486	0	0.01861	0.105774	0	0.040185	0.201479	0	-0.126127	1.08309
Cthe_2391	453_4	f	2856685	2856990	pyruvate ferredoxin/flavodoxin oxidoreductase, delta subunit	3		COG1144 Pyruvate:ferredoxin oxidoreductase and related 2-oxoacid:ferredoxin oxidoreductases delta subunit category=C	-0.0983669	1.01422	0	-0.082028	0.358198	0	-0.062426	0.25572	0	-0.391887	4.70429	1	-0.095375	0.434319	0	-0.046614	0.215947	0	0.08813	0.417346	0	0.021942	0.087775	0	-0.346196	3.83842	1	0.19642	1.58457	0	-0.13245	0.886222	0	0.13473	1.07156	0	0.002341	0.00864	0	-0.016735	0.07649
Cthe_2392	453_4	f	2857007	2858191	pyruvate flavodoxin/ferredoxin oxidoreductase-like	3		COG0674 Pyruvate:ferredoxin oxidoreductase and related 2-oxoacid:ferredoxin oxidoreductases alpha subunit category=C	-0.128897	4.0783	1	-0.038458	0.192177	0	-0.23695	2.27739	1	-0.483445	10.3329	1	-0.209298	1.8785	1	0.14075	1.39796	0	0.05401	0.32291	0	-0.16343	1.29073	0	-0.417207	6.38017	1	0.36559	5.20075	1	-0.21771	2.3005	1	0.17283	1.91151	1	0.03506	0.1726	0	-0.170712	1.71324
Cthe_2393	453_4	f	2858204	2859139	thiamine pyrophosphate enzyme-like TPP-binding	3		COG1013 Pyruvate:ferredoxin oxidoreductase and related 2-oxoacid:ferredoxin oxidoreductases beta subunit category=C	-0.193163	6.17555	1	-0.045043	0.196558	0	-0.643093	8.65294	1	-0.414697	6.71548	1	-0.192488	1.3395	0	0.16715	1.46941	0	-0.030807	0.140992	0	-0.542	6.69735	1	0.0803	0.448206	0	-0.052632	0.263767	0	0.209433	1.74758	1	0.06635	0.404598	0	0.056046	0.254884	0	-0.148093	1.12403
Cthe_2404		f	2871042	2871734	GntR-like	6		COG1802 Transcriptional regulators category=K	0.0264389	0.29433	0	-0.21289	1.32238	0	-0.363231	3.01695	1	-0.074013	0.44095	0	0.34096	2.73066	1	0.55627	8.01711	1	-0.088467	0.440977	0	-0.15819	0.857769	0	0.1273	0.718639	0	0.32587	2.93533	1	0.050809	0.221754	0	-0.220584	1.89921	1	-0.00785	0.026406	0	-0.161915	1.09138
Cthe_2423		r	2896764	2893768	hypothetical protein	13			0.590127	1.52597	0	0.56572	1.29772	0	1.04181	3.3363	1	0.96954	3.12366	1	0.58965	1.38067	0	-0.083549	0.116576	0	0.45758	0.959149	0	0.542045	5.50137	1	-0.183993	1.17813	0	-0.431427	4.40725	1	-0.61874	7.6863	1	-0.140284	0.940063	0	0.065959	0.265938	0	-0.111728	0.629512
Cthe_2424		r	2897718	2896888	copper amine oxidase-like	0			0.373787	1.25331	0	0.15974	0.348449	0	0.96298	4.77262	1	0.65455	2.7603	1	0.20465	0.478998	0	0.02549	0.045464	0	0.23531	0.58263	0	0.497555	6.4046	1	-0.261732	2.67874	1	-0.29239	3.18975	1	-0.46397	6.57021	1	-0.050042	0.304537	0	-0.30569	2.98476	1	0.0467	0.260431
Cthe_2427	460_2	f	2900096	2901052	protein of unknown function DUF1385	11		COG3872 metal-dependent enzyme category=R	0.155046	0.687599	0	0.1294	0.480324	0	0.25547	1.24332	0	0.2253	1.09444	0	0.26872	1.34061	0	0.02056	0.058941	0	0.03082	0.088544	0	0.121881	1.4579	0	-0.071255	0.757551	0	0.07552	0.821993	0	-0.29155	6.48409	1	0.10147	1.43352	0	-0.00419	0.026291	0	-0.041084	0.391999
Cthe_2430	461_6	f	2903648	2904967	electron transport complex, RnfABCDGE type, C subunit	3	rnfC	COG4656 NADH:ubiquinone oxidoreductase subunit RnfC category=C	-0.0938382	2.82249	1	0.09028	0.624291	0	0.10375	0.756311	0	-0.155594	2.05249	1	-0.193588	1.89672	1	-0.154718	1.83521	1	-0.253161	3.33024	1	0.159897	1.41718	0	-0.163844	1.68864	1	0.00858	0.044957	0	0.020347	0.113732	0	0.00283	0.016099	0	0.146424	1.24251	0	0.0955	0.823969
Cthe_2431	461_6	f	2904969	2905934	electron transport complex, RnfABCDGE type, D subunit	3	rnfD	COG4658 NADH:ubiquinone oxidoreductase subunit RnfD category=C	-0.164781	3.49746	1	-0.013595	0.056402	0	-0.101354	0.592967	0	-0.409677	6.85725	1	-0.253838	2.27555	1	-0.12658	1.02603	0	-0.083642	0.496432	0	-0.10073	0.640955	0	-0.164662	1.47826	0	0.15583	1.36067	0	0.001174	0.005372	0	0.00471	0.024683	0	-0.01297	0.057393	0	0.14366	1.30811
Cthe_2432	461_6	f	2905918	2906511	electron transport complex, RnfABCDGE type, G subunit	3	rnfG	COG4659 NADH:ubiquinone oxidoreductase subunit RnfG category=C	-0.288365	4.73283	1	-0.024478	0.085091	0	-0.394223	3.29734	1	-0.617524	8.8488	1	-0.408782	3.49179	1	-0.354257	3.49009	1	0.06907	0.294398	0	-0.4613	5.18104	1	-0.037485	0.174812	0	0.18276	1.40338	0	-0.03667	0.17045	0	0.19016	1.77456	1	-0.09155	0.469101	0	0.18582	1.56579
Cthe_2433	461_6	f	2906514	2907170	electron transport complex, RnfABCDGE type, E subunit	3	rnfE	COG4660 NADH:ubiquinone oxidoreductase subunit RnfE category=C	-0.626334	6.84251	1	0.00931	0.024304	0	-1.05684	10.5012	1	-0.994456	11.0503	1	-0.888955	8.18017	1	-0.574344	4.6951	1	-0.252712	1.19432	0	-1.07365	18.4427	1	0.09996	0.646059	0	0.24995	2.50396	1	0.038541	0.194378	0	0.11727	0.910098	0	-0.0075	0.029989	0	0.03758	0.201744
Cthe_2437		f	2909110	2909619	shikimate kinase	10		COG0703 Shikimate kinase category=E	0.0855679	0.151775	0	-0.033304	0.050858	0	0.47507	1.29809	0	-0.099063	0.173136	0	0.05091	0.079969	0	-0.267358	0.590625	0	0.38716	0.969063	0	0.18089	1.41176	0	-0.24346	2.54914	1	0.11747	0.852211	0	-0.2775	3.13247	1	0.28011	3.81981	1	-0.32748	3.5494	1	0.33067	4.52178
Cthe_2513		f	2982057	2983235	peptidase S1 and S6, chymotrypsin/Hap	9		COG0265 Trypsin-like serine proteases typically periplasmic contain C-terminal PDZ domain category=O	-0.206704	0.554887	0	-0.230262	0.603003	0	-0.357751	1.123	0	-0.166315	0.404026	0	-0.296207	0.85512	0	-0.016487	0.030169	0	-0.173201	0.416292	0	-0.16319	1.90907	1	0.41124	9.13998	1	-0.201266	3.03383	1	0.402405	8.85526	1	-0.034508	0.293525	0	-0.0357	0.239175	0	0.2198	3.81724
Cthe_2515		f	2983784	2984248	Guanine deaminase	7		COG0590 Cytosine/adenosine deaminases category=J	0.0420821	0.144877	0	0.03155	0.080937	0	0.28797	1.27713	0	-0.227836	1.04775	0	0.00303	0.007209	0	0.01236	0.032608	0	0.14542	0.503051	0	0.09763	0.496511	0	-0.399779	4.5904	1	0.34448	3.6302	1	-0.18834	1.42028	0	-0.153627	1.24544	0	-0.15879	0.971585	0	0.11602	0.763181
Cthe_2516	483_5	f	2984630	2986258	acetolactate synthase, large subunit, biosynthetic type	12	acolacL	COG0028 Thiamine pyrophosphate-requiring enzymes [acetolactate synthase pyruvate dehydrogenase (cytochrome) glyoxylate carbolig	-0.114282	1.01007	0	-0.156927	0.975214	0	0.0074	0.027491	0	-0.240348	2.27275	1	-0.108003	0.579072	0	-0.103088	0.624077	0	-0.084729	0.436161	0	0.133743	1.15361	0	-0.110021	0.985401	0	-0.015486	0.087696	0	-0.00259	0.013626	0	-0.035973	0.261998	0	-0.03059	0.170261	0	0.13773	1.49392
Cthe_2517	483_5	f	2986290	2986802	acetolactate synthase, small subunit	10	acolacS	COG0440 Acetolactate synthase small (regulatory) subunit category=E	-0.140309	2.12232	1	-0.134146	0.787802	0	0.19093	1.31408	0	-0.266806	3.04195	1	-0.293657	2.54533	1	-0.192971	1.69129	1	-0.14521	0.948313	0	0.347613	3.84811	1	-0.443577	6.46253	1	-0.00551	0.024633	0	-0.0797	0.496651	0	-0.089364	0.676005	0	0.022533	0.099237	0	0.01416	0.0701
Cthe_2518	483_5	f	2986810	2987805	ketol-acid reductoisomerase	12	ilvC	COG0059 Ketol-acid reductoisomerase category=H	-0.0778876	0.790848	0	0.04671	0.197426	0	-0.012854	0.047742	0	-0.107392	0.733016	0	-0.105417	0.545087	0	-0.1153	0.754807	0	-0.173069	1.13984	0	0.030486	0.137751	0	-0.151358	1.20455	0	-0.002897	0.012682	0	-0.11456	0.805675	0	0.03173	0.175542	0	0.090045	0.514032	0	-0.05682	0.341825
Cthe_2544	489_2	r	3012897	3012334	Sigma-70, region 4 type 2	6		COG1595 DNA-directed RNA polymerase specialized sigma subunit sigma24 homolog category=K	0.0380349	0.134011	0	0.12661	0.450428	0	0.49622	3.32176	1	0.23619	1.20389	0	-0.254842	1.18974	0	-0.313335	1.78918	1	-0.062642	0.193414	0	0.415632	5.40518	1	-0.041405	0.228917	0	-0.398837	5.80101	1	-0.01381	0.066838	0	0.01393	0.076372	0	0.046021	0.234138	0	0.21862	2.46634
Cthe_2587	497_2	f	3058831	3059328	hypothetical protein	13			-0.0107246	0.039774	0	-0.209671	0.813415	0	-0.311333	1.4488	0	0.2238	1.11441	0	0.15948	0.558319	0	0.06698	0.216958	0	0.0064	0.015983	0	-0.07322	0.273476	0	0.57802	6.13288	1	-0.219974	1.3631	0	0.25046	1.65881	1	-0.010624	0.040187	0	0.028445	0.092427	0	0.04289	0.17209
Cthe_2593		f	3065158	3066240	peptide chain release factor 1	7	prfA	COG0216 Protein chain release factor A category=J	-0.110525	0.47699	0	-0.051296	0.132835	0	-0.270811	1.10454	0	-0.144817	0.542884	0	-0.003155	0.007235	0	0.01686	0.043974	0	-0.209922	0.782145	0	0.009264	0.030358	0	0.04693	0.193876	0	0.09118	0.438504	0	0.074085	0.336615	0	-0.119958	0.709828	0	0.228779	1.40711	0	-0.079068	0.392717
Cthe_2597	500_5	f	3068880	3069329	sugar-phosphate isomerases, RpiB/LacA/LacB family	4	rpiB	COG0698 Ribose 5-phosphate isomerase RpiB category=G	0.106861	0.903968	0	-0.134102	0.694877	0	0.24079	1.62854	0	0.07061	0.366286	0	0.28309	2.0892	1	0.30902	2.8835	1	-0.128234	0.684542	0	0.264117	2.60403	1	-0.222927	2.28974	1	0.19828	1.90885	1	-0.08733	0.580996	0	-0.152943	1.53065	0	-0.11077	0.713584	0	-0.052746	0.325317
Cthe_2598	500_5	f	3069345	3069974	uracil phosphoribosyltransferase	16	upp	COG0035 Uracil phosphoribosyltransferase category=F	0.0924964	0.454175	0	-0.071685	0.259588	0	0.16182	0.746277	0	-0.070685	0.282007	0	0.30004	1.8508	1	0.11803	0.528714	0	0.11746	0.494167	0	0.168128	1.63186	0	-0.145354	1.49258	0	0.18772	2.21124	1	-0.14293	1.45518	0	0.09693	0.97333	0	-0.06538	0.430705	0	0.08716	0.76961
Cthe_2599	500_5	f	3070006	3070467	CMP/dCMP deaminase, zinc-binding	16		COG2131 Deoxycytidylate deaminase category=F	0.2261	1.14423	0	-0.118957	0.348981	0	0.27435	1.08395	0	0.30511	1.46601	0	0.47435	2.493	1	0.45846	2.65285	1	-0.036708	0.091049	0	0.381172	3.43192	1	-0.176097	1.19273	0	0.2966	2.64985	1	-0.18294	1.26209	0	0.01378	0.060794	0	-0.01213	0.042929	0	-0.206857	1.65486
Cthe_2603	501_2	f	3073920	3074141	ATP synthase F0, C subunit	11	atpC		-0.0828142	1.06122	0	-0.07947	0.499279	0	-0.001459	0.006438	0	0.00161	0.008557	0	-0.014516	0.068317	0	-0.192728	2.18733	1	-0.210327	2.16275	1	0.118772	1.07752	0	-0.235898	3.53919	1	0.09367	0.868435	0	-0.21839	3.13326	1	-0.068513	0.658807	0	0.040762	0.260235	0	-0.238972	3.94671
Cthe_2605	502_2	f	3074791	3075357	ATP synthase F1, delta subunit	3	atpD	COG0712 F0F1-type ATP synthase delta subunit (mitochondrial oligomycin sensitivity protein) category=C	-0.0799306	0.393709	0	-0.049842	0.164333	0	-0.001004	0.002843	0	0.06087	0.234686	0	-0.098173	0.371661	0	-0.062476	0.234947	0	-0.328956	2.1226	1	-0.083	0.49425	0	-0.007175	0.033801	0	-0.149749	1.27819	0	0.033078	0.17719	0	-0.074651	0.562059	0	-0.13184	0.934334	0	-0.069046	0.468785
Cthe_2606	503_4	f	3075458	3076978	ATP synthase F1, alpha subunit	3	atpA	COG0056 F0F1-type ATP synthase alpha subunit category=C	-0.148688	0.633756	0	-0.045062	0.116926	0	-0.12419	0.388454	0	-0.157146	0.589292	0	-0.169394	0.583626	0	-0.037266	0.101565	0	-0.359068	1.77025	1	-0.03279	0.142894	0	0.04106	0.2048	0	-0.01437	0.063628	0	0.245772	2.36894	1	-0.035983	0.20095	0	0.046341	0.213202	0	0.07402	0.455198
Cthe_2607	503_4	f	3077027	3077914	ATP synthase F1, gamma subunit	3	atpC	COG0224 F0F1-type ATP synthase gamma subunit category=C	-0.151914	1.60524	0	-0.089746	0.416635	0	-0.115228	0.579054	0	-0.133351	0.888126	0	-0.028553	0.107383	0	-0.048784	0.227928	0	-0.49582	5.4807	1	-0.06824	0.377204	0	0.2558	2.85918	1	-0.105337	0.75558	0	0.297643	3.63175	1	-0.099203	0.816506	0	-0.04276	0.212858	0	0.27392	3.48167
Cthe_2629	507_2	f	3107356	3108759	UDP-N-acetylglucosamine pyrophosphorylase	9	glmU	COG1207 N-acetylglucosamine-1-phosphate uridyltransferase (contains nucleotidyltransferase and I-patch acetyltransferase domain	-0.157245	1.75717	1	-0.300608	2.43234	1	-0.439307	4.42044	1	-0.152466	1.1117	0	0.04165	0.168014	0	-0.042621	0.199173	0	-0.050113	0.213871	0	-0.07652	0.445688	0	0.11364	0.85909	0	0.08897	0.611618	0	-0.04717	0.270874	0	-0.102232	0.833791	0	0.062182	0.342016	0	-0.173206	1.74133
Cthe_2633		f	3114345	3115439	hypothetical protein	13			-0.173196	3.37206	1	-0.145008	1.10632	0	0.33592	4.04221	1	-0.155003	1.6292	0	-0.298641	3.35686	1	-0.599545	11.9571	1	-0.176904	1.59172	0	0.254368	3.18398	1	-0.504814	10.3915	1	0.03246	0.206369	0	-0.35094	6.05642	1	0.06073	0.520099	0	-0.22656	2.65299	1	-0.013888	0.084452
Cthe_2686		f	3170039	3171142	type IV pilus assembly protein PilM	9	pilM	COG4972 Tfp pilus assembly protein ATPase PilM category=U	0.0672758	0.907192	0	0.2481	1.46582	0	0.11112	0.472121	0	0.17064	1.25297	0	0.0656	0.243964	0	-0.147798	0.921598	0	-0.044	0.169775	0	0.087046	0.345217	0	-0.08982	0.40328	0	-0.17381	0.991147	0	-0.31853	2.47984	1	-0.011954	0.046203	0	0.224024	1.25803	0	-0.14934	0.859964
Cthe_2704	518_2	f	3190643	3191488	Transketolase-like	4		COG3959 Transketolase N-terminal subunit category=G	-0.0986928	2.0485	1	-0.091321	0.451253	0	0.03197	0.127923	0	-0.257614	3.03152	1	-0.116521	0.624181	0	-0.18253	1.5991	0	0.02386	0.10228	0	0.023552	0.091249	0	-0.241065	2.06586	1	0.17214	1.23825	0	-0.10467	0.61068	0	0.20537	1.91585	1	-0.09974	0.5066	0	0.04852	0.245066
Cthe_2705	518_2	f	3191490	3192425	Transketolase, central region	4		COG3958 Transketolase C-terminal subunit category=G	-0.0899089	0.750012	0	0.20182	1.36542	0	0.05656	0.247238	0	-0.123705	0.834387	0	-0.208427	1.43315	0	-0.29897	2.98785	1	-0.166724	1.05945	0	-0.12633	0.955332	0	-0.156923	1.49694	0	-0.101767	0.795311	0	-0.01845	0.098106	0	0.06508	0.485902	0	0.018929	0.09172	0	0.02334	0.135691
Cthe_2713	521_2	f	3200988	3202652	dihydroxy-acid dehydratase	4	ilvD	COG0129 Dihydroxyacid dehydratase/phosphogluconate dehydratase category=G	0.029147	0.131986	0	0.06632	0.203181	0	0.41552	2.51852	1	-0.112436	0.480342	0	-0.082897	0.265221	0	-0.142049	0.621226	0	0.03042	0.08794	0	0.499014	4.51132	1	-0.663297	7.99521	1	0.14429	0.780351	0	-0.36837	3.20848	1	0.11649	0.680153	0	0.149809	0.727683	0	-0.135339	0.771885
Cthe_2714	521_2	f	3202721	3204388	acetolactate synthase, large subunit, biosynthetic type	12	acolacL	COG0028 Thiamine pyrophosphate-requiring enzymes [acetolactate synthase pyruvate dehydrogenase (cytochrome) glyoxylate carbolig	0.158584	2.68097	1	-0.050132	0.259106	0	0.62301	9.87896	1	0.19563	2.2074	1	0.11139	0.728392	0	0.06758	0.448508	0	0.00402	0.017373	0	0.582736	10.9667	1	-0.542844	11.2274	1	0.04296	0.28363	0	-0.3444	5.73752	1	0.13066	1.44527	0	-0.09041	0.66329	0	-0.115468	1.15258
Cthe_2718	522_4	f	3207456	3207698	preprotein translocase, SecE subunit	0		COG0690 Preprotein translocase subunit SecE category=U	-0.223786	4.28752	1	-0.261402	1.62663	0	-0.543534	5.11397	1	-0.378552	4.21584	1	-0.16735	0.843541	0	0.14958	0.927078	0	-0.141462	0.731097	0	-0.13163	0.641086	0	0.05652	0.243844	0	0.25559	1.92494	1	0.11152	0.57794	0	-0.174179	1.27756	0	0.150506	0.771698	0	-0.108463	0.599171
Cthe_2720	522_4	f	3208429	3208854	ribosomal protein L11	7		COG0080 Ribosomal protein L11 category=J	-0.425073	3.0222	1	-0.210546	0.799597	0	-0.729109	5.32749	1	-0.769228	6.52458	1	-0.361531	1.77421	1	-0.294225	1.41947	0	-0.185797	0.686382	0	-0.3653	4.09017	1	-0.304731	3.52306	1	0.5271	8.22452	1	-0.03783	0.19424	0	0.17817	1.82327	1	0.153261	1.07285	0	-0.264612	3.08491
Cthe_2721	522_4	f	3208955	3209650	ribosomal protein L1	7		COG0081 Ribosomal protein L1 category=J	-0.521909	12.204	1	-0.217206	1.57311	0	-0.961208	14.7773	1	-0.87049	16.1863	1	-0.390114	3.92468	1	-0.315483	3.4386	1	-0.376951	3.94741	1	-0.70539	12.3572	1	-0.03418	0.190053	0	0.38102	5.69669	1	0.152997	1.37523	0	0.1886	2.26071	1	0.038615	0.197849	0	-0.124898	1.10639
Cthe_2722	523_2	f	3209923	3210459	ribosomal protein L10	7		COG0244 Ribosomal protein L10 category=J	-0.831624	8.7059	1	0.14137	0.462524	0	-1.12798	10.1674	1	-1.45948	16.0637	1	-0.989076	8.40373	1	-0.811081	6.8752	1	-0.743492	5.59075	1	-1.06893	17.8679	1	-0.282211	2.90868	1	0.27953	2.86523	1	0.389281	4.83006	1	0.06709	0.428244	0	0.200427	1.49603	0	0.04929	0.27029
Cthe_2723	523_2	f	3210547	3210936	ribosomal protein L7/L12	7		COG0222 Ribosomal protein L7/L12 category=J	-0.895842	19.4021	1	-0.020385	0.064268	0	-1.02103	12.3142	1	-1.43876	23.1411	1	-1.17282	14.7835	1	-0.905195	12.5397	1	-0.816856	9.53214	1	-1.08252	16.2856	1	-0.268396	2.34122	1	-0.052416	0.244336	0	0.532662	6.8467	1	0.11416	0.777099	0	-0.08187	0.380321	0	0.14933	1.04852
Cthe_2727	525_4	f	3219171	3219599	ribosomal protein S12	7	rpsL	COG0048 Ribosomal protein S12 category=J	-0.293606	2.32334	1	-0.145078	0.530743	0	-0.296222	1.46414	0	-0.645347	5.9885	1	-0.289628	1.4153	0	-0.165252	0.719935	0	-0.22011	0.980646	0	-0.23169	1.61509	0	-0.189046	1.35487	0	0.41682	4.63826	1	0.002527	0.009551	0	-0.074979	0.437602	0	-0.08054	0.3699	0	0.16008	1.15145
Cthe_2728	525_4	f	3219779	3220249	ribosomal protein S7	7		COG0049 Ribosomal protein S7 category=J	-0.21888	1.28923	0	-0.000308	0.000697	0	-0.441025	2.29425	1	-0.432539	2.72516	1	-0.2923	1.22505	0	-0.163104	0.614419	0	0.016	0.038742	0	-0.47966	4.16071	1	-0.018147	0.064256	0	0.36559	3.10949	1	0.011288	0.038968	0	-0.112341	0.636737	0	-0.03894	0.13468	0	-0.026633	0.103528
Cthe_2729	525_4	f	3220322	3222415	translation elongation factor G	7		COG0480 Translation elongation factors (GTPases) category=J	-0.427528	1.43998	0	0.02547	0.041025	0	-0.783645	3.10066	1	-1.13064	5.96279	1	-0.282178	0.673674	0	-0.313925	0.824499	0	-0.08025	0.143435	0	-0.71741	8.37993	1	-0.334736	2.93774	1	0.78628	10.8333	1	0.100459	0.503201	0	0.13711	0.905405	0	0.091699	0.399278	0	0.01226	0.047626
Cthe_2730	525_4	f	3222531	3223733	translation elongation factor Tu	7		COG0050 GTPases - translation elongation factors category=J	-0.566108	3.16915	1	0.20537	0.530701	0	-0.615524	2.64864	1	-1.41677	10.8114	1	-0.748508	3.60606	1	-0.458113	1.84867	1	-0.363103	1.21082	0	-0.62433	5.78838	1	-1.1615	15.8215	1	0.67717	7.48138	1	0.142015	0.697085	0	0.24516	1.83776	1	0.196561	0.97597	0	-0.360259	3.05832
Cthe_2736	528_4	f	3227050	3228756	phosphoenolpyruvate-protein phosphotransferase	4		COG1080 Phosphoenolpyruvate-protein kinase (PTS system EI component in bacteria) category=G	0.160588	0.872493	0	-0.060636	0.208895	0	0.27624	1.59517	0	0.40043	3.11592	1	0.15186	0.66987	0	0.2425	1.40264	0	-0.046867	0.157013	0	0.328788	5.78641	1	0.22883	3.75568	1	-0.140173	1.74405	1	0.084955	0.832645	0	-0.097401	1.20034	0	-0.00809	0.046472	0	0.10465	1.22351
Cthe_2737	528_4	f	3228762	3230639	excinuclease ABC, C subunit	2	uvrC	COG0322 Nuclease subunit of the excinuclease complex category=L	-0.0668646	0.19509	0	-0.264219	1.0374	0	-0.389225	1.85435	1	0.07149	0.199403	0	-0.016378	0.03812	0	0.15937	0.535551	0	0.03777	0.093515	0	-0.17787	2.00095	1	0.79648	20.1118	1	-0.1661	2.058	1	0.25551	4.05037	1	-0.035769	0.286463	0	-0.05286	0.361865	0	0.33577	6.77303
Cthe_2739	529_3	f	3231571	3232857	trigger factor	9	tig	COG0544 FKBP-type peptidyl-prolyl cis-trans isomerase (trigger factor) category=O	-0.29672	4.65405	1	-0.1122	0.560089	0	-0.918771	12.8687	1	-0.224521	1.94269	1	-0.265313	1.94867	1	-0.01443	0.058811	0	-0.245088	1.82312	1	-0.58513	8.91751	1	0.65082	11.7411	1	-0.138475	1.11022	0	0.336236	4.36961	1	-0.193205	2.18987	1	0.221443	1.97562	1	-0.043427	0.256047
Cthe_2740	529_3	f	3232927	3233511	ATP-dependent Clp protease, proteolytic subunit ClpP	9	clpP	COG0740 Protease subunit of ATP-dependent Clp proteases category=U	0.059054	0.288344	0	0.01201	0.02619	0	0.35718	1.50096	0	-0.04866	0.145171	0	-0.022741	0.050879	0	-0.098599	0.315259	0	0.15513	0.49331	0	0.360665	1.79135	1	-0.543718	3.91303	1	0.30196	1.56255	0	-0.37652	2.19466	1	0.07829	0.288134	0	0.01549	0.038039	0	-0.137874	0.551332
Cthe_2741	529_3	f	3233525	3234820	ATP-dependent Clp protease, ATP-binding subunit ClpX	9	clpX	COG1219 ATP-dependent protease Clp ATPase subunit category=O	-0.0329289	0.594183	0	-0.087043	0.588805	0	0.06877	0.431206	0	0.04287	0.333087	0	-0.123366	0.957778	0	-0.165605	2.01759	1	0.0668	0.467557	0	0.090045	0.616483	0	-0.029658	0.172893	0	-0.061762	0.422233	0	0.007267	0.037526	0	0.01707	0.105158	0	-0.06576	0.407102	0	-0.00376	0.020089
Cthe_2797	539_15	f	3296923	3297828	thiamine pyrophosphate enzyme-like TPP-binding	3		COG1013 Pyruvate:ferredoxin oxidoreductase and related 2-oxoacid:ferredoxin oxidoreductases beta subunit category=C	0.0694498	0.159018	0	-0.065472	0.131233	0	-0.170395	0.411978	0	-0.1131	0.262827	0	0.0404	0.077166	0	0.44021	1.65243	1	0.28505	0.835724	0	-0.0721	0.350506	0	0.04234	0.203963	0	0.25047	2.31322	1	0.248013	2.27789	1	-0.018075	0.088982	0	0.032823	0.137675	0	-0.014951	0.068034
Cthe_2798	540_3	f	3298248	3298628	putative endoribonuclease L-PSP	7		COG0251 Putative translation initiation inhibitor yjgF family category=J	-0.0569174	0.120691	0	-0.046408	0.08821	0	-0.978561	5.3081	1	-0.211079	0.56143	0	0.09872	0.206771	0	0.65324	2.93706	1	0.14259	0.325519	0	-0.71123	12.0841	1	0.51074	8.53909	1	0.24907	2.80363	1	0.461071	7.33178	1	-0.181915	2.05666	1	0.220925	2.02987	1	-0.256744	3.21909
Cthe_2799	540_3	f	3298648	3299808	Cystathionine gamma-synthase	10		COG0626 Cystathionine beta-lyases/cystathionine gamma-synthases category=E	-0.111503	1.87414	1	-0.089263	0.543214	0	-0.77574	13.5102	1	-0.344622	5.65843	1	0.0041	0.017392	0	0.53424	10.0626	1	0.00226	0.010007	0	-0.50478	8.36605	1	0.36967	5.96974	1	0.24319	3.0934	1	0.382458	6.29055	1	-0.145173	1.65484	1	0.181694	1.71056	1	-0.061449	0.450753
Cthe_2815		r	3325652	3324051	lysyl-tRNA synthetase	7	lysSa	COG1384 Lysyl-tRNA synthetase (class I) category=J	-0.0736671	0.821486	0	-0.276191	2.5319	1	-0.032826	0.145139	0	-0.06149	0.390408	0	0.17894	1.30058	0	-0.006199	0.028507	0	-0.244238	2.24723	1	0.196846	1.79019	1	-0.071525	0.478478	0	0.0518	0.31698	0	-0.14302	1.26173	0	-0.137954	1.41906	0	-0.04652	0.249565	0	-0.042861	0.268996
Cthe_2872		r	3393882	3392182	glycoside hydrolase, family 5	4		COG2730 Endoglucanase category=G	0.349238	2.6488	1	0.17902	0.782578	0	0.49413	3.63803	1	0.66925	6.45657	1	0.34302	2.05151	1	0.17858	0.835844	0	0.23141	1.14288	0	0.308808	4.53615	1	0.07494	0.615502	0	-0.349543	6.29068	1	-0.09616	0.870505	0	0.03013	0.216532	0	-0.0063	0.032524	0	-0.100174	1.00204
Cthe_2874		f	3395284	3397101	Phosphoenolpyruvate carboxykinase (GTP)	3		COG1274 Phosphoenolpyruvate carboxykinase (GTP) category=C	0.463248	2.9238	1	0.42367	2.0497	1	0.58517	3.40275	1	0.61953	4.09961	1	0.27614	1.0745	0	0.32336	1.45564	0	0.55161	3.15914	1	0.307047	3.35381	1	-0.229207	2.42585	1	-0.085415	0.57091	0	-0.33823	4.47934	1	0.083	0.642691	0	0.145543	1.06717	0	-0.263564	3.30717
Cthe_2875		f	3398376	3398909	ribosomal subunit interface protein	7	yfiA	COG1544 Ribosome-associated protein Y (PSrp-1) category=J	0.257831	0.490482	0	0.20662	0.344683	0	0.70759	1.93691	1	0.48218	1.12689	0	0.04836	0.06546	0	-0.068854	0.097914	0	0.1711	0.274598	0	0.358324	3.57806	1	-0.228784	2.02631	1	-0.213134	1.81632	1	-0.06089	0.318409	0	0.24745	2.7469	1	-0.14265	0.880255	0	-0.003376	0.014619
Cthe_2902	562_27	f	3433095	3433406	ribosomal protein S10	7		COG0051 Ribosomal protein S10 category=J	-0.704427	5.63467	1	-0.492047	2.37108	1	-1.38405	11.5144	1	-0.682934	4.52576	1	-0.652478	3.69841	1	-0.30328	1.24576	0	-0.711769	4.35373	1	-0.80798	10.8476	1	0.75969	11.2352	1	-0.231081	1.81093	1	0.663742	9.27518	1	-0.404822	5.23272	1	0.084031	0.385745	0	0.05857	0.293991
Cthe_2918	562_27	f	3440506	3441057	ribosomal protein L6	7		COG0097 Ribosomal protein L6P/L9E category=J	-0.692431	3.25364	1	0.0814	0.153541	0	-1.57717	9.88312	1	-1.35637	8.47079	1	-0.730154	3.02718	1	-0.22711	0.566622	0	-0.345178	0.979897	0	-1.61706	26.3904	1	0.25121	2.22003	1	0.70622	10.8502	1	0.550746	7.55891	1	-0.162625	1.36284	0	0.041508	0.174086	0	0.03042	0.143799
Cthe_2919	562_27	f	3441073	3441441	ribosomal protein L18	7	L18	COG0256 Ribosomal protein L18 category=J	-0.48629	4.63356	1	-0.097878	0.304402	0	-1.53252	16.1117	1	-0.840275	8.29002	1	-0.404207	2.21828	1	0.09436	0.324267	0	-0.137225	0.482357	0	-1.52893	23.7739	1	0.73017	10.6527	1	0.37949	3.95026	1	0.558128	7.19113	1	-0.162397	1.2681	0	-0.09429	0.448204	0	0.03793	0.175459
Cthe_2920	562_27	f	3441461	3441961	ribosomal protein S5-like	7		COG0098 Ribosomal protein S5 category=J	-0.737716	5.31898	1	-0.112372	0.281976	0	-1.67181	13.9443	1	-1.36692	11.6598	1	-0.790043	4.64729	1	-0.295262	1.10054	0	-0.189881	0.561335	0	-1.53709	24.9552	1	0.37773	4.18624	1	0.45627	5.62681	1	0.557077	7.63205	1	-0.030186	0.151535	0	0.022356	0.086632	0	0.07284	0.408064
Cthe_2923	562_27	f	3442610	3443893	preprotein translocase, SecY subunit	9		COG0201 Preprotein translocase subunit SecY category=U	-0.701295	6.0771	1	0.06133	0.152875	0	-1.37469	12.0499	1	-1.57154	16.0846	1	-0.750124	4.90527	1	-0.203167	0.745197	0	-0.369573	1.66432	1	-1.43594	22.5069	1	-0.203924	1.52486	0	0.83632	13.0235	1	0.53705	6.89587	1	0.0703	0.404226	0	8.213e-05	0.000282	0	-0.007072	0.028984
Cthe_2924	562_27	f	3443957	3444610	adenylate kinases	16	adk	COG0563 Adenylate kinase and related kinases category=F	-0.622562	4.59188	1	0.12089	0.29586	0	-1.55245	12.0727	1	-1.34398	11.5069	1	-0.48519	2.04702	1	-0.185757	0.57159	0	-0.288889	0.972012	0	-1.5352	18.965	1	0.03273	0.109994	0	0.78029	8.67813	1	0.441641	3.60872	1	-0.145881	0.802273	0	0.138145	0.563298	0	-0.175736	0.961757
Cthe_2925	562_27	f	3444607	3445377	methionine aminopeptidase, type I	7	map1	COG0024 Methionine aminopeptidase category=J	-0.652187	5.5369	1	-0.096369	0.29225	0	-1.452	14.7209	1	-1.25289	13.0277	1	-0.597661	3.99396	1	-0.229155	0.978139	0	-0.285044	1.2877	0	-1.49001	31.8761	1	0.44064	8.28652	1	0.47816	9.33938	1	0.61146	13.1484	1	-0.047768	0.371675	0	-0.13437	1.15922	0	0.24152	3.57334
Cthe_2929	563_4	f	3446388	3446759	ribosomal protein S13	7		COG0099 Ribosomal protein S13 category=J	-0.761104	3.96951	1	-0.124542	0.237627	0	-1.6096	9.4523	1	-0.903036	4.41853	1	-0.883737	3.77356	1	-0.419063	1.30213	0	-0.62664	2.25114	1	-1.489	17.0196	1	0.75781	7.59512	1	0.02051	0.062051	0	0.710003	6.88345	1	-0.260235	1.721	1	-0.00394	0.010348	0	0.05124	0.182011
Cthe_2930	563_4	f	3446781	3447185	ribosomal protein S11	7		COG0100 Ribosomal protein S11 category=J	-0.786853	5.82206	1	-0.231127	0.740938	0	-1.62017	13.7367	1	-0.938421	6.83741	1	-0.944477	6.32652	1	-0.297376	1.1316	0	-0.689546	3.94003	1	-1.37065	24.587	1	0.59673	9.77712	1	0.01484	0.068125	0	0.757613	13.5834	1	-0.234384	2.77221	1	0.018395	0.078163	0	-0.085017	0.570207
Cthe_3001	577_2	f	3523508	3524131	protein of unknown function DUF47	9		COG1392 Phosphate transport regulator (distant homolog of PhoU) category=P	-0.404261	7.37812	1	-0.475832	3.90867	1	-0.577217	5.29365	1	-0.621096	8.01046	1	-0.290768	1.80637	1	-0.25811	1.88894	1	-0.202541	1.12517	0	-0.24226	1.62901	0	-0.063924	0.294729	0	0.24452	1.89138	1	-0.07244	0.344272	0	0.18159	1.43094	0	-0.14088	0.737966	0	-0.020044	0.083131
Cthe_3004	578_2	r	3528476	3526995	ferredoxin	11		COG0493 NADPH-dependent glutamate synthase beta chain and related oxidoreductases category=R	0.557332	2.55214	1	0.36642	1.07461	0	0.40739	1.25621	0	0.58077	2.38862	1	0.48792	1.64834	0	0.60298	2.4727	1	0.89852	4.37332	1	0.197986	1.05213	0	-0.095379	0.434378	0	-0.00139	0.004585	0	-0.44134	4.13137	1	-0.203754	1.48342	0	0.157009	0.755764	0	-0.26875	2.07188
Cthe_3027		f	3549650	3551020	Citrate (Si)-synthase	3		COG0372 Citrate synthase category=C	0.284664	13.3816	1	0.04098	0.262297	0	0.61235	13.5894	1	0.28777	6.50886	1	0.31943	5.30914	1	0.20477	3.49257	1	0.24268	3.5571	1	0.389161	7.68065	1	-0.38801	8.71893	1	0.05301	0.45364	0	-0.2631	4.84109	1	0.15428	2.25209	1	-0.18222	2.1932	1	-0.063431	0.619324
Cthe_3035		r	3559302	3558127	D-isomer specific 2-hydroxyacid dehydrogenase, NAD-binding	10		COG0111 Phosphoglycerate dehydrogenase and related dehydrogenases category=E	0.886732	26.3503	1	0.81317	12.261	1	1.08171	17.6645	1	1.12207	22.9852	1	0.91908	14.4202	1	0.67923	11.7196	1	0.70513	10.7333	1	0.463239	6.42722	1	-0.283156	3.41487	1	-0.208321	2.10873	1	-0.53759	9.1596	1	-0.226174	2.87046	1	0.194697	1.65893	1	-0.323517	4.60091
Cthe_3077		f	3619516	3625077	cellulosome anchoring protein, cohesin region	0			-0.12377	1.23323	0	0.15076	0.841113	0	-0.262874	1.91965	1	-0.068861	0.369791	0	-0.309675	2.47738	1	-0.059011	0.289345	0	-0.192963	1.27135	0	-0.22222	1.94579	1	0.1546	1.28106	0	-0.439082	6.48318	1	0.260624	2.86261	1	-0.121965	1.07022	0	0.191421	1.54828	0	-0.039414	0.224344
Cthe_3079	590_2	f	3632842	3634908	cellulosome anchoring protein, cohesin region	0		COG3889 solute binding protein category=R	0.0136179	0.048225	0	0.09648	0.374434	0	0.16265	0.750156	0	0.05621	0.209922	0	-0.108675	0.436193	0	0.00067	0.002041	0	-0.125628	0.532725	0	0.089881	0.750075	0	-0.015783	0.099523	0	-0.205333	2.95038	1	0.026844	0.181112	0	-0.02083	0.149281	0	0.023707	0.142215	0	0.09066	0.930605
Cthe_3080	590_2	f	3634961	3636304	cellulosome anchoring protein, cohesin region	0			0.170917	1.63326	0	0.33119	2.0905	1	0.34966	2.2748	1	0.24362	1.72009	1	0.18953	0.906845	0	0.02798	0.100575	0	-0.116467	0.491516	0	0.17535	1.00923	0	-0.606241	7.79826	1	0.05501	0.245887	0	-0.44123	4.78646	1	0.17982	1.41308	0	0.156883	0.860291	0	-0.500205	6.34454
Cthe_3091	591_2	f	3645244	3645801	hydro-lyases, Fe-S type, tartrate/fumarate subfamily, beta subuni	3	ttdB_fu	COG1838 Tartrate dehydratase beta subunit/Fumarate hydratase class I C-terminal domain category=C	-0.0262919	0.170221	0	0.12686	0.771021	0	0.06118	0.296247	0	0.04484	0.242673	0	-0.00534	0.02064	0	-0.159925	1.26345	0	-0.225369	1.88442	1	0.107355	0.854174	0	-0.002354	0.012504	0	-0.13429	1.3448	0	0.086612	0.714387	0	0.13668	1.6444	0	0.17304	1.72978	1	0.01398	0.084566
Cthe_3092		f	3645937	3646143	conserved hypothetical protein, CF-27 family	13			-0.00578963	0.046703	0	-0.084665	0.511203	0	0.15346	1.17507	0	-0.033254	0.206139	0	-0.084143	0.507034	0	-0.070753	0.494054	0	0.08462	0.545799	0	0.02977	0.160413	0	-0.038376	0.239493	0	0.05308	0.356799	0	-0.06258	0.440394	0	0.04954	0.377881	0	-0.20835	2.17765	1	0.14833	1.61025
Cthe_3093		f	3646611	3647885	Adenylosuccinate synthase	16		COG0104 Adenylosuccinate synthase category=F	-0.165993	1.02012	0	-0.253205	1.35059	0	-0.186276	0.862797	0	-0.320326	2.24761	1	-0.112587	0.43565	0	-0.073235	0.278493	0	-0.05033	0.167452	0	-0.12367	0.874179	0	-0.039189	0.220601	0	0.05611	0.341702	0	0.060996	0.379663	0	0.14935	1.55553	0	-0.19059	1.65595	1	0.09486	0.736918
Cthe_3096		r	3654046	3653111	hypothetical protein	13			0.364066	1.28614	0	0.27242	0.72667	0	0.5089	1.81799	1	0.68543	3.12026	1	0.42952	1.40466	0	0.1556	0.363281	0	0.13252	0.287523	0	0.300506	2.56896	1	-0.01324	0.054568	0	-0.227432	1.90482	1	-0.32402	3.31586	1	-0.158698	1.31534	0	0.064028	0.291871	0	-0.18977	1.57578
Cthe_3104	594_2	f	3660960	3661730	putative CoA-substrate-specific enzyme activase	5		COG1924 Activator of 2-hydroxyglutaryl-CoA dehydratase (HSP70-class ATPase domain) category=I	0.09382	2.31947	1	-0.081315	0.462442	0	-0.480958	6.51507	1	0.1241	1.21248	0	0.28229	2.83003	1	0.39557	6.58783	1	0.32323	3.89303	1	-0.12529	0.832271	0	0.30984	3.78452	1	0.33966	4.37386	1	-0.10456	0.733893	0	0.07669	0.537469	0	0.274355	2.70594	1	-0.295219	3.81053
Cthe_3106	595_5	f	3662722	3663105	6-pyruvoyl tetrahydropterin synthase and hypothetical protein	13		COG0720 6-pyruvoyl-tetrahydropterin synthase category=H	-0.0251387	0.34043	0	-0.173469	1.46795	0	-0.25294	2.62831	1	-0.008824	0.051704	0	-0.041021	0.213801	0	0.12884	1.25094	0	0.19659	2.00046	1	-0.06744	0.403755	0	0.44065	7.42251	1	-0.23367	2.75819	1	0.229053	2.67294	1	0.01884	0.113298	0	0.012027	0.05597	0	0.19654	2.28743
Cthe_3117		f	3678493	3679248	zinc/iron permease	9		COG0428 divalent heavy-metal cations transporter category=P	0.0717469	0.409799	0	-0.030452	0.088353	0	0.17862	0.757818	0	0.10262	0.450129	0	0.20507	0.921427	0	0.13241	0.59718	0	-0.157784	0.671686	0	0.196815	1.13053	0	-0.205831	1.37601	0	0.42358	4.22941	1	-0.27587	2.15388	1	0.15908	1.11383	0	-0.01225	0.040719	0	-0.129832	0.765187
Cthe_3120		f	3680605	3684141	pyruvate flavodoxin/ferredoxin oxidoreductase-like	3		COG0674 Pyruvate:ferredoxin oxidoreductase and related 2-oxoacid:ferredoxin oxidoreductases alpha subunit category=C	-0.282798	3.59029	1	0.0266	0.094502	0	-0.276758	1.93351	1	-0.537841	6.85393	1	-0.491767	4.76952	1	-0.411029	4.27095	1	-0.005993	0.020396	0	-0.35937	4.28028	1	-0.312194	3.93442	1	0.18316	1.70779	1	-0.09291	0.637887	0	0.1559	1.59278	0	-0.05601	0.295846	0	-0.051112	0.315599
Cthe_3157	606_4	f	3729405	3730784	pyruvate carboxyltransferase	10		COG0119 Isopropylmalate/homocitrate/citramalate synthases category=E	0.880491	20.2913	1	0.70147	10.3053	1	1.29783	22.3017	1	1.11059	21.5005	1	0.9104	14.6651	1	0.91314	16.5349	1	0.34951	3.70556	1	0.692025	15.5109	1	-0.223718	3.33922	1	-0.17372	2.24351	1	-0.06797	0.569966	0	-0.034905	0.281483	0	0.095658	0.809244	0	-0.036475	0.276415
Cthe_3158	606_4	f	3730815	3732743	putative aconitate hydratase	3		COG1048 Aconitase A category=C	0.442402	25.931	1	0.33731	4.9361	1	0.77607	16.2875	1	0.65236	18.2897	1	0.46212	7.99566	1	0.2762	4.95815	1	0.15036	1.60837	0	0.43964	7.4208	1	-0.143525	1.49872	0	0.01099	0.061789	0	-0.13699	1.39708	0	0.1047	1.10634	0	0.000881	0.004255	0	-0.019819	0.124383
Cthe_3159	606_4	f	3732792	3733463	GntR-like	6		COG1802 Transcriptional regulators category=K	0.369673	6.14983	1	0.22417	1.65528	1	0.56441	6.99076	1	0.6496	10.4662	1	0.34482	3.23914	1	0.26019	2.43886	1	0.17485	1.18865	0	0.303254	4.09731	1	0.0781	0.611025	0	-0.258836	3.66179	1	0.121378	1.13962	0	-0.002189	0.01292	0	-0.03699	0.212913	0	-0.007081	0.040589
Cthe_3161		f	3735044	3735778	Pseudouridine synthase, Rsu	7		COG1187 16S rRNA uridine-516 pseudouridylate synthase and related pseudouridylate synthases category=J	0.612784	3.19374	1	-0.109084	0.243966	0	0.7811	3.96299	1	0.90408	5.37338	1	0.79653	4.08713	1	0.76235	4.04105	1	0.54173	2.26045	1	0.878604	14.2652	1	0.34181	4.03078	1	-0.334095	3.88818	1	0.306193	3.38782	1	-0.234972	2.67992	1	-0.01158	0.046593	0	0.21883	2.18621
Cthe_3235		r	3840922	3839972	hypothetical protein	13			0.750021	1.68072	1	0.40026	0.640412	0	1.37304	4.08317	1	1.21924	3.47959	1	0.77885	1.6815	1	0.14837	0.187186	0	0.58036	1.0883	0	0.498346	5.80255	1	-0.230622	1.98389	1	-0.085281	0.476028	0	-0.20123	1.60922	0	0.13357	1.03927	0	-0.47443	5.37613	1	-0.076831	0.447696
361 Scarce genes
Cthe_0006		f	10818	11210	hypothetical protein	13			-0.145927	1.61241	0	-0.09744	0.428884	0	0.05305	0.202982	0	-0.7036	10.63	1	-0.44242	3.94799	1	0.11737	0.663844	0	0.19747	1.21244	0	-0.10184	0.541225	0	-0.292025	2.90376	1	0.44966	5.72374	1	0.016792	0.071798	0	0.02882	0.14782	0	-0.25233	2.01339	1	0.46463	6.56056
Cthe_0013	4_2	f	19560	19916	hypothetical protein	13			-0.00995405	0.031152	0	-0.066863	0.204868	0	-0.033565	0.093951	0	-0.386126	2.52124	1	0.22029	0.96278	0	0.25026	1.26213	0	-0.043718	0.127982	0	0.071433	0.430825	0	-0.235359	2.74422	1	0.43545	7.17703	1	-0.09335	0.691709	0	-0.166498	1.91619	1	0.038135	0.199161	0	0.1172	1.03541
Cthe_0014		f	20125	20421	hypothetical protein	13			0.0060576	0.029462	0	-0.008753	0.029999	0	-0.037416	0.146965	0	-0.341773	3.59214	1	0.09579	0.442771	0	0.28197	2.52411	1	0.04653	0.194672	0	0.018022	0.09022	0	-0.186026	2.04487	1	0.38322	6.32981	1	-0.03857	0.236699	0	-0.088859	0.810759	0	0.046685	0.25284	0	0.11833	1.12467
Cthe_0034		r	43896	43237	cyclic nucleotide-binding	15		COG0664 cAMP-binding proteins - catabolite gene activator and regulatory subunit of cAMP-dependent protein kinases category=T	0.0159589	0.052103	0	0.08808	0.237753	0	-0.129079	0.38093	0	-0.275837	1.31107	0	0.27671	1.07791	0	0.34314	1.73457	1	-0.207256	0.743092	0	0.139403	0.602543	0	-0.34184	2.57084	1	0.47172	4.27245	1	-0.17465	0.931875	0	-0.10309	0.52753	0	0.356559	2.39558	1	-0.195082	1.18886
Cthe_0037		r	46933	46505	heat shock protein Hsp20	9		COG0071 Molecular chaperone (small heat shock protein) category=O	0.0439435	0.423257	0	0.12895	0.736693	0	0.06052	0.275319	0	0.06302	0.37966	0	-0.067347	0.314003	0	0.12578	0.894689	0	-0.047263	0.218519	0	0.065741	0.335709	0	-0.013427	0.060839	0	-0.038924	0.198225	0	0.009129	0.040525	0	-0.043646	0.260268	0	0.134175	0.86919	0	-0.015929	0.077509
Cthe_0038	9_2	f	47035	47292	chemotaxis protein cheW	15		COG0835 Chemotaxis signal transduction protein category=T	0.0489949	0.216892	0	-0.184993	0.709169	0	0.11653	0.383933	0	0.48723	3.85188	1	-0.076598	0.229043	0	-0.272111	1.46572	0	0.22391	0.97307	0	0.093658	0.385068	0	0.42859	4.01861	1	-0.464349	4.55918	1	0.136072	0.710259	0	0.05887	0.27789	0	-0.20787	1.14838	0	0.05789	0.253526
Cthe_0057		r	89994	89362	conserved hypothetical protein	13			0.0477877	0.383402	0	0.10871	0.497968	0	0.02563	0.089802	0	0.35535	3.91315	1	0.00423	0.01373	0	-0.133766	0.817777	0	-0.073428	0.321612	0	0.085865	0.414002	0	0.30111	2.89098	1	-0.358506	3.80789	1	0.075935	0.396057	0	-0.12674	0.925456	0	0.168948	1.04594	0	-0.028606	0.131971
Cthe_0109		f	141502	141819	cellulosome enzyme, dockerin type I	0			-0.105585	0.13335	0	-0.609267	1.15148	0	-0.24424	0.333108	0	-0.228041	0.317285	0	-0.093612	0.108557	0	-0.038148	0.042377	0	0.5798	1.07977	0	0.030907	0.094468	0	0.13464	0.61656	0	-0.003005	0.00919	0	-0.03062	0.102811	0	0.41163	3.91051	1	-0.33412	2.04977	1	0.11844	0.560294
Cthe_0118	23_3	f	150499	150834	anti-anti-sigma factor	15	aas	COG1366 Anti-anti-sigma regulatory factor (antagonist of anti-sigma factor) category=T	-0.0145311	0.176004	0	-0.081322	0.441758	0	-0.012608	0.049424	0	-0.056947	0.395025	0	-0.0609	0.306311	0	0.17269	1.71005	1	-0.048097	0.256619	0	0.032233	0.144473	0	-0.15897	1.27534	0	0.07272	0.430127	0	-0.03026	0.149132	0	-0.038224	0.222738	0	-0.03648	0.157565	0	-0.114631	0.783511
Cthe_0119	23_3	f	150848	151297	anti-sigma F factor	15	spIIAB	COG2172 Anti-sigma regulatory factor (Ser/Thr protein kinase) category=T	-0.149178	4.14522	1	-0.084787	0.43326	0	-0.178872	1.21973	0	-0.380787	5.79609	1	-0.245075	1.96505	1	0.02212	0.107916	0	-0.027672	0.126464	0	-0.08803	0.454883	0	-0.323134	3.4947	1	0.37026	4.32997	1	-0.20311	1.6939	1	0.02542	0.130298	0	0.006058	0.022893	0	-0.121219	0.836887
Cthe_0120	23_3	f	151334	152074	sigma-70 region 2	6		COG1191 DNA-directed RNA polymerase specialized sigma subunit category=K	-0.0801245	1.60657	0	0.09101	0.640123	0	-0.234292	2.59351	1	-0.182043	2.46666	1	-0.10784	0.810094	0	0.00722	0.041518	0	-0.054801	0.358247	0	-0.18429	1.91618	1	-0.170945	1.95825	1	0.20467	2.59257	1	-0.14576	1.53427	0	0.02991	0.214071	0	0.141005	1.27661	0	-0.223195	3.16201
Cthe_0122	24_6	f	152466	152909	SpoVA protein	13			0.0800685	1.50006	0	0.11766	0.643309	0	0.01303	0.049081	0	0.02487	0.129609	0	0.03346	0.13658	0	0.2397	2.4822	1	0.0517	0.244743	0	-0.00188	0.006771	0	-0.041431	0.193796	0	0.06193	0.31429	0	0.019768	0.084421	0	-0.011965	0.053811	0	0.102748	0.535802	0	-0.053269	0.273594
Cthe_0123	24_6	f	153001	153990	Stage V sporulation AD	11			0.0669628	0.371245	0	0.10245	0.431735	0	0.16289	0.807486	0	0.04136	0.166536	0	-0.024285	0.080233	0	0.0288	0.107064	0	0.09057	0.380873	0	0.070079	0.395886	0	-0.093079	0.646521	0	0.13838	1.13486	0	-0.09118	0.628571	0	0.10533	0.903526	0	0.009645	0.041942	0	0.02845	0.158737
Cthe_0124	24_6	f	154049	154405	SpoVA protein	0			0.0921384	1.24225	0	0.42818	4.43675	1	0.20948	1.4551	0	0.01434	0.068478	0	-0.110682	0.584347	0	0.13389	0.966567	0	-0.122366	0.727873	0	-0.101	0.56017	0	-0.141007	1.01011	0	0.28547	2.96057	1	-0.18331	1.48991	0	-0.012095	0.059288	0	0.117701	0.689837	0	0.05413	0.302288
Cthe_0169		r	207307	206225	dehydrogenase (flavoproteins)	3		COG0644 Dehydrogenases (flavoproteins) category=C	0.0554923	0.138403	0	-0.156137	0.429889	0	0.10775	0.266762	0	-0.053588	0.125803	0	0.26419	0.865138	0	0.20082	0.626643	0	-0.030078	0.064523	0	0.213277	2.1379	1	0.08117	0.592235	0	0.02611	0.146534	0	0.149661	1.41952	0	-0.035367	0.238984	0	-0.05061	0.271783	0	0.2425	2.95967
Cthe_0171	32_3	r	208136	207897	hypothetical protein	13			0.0393816	0.147096	0	-0.107668	0.369637	0	0.18897	0.805231	0	0.07167	0.256722	0	0.07085	0.226864	0	0.00147	0.00415	0	0.01099	0.029629	0	0.041671	0.205399	0	-0.050878	0.289678	0	-0.028152	0.14433	0	0.083061	0.542149	0	-0.147376	1.30647	0	-0.25496	2.27637	1	0.06642	0.435594
Cthe_0172	32_3	r	208405	208163	hypothetical protein	13			0.0655291	0.698685	0	0.03603	0.132234	0	0.11421	0.538025	0	0.02912	0.135385	0	0.3001	2.19051	1	-0.094318	0.526318	0	0.00803	0.02845	0	0.016615	0.060056	0	0.03397	0.144844	0	0.06262	0.297946	0	-0.03237	0.137123	0	-0.036736	0.180496	0	-0.06156	0.261719	0	0.11906	0.7421
Cthe_0173		f	208546	209640	dehydrogenase (flavoproteins)	3		COG0644 Dehydrogenases (flavoproteins) category=C	-0.0344826	0.249277	0	0.05837	0.248986	0	-0.352859	3.29512	1	-0.004826	0.021018	0	-0.030678	0.123288	0	0.12562	0.84412	0	-0.002515	0.009414	0	0.067504	0.355499	0	-0.065349	0.405678	0	0.18376	1.74191	1	-0.06545	0.406504	0	-0.077517	0.590993	0	0.47873	6.76893	1	-0.413382	6.73893
Cthe_0223	39_3	f	271894	272331	hypothetical protein	13		COG0210 Superfamily I DNA and RNA helicases category=L	-0.0799636	0.130525	0	-0.118516	0.189304	0	-0.373697	0.821375	0	-0.516575	1.37835	0	0.18522	0.324018	0	0.50621	1.3227	0	-0.162418	0.277682	0	-0.09736	0.480166	0	-0.186665	1.35374	0	0.68059	9.92242	1	-0.25317	2.15713	1	-0.171756	1.4224	0	0.157821	0.93215	0	-0.043787	0.212632
Cthe_0256		f	313876	316014	ATP-binding region, ATPase-like	6		COG1609 Transcriptional regulators category=K	-0.210789	0.640174	0	-0.207884	0.569503	0	-0.340206	1.13895	0	-0.268396	0.848509	0	-0.284241	0.878099	0	0.07695	0.17141	0	-0.24096	0.702751	0	0.04514	0.264187	0	0.08562	0.674471	0	0.1616	1.70036	1	-0.05345	0.36248	0	-0.13467	1.53755	0	0.177462	1.71895	1	0.01381	0.080811
Cthe_0260		f	319559	321682	peptidase S1 and S6, chymotrypsin/Hap	9		COG0265 Trypsin-like serine proteases typically periplasmic contain C-terminal PDZ domain category=O	-0.05687	0.134607	0	-0.004995	0.009714	0	-0.163984	0.43887	0	-0.031285	0.066858	0	-0.054041	0.11675	0	0.12694	0.32791	0	-0.213857	0.630382	0	0.063244	0.411063	0	0.07243	0.550117	0	-0.060136	0.430685	0	0.014578	0.082038	0	-0.079635	0.733621	0	0.222233	2.50212	1	-0.060266	0.465308
Cthe_0263		f	324119	324490	hypothetical protein	13			0.144966	4.80908	1	-0.005771	0.026701	0	0.15214	1.28841	0	0.26598	4.58185	1	0.33322	4.35313	1	-0.042108	0.293804	0	0.16633	1.66336	1	0.086471	0.589703	0	-0.012548	0.067221	0	0.09717	0.784154	0	-0.08977	0.702209	0	0.06036	0.478658	0	-0.07144	0.457678	0	-0.126387	1.23837
Cthe_0264		f	324591	325016	conserved hypothetical protein	13			0.0473598	0.836919	0	0.04429	0.207439	0	0.12174	0.80794	0	0.15024	1.63477	0	0.14152	1.0018	0	-0.034607	0.208342	0	-0.139024	1.11479	0	0.051706	0.264237	0	-0.168796	1.48819	0	0.09315	0.632587	0	-0.16388	1.42327	0	-0.020407	0.113965	0	-0.02574	0.111683	0	-0.197304	2.0488
Cthe_0281	49_4	f	347719	347970	hypothetical protein	13			-0.00046165	0.004402	0	0.1168	0.634974	0	-0.005728	0.020904	0	-0.336464	4.69437	1	-0.009962	0.036979	0	0.17327	1.50067	0	0.05932	0.297201	0	-0.01825	0.070011	0	-0.199018	1.56336	0	0.25275	2.25942	1	-0.05696	0.282762	0	0.07335	0.447666	0	0.104278	0.544842	0	0.13172	0.918599
Cthe_0318		r	402210	401518	ErfK/YbiS/YcfS/YnhG	13		COG1376 Uncharacterized protein conserved in bacteria category=S	0.0796756	0.476953	0	-0.011583	0.035258	0	0.10745	0.437505	0	0.36168	3.15727	1	0.13446	0.588665	0	-0.16691	0.923427	0	0.05296	0.190538	0	-0.02096	0.08633	0	0.24588	2.34515	1	-0.330516	3.73699	1	0.10972	0.708846	0	-0.038847	0.218043	0	-0.13999	0.883059	0	-0.008349	0.037855
Cthe_0358		r	451547	451014	hypothetical protein	13			0.0972363	1.06762	0	0.21093	1.28914	0	0.08881	0.390202	0	-0.112263	0.708321	0	0.22786	1.44735	0	0.13031	0.808842	0	0.03777	0.149035	0	-0.13034	0.727215	0	-0.068568	0.349794	0	0.09678	0.546812	0	0.087462	0.478168	0	-0.067436	0.395877	0	-0.00823	0.029976	0	0.13251	0.91175
Cthe_0359		f	451785	452186	hypothetical protein	13			-0.00545078	0.01345	0	-0.266011	0.924453	0	-0.031164	0.068575	0	0.08501	0.230047	0	-0.045121	0.102459	0	-0.091877	0.247196	0	0.31646	1.21665	0	-0.05281	0.227544	0	0.06906	0.351349	0	-0.022974	0.097336	0	0.093804	0.521993	0	0.10535	0.715212	0	-0.28765	2.3499	1	-0.047117	0.235802
Cthe_0376	65_4	f	473437	473790	Penicillinase repressor	6		COG3682 transcriptional regulator category=K	0.223149	1.19145	0	0.3322	1.55955	0	0.70252	5.02842	1	0.27797	1.37018	0	0.22657	0.887327	0	0.0665	0.200089	0	-0.266867	1.15558	0	0.44118	4.85664	1	-0.425988	5.26623	1	-0.165195	1.21089	0	-0.04781	0.233235	0	-0.204191	1.99039	1	0.070865	0.339364	0	-0.001436	0.006074
Cthe_0377	65_4	f	473797	474705	peptidase M56, BlaR1	15		COG4219 Antirepressor regulating drug resistance predicted signal transduction N-terminal membrane component category=T	0.348226	3.48297	1	0.32996	2.30086	1	0.89828	10.7114	1	0.27078	1.94407	1	0.66751	6.9308	1	0.13858	0.704051	0	-0.215756	1.2364	0	0.493484	8.76308	1	-0.527242	10.9112	1	0.15779	1.71036	1	-0.4029	7.37582	1	-0.096462	0.976907	0	-0.07484	0.519142	0	0.10026	0.948757
Cthe_0380	66_2	f	476412	476651	hypothetical protein	13			0.20234	0.978394	0	0.19057	0.730591	0	0.44945	2.62892	1	0.14222	0.535482	0	0.47381	2.85658	1	-0.070628	0.218378	0	0.02862	0.075882	0	0.157081	1.33244	0	-0.287424	3.89466	1	0.32068	4.62761	1	-0.3573	5.47963	1	0.00323	0.017986	0	-0.1018	0.713043	0	0.01981	0.114031
Cthe_0382	67_3	f	477637	478119	hypothetical protein	13			-0.203497	1.90321	1	-0.355389	2.81272	1	-0.210671	1.25926	0	-0.35604	3.33812	1	-0.170125	0.92176	0	-0.147931	0.863034	0	0.01918	0.067477	0	-0.05894	0.338531	0	-0.03056	0.165217	0	0.05127	0.305842	0	0.081029	0.572643	0	0.07969	0.655113	0	-0.20366	1.91988	1	0.11481	1.00877
Cthe_0383	67_3	f	478183	478779	protein of unknown function DUF214	0		COG4591 ABC-type transport system involved in lipoprotein release permease component category=M	-0.16652	0.756458	0	-0.39421	1.73228	1	-0.089358	0.231385	0	-0.175435	0.636897	0	-0.128702	0.362061	0	-0.235445	0.922637	0	0.02403	0.055088	0	0.059812	0.211237	0	0.14896	0.759832	0	-0.145789	0.737334	0	0.175235	0.956744	0	0.03667	0.151518	0	-0.24504	1.37824	0	0.23504	1.60841
Cthe_0384	67_3	f	478779	479492	ABC transporter related	9		COG1136 ABC-type antimicrobial peptide transport system ATPase component category=V	-0.0142162	0.149157	0	-0.106321	0.55124	0	0.0494	0.222849	0	0.06601	0.440571	0	-0.013056	0.050973	0	-0.054693	0.319524	0	-0.026639	0.120375	0	0.019555	0.079473	0	0.17259	1.35508	0	-0.173974	1.37136	0	0.24225	2.27735	1	-0.16061	1.43969	0	-0.13617	0.785908	0	0.15598	1.2618
Cthe_0385		r	479998	479741	hypothetical protein	13			0.0142545	0.153595	0	-0.103901	0.637572	0	0.16026	1.26099	0	-0.020974	0.127523	0	0.07435	0.433786	0	-0.041289	0.252781	0	0.01708	0.083931	0	0.152989	1.15587	0	-0.154301	1.4368	0	-0.001853	0.008919	0	0.07029	0.460159	0	0.05989	0.429198	0	-0.11117	0.782764	0	0.02693	0.157459
Cthe_0386		f	480603	481208	hypothetical protein	13			-0.0978313	3.59172	1	0.03755	0.235317	0	-0.043648	0.282304	0	-0.263256	5.58028	1	-0.073355	0.54801	0	-0.199888	3.25901	1	-0.044389	0.322531	0	-0.20293	2.42558	1	-0.122208	1.28266	0	0.18641	2.44951	1	-0.07517	0.640659	0	0.0484	0.41444	0	-0.12174	1.1146	0	0.0974	0.993211
Cthe_0415	76_3	r	524168	523923	spore coat protein CotJB	11			0.144621	3.15237	1	0.13117	0.97001	0	0.06197	0.37191	0	0.23024	3.37209	1	0.27881	3.26128	1	0.10598	0.951506	0	0.05956	0.377911	0	-0.17228	1.76161	1	0.3105	5.08991	1	-0.183975	2.23584	1	0.141211	1.48908	0	-0.185139	2.70039	1	-0.10308	0.771016	0	0.14224	1.63758
Cthe_0416	76_3	r	524438	524181	hypothetical protein	13			0.125344	3.44469	1	0.26002	2.34325	1	0.06782	0.34904	0	0.28532	3.92584	1	0.22977	1.93361	1	-0.016444	0.085493	0	-0.074438	0.441629	0	-0.03976	0.183214	0	0.17089	1.36389	0	-0.116078	0.778155	0	-0.01582	0.072667	0	-0.104668	0.814535	0	0.152436	1.04395	0	-0.04661	0.26238
Cthe_0434		f	546107	547207	ATPase	11		COG1703 Putative periplasmic protein kinase ArgK and related GTPases of G3E family category=E	0.0279989	0.275165	0	0.07306	0.355252	0	-0.194643	1.28234	0	0.19101	1.90871	1	0.14062	0.852411	0	-0.036512	0.190075	0	-0.005548	0.021109	0	-0.23784	1.99274	1	0.23291	2.21556	1	-0.25937	2.62139	1	0.185358	1.55939	0	-0.196395	2.02781	1	0.029866	0.12311	0	-0.152749	1.15272
Cthe_0438		f	552740	553126	cellulosome enzyme, dockerin type I	0			0.0661907	1.57506	0	0.08702	0.572709	0	-0.108929	0.779705	0	-0.378641	7.87033	1	0.26837	3.03046	1	0.34975	6.30785	1	0.17958	1.86512	1	-0.08368	0.543474	0	-0.250866	3.14601	1	0.69655	14.3918	1	-0.10187	0.806642	0	-0.059572	0.453556	0	0.112264	0.813493	0	0.01885	0.107501
Cthe_0447	82_2	f	562463	563197	sigma-70 region 2	6		COG1191 DNA-directed RNA polymerase specialized sigma subunit category=K	-0.0095661	0.014199	0	-0.173824	0.307455	0	0.09093	0.143053	0	0.02756	0.040651	0	-0.026788	0.038263	0	-0.276223	0.575292	0	0.30095	0.631427	0	0.041736	0.180383	0	-0.116157	0.734457	0	-0.019372	0.084181	0	-0.13962	0.952891	0	0.211	2.10852	1	-0.22302	1.6801	1	-0.052788	0.283155
Cthe_0448		f	563358	564131	sigma-70 region 2	6		COG1191 DNA-directed RNA polymerase specialized sigma subunit category=K	0.0046608	0.030292	0	-0.10959	0.446946	0	0.12284	0.48966	0	0.16878	1.12944	0	-0.070915	0.259037	0	-0.223443	1.56983	0	0.1403	0.679228	0	0.065302	0.247085	0	0.17613	1.02989	0	-0.362101	3.09615	1	0.22353	1.46591	0	0.01896	0.076648	0	-0.16713	0.78522	0	0.13019	0.663788
Cthe_0449		f	564388	564648	PRC-barrel	13		COG1873 Uncharacterized conserved protein category=S	0.0861327	1.50996	0	0.043	0.167258	0	0.1893	1.13884	0	0.097	0.629791	0	0.24295	1.65516	1	0.06841	0.373793	0	-0.123864	0.708052	0	0.069767	0.297347	0	-0.065534	0.308012	0	0.13076	0.763465	0	-0.13843	0.827203	0	-0.107208	0.676667	0	-0.07653	0.333519	0	0.02677	0.11327
Cthe_0453		f	568197	568637	conserved hypothetical protein	13			0.0534222	0.8876	0	0.26719	2.2874	1	-0.000523	0.001952	0	0.0105	0.054272	0	0.04985	0.227231	0	0.20272	2.04053	1	-0.20921	1.80321	1	-0.03412	0.146291	0	-0.172592	1.34661	0	0.12467	0.838343	0	-0.02585	0.118638	0	-0.153417	1.33418	0	0.233593	1.85693	1	-0.18362	1.60094
Cthe_0454		r	569107	568703	hypothetical protein	13			-0.0306264	0.302888	0	0.11957	0.751568	0	-0.10265	0.609236	0	-0.075806	0.544493	0	-0.08287	0.43394	0	-0.032377	0.177156	0	-0.009626	0.041924	0	-0.05111	0.273675	0	-0.012692	0.062812	0	0.08312	0.53065	0	-0.09593	0.639092	0	-0.005237	0.028039	0	0.171113	1.40748	0	-0.039536	0.238791
Cthe_0502		f	612945	613811	hypothetical protein	13			-0.0763551	1.70123	1	-0.048058	0.241271	0	-0.031544	0.147645	0	-0.333808	5.67162	1	-0.230929	2.08502	1	0.18842	2.08282	1	-0.002216	0.009726	0	-0.00617	0.025767	0	-0.270399	3.0796	1	0.28875	3.41572	1	0.036928	0.196713	0	-0.124021	1.05896	0	-0.02268	0.102117	0	0.03186	0.176155
Cthe_0513		r	627568	627359	DNA binding domain, excisionase family	0			0.0562512	0.808141	0	0.22605	1.47573	0	-0.036474	0.138064	0	-0.077027	0.472491	0	0.03312	0.123878	0	0.25969	2.4989	1	-0.067853	0.320132	0	0.049606	0.196611	0	-0.140319	0.838934	0	0.13182	0.768293	0	-0.00548	0.020338	0	-0.08546	0.496123	0	0.312128	2.42627	1	-0.099766	0.563645
Cthe_0528		f	645143	645538	hypothetical protein	13			0.0296708	0.128892	0	-0.104387	0.270499	0	0.30409	1.19588	0	-0.120456	0.437925	0	-0.006751	0.014672	0	0.03109	0.084273	0	0.07444	0.200414	0	0.027492	0.070536	0	-0.183501	0.767291	0	0.03438	0.098925	0	0.023109	0.06437	0	0.09182	0.356244	0	-0.38099	1.8398	1	0.24105	1.23182
Cthe_0530		f	645935	646549	hypothetical protein	13			0.0220321	0.277453	0	0.00074	0.00267	0	0.17603	1.23411	0	0.25919	3.39802	1	-0.159664	1.06917	0	-0.118073	0.92649	0	-0.026025	0.121261	0	0.114296	0.623981	0	0.11809	0.790998	0	-0.227357	2.09135	1	-0.00274	0.011458	0	0.12185	0.969354	0	-0.06099	0.294678	0	0.03493	0.179927
Cthe_0557		f	684019	684789	polysaccharide deacetylase	4		COG0726 xylanase/chitin deacetylase category=G	0.117304	0.460562	0	-0.311031	1.01708	0	0.21794	0.617091	0	0.69819	4.46812	1	0.18048	0.479664	0	-0.315261	1.22798	0	0.23352	0.709605	0	0.127172	0.40611	0	0.49997	3.37654	1	-0.668463	5.33199	1	0.216793	0.94386	0	0.10682	0.421174	0	-0.40179	2.08846	1	0.01972	0.056477
Cthe_0595		f	731947	733014	hypothetical protein	13			0.0159056	0.100548	0	-0.041917	0.203035	0	-0.020952	0.092734	0	-0.102246	0.75559	0	0.21642	1.8619	1	-0.001212	0.005444	0	0.04534	0.230542	0	0.031826	0.201064	0	-0.164419	2.10562	1	0.22788	3.51642	1	-0.05683	0.458235	0	-0.084974	0.930843	0	0.010862	0.060929	0	-0.083125	0.829543
Cthe_0659		r	812837	812448	conserved hypothetical protein	13			-0.00039204	0.002192	0	0.01474	0.047971	0	-0.081589	0.330168	0	-0.243359	2.02895	1	0.07808	0.297641	0	0.25696	2.03909	1	-0.027177	0.097328	0	-0.093	0.446125	0	-0.112386	0.645864	0	0.24374	2.00522	1	0.022534	0.09296	0	-0.021063	0.097872	0	0.003325	0.011571	0	0.04938	0.242338
Cthe_0660		f	813278	815599	glycoside hydrolase, family 81	9		COG5498 glycosyl hydrolase category=M	0.218633	0.566619	0	0.21615	0.515985	0	0.19528	0.45152	0	0.16541	0.37768	0	0.50252	1.72702	1	0.31412	0.888104	0	-0.081681	0.157525	0	0.132443	1.08506	0	-0.117776	1.03735	0	0.3141	4.70666	1	-0.16572	1.7281	1	-0.022971	0.14914	0	0.153318	1.34738	0	-0.087912	0.742232
Cthe_0662	123_2	f	817526	817825	hypothetical protein	13			0.0592089	0.548249	0	0.23935	1.08962	0	-0.210527	0.905083	0	-0.138667	0.724324	0	0.1306	0.470817	0	0.35584	2.68468	1	-0.021346	0.063101	0	0.046752	0.138061	0	-0.217302	1.10037	0	0.2597	1.43389	0	-0.08016	0.289194	0	-0.009604	0.031441	0	0.496629	3.41025	1	-0.289161	1.832
Cthe_0667	125_3	f	821833	823602	Bacillus/Clostridium GerA spore germination protein	11			-0.0166711	0.208953	0	0.04482	0.212044	0	-0.129971	0.836384	0	0.18591	2.06824	1	-0.075682	0.403681	0	-0.115068	0.938681	0	-0.010033	0.045079	0	0.114138	0.697442	0	0.07641	0.459884	0	0.02357	0.112894	0	-0.15024	1.17653	0	0.03742	0.217673	0	0.288929	2.786	1	-0.239465	2.53999
Cthe_0668	125_3	f	823636	824745	spore germination protein	0			-0.0120861	0.138662	0	0.07721	0.614747	0	-0.147129	1.55547	0	-0.159939	2.46281	1	0.01263	0.071671	0	0.20002	3.1033	1	-0.055309	0.424092	0	-0.05302	0.417928	0	-0.09139	0.991796	0	0.21788	3.75368	1	-0.04641	0.394615	0	-0.098678	1.31303	0	0.171322	2.238	1	-0.078581	0.864703
Cthe_0669	125_3	f	824735	826045	spore germination B3 GerAC like-like	11			-0.149763	3.09002	1	-0.17307	0.872861	0	-0.326667	2.26086	1	0.33486	3.59239	1	-0.241245	1.4198	0	-0.360492	3.63235	1	-0.131961	0.6784	0	-0.15578	0.75248	0	0.58179	6.44665	1	-0.575247	6.33584	1	0.076636	0.332749	0	0.05607	0.25995	0	-0.00218	0.006638	0	-0.079733	0.373753
Cthe_0670		f	826240	827337	spore germination protein	0			-0.0225042	0.219716	0	0.14721	0.943638	0	-0.119954	0.706888	0	-0.231937	2.68515	1	0.01122	0.044189	0	0.00659	0.030522	0	0.05184	0.259812	0	-0.12224	0.775176	0	-0.210845	1.98121	1	0.42185	5.88049	1	-0.21709	2.07284	1	-0.017274	0.091405	0	0.14492	0.987638	0	-0.098862	0.704692
Cthe_0671		r	827818	827339	conserved hypothetical protein	13			0.0112081	0.136804	0	0.08158	0.460933	0	0.00088	0.003558	0	-0.206889	2.62978	1	-0.028944	0.132251	0	0.2175	2.56146	1	0.00312	0.013921	0	-0.01931	0.084599	0	-0.247377	2.63142	1	0.34528	4.45245	1	-0.05824	0.336644	0	-0.077601	0.564187	0	0.061391	0.320859	0	-0.039606	0.224333
Cthe_0675		f	830754	831308	conserved hypothetical protein	13		COG1300 Uncharacterized membrane protein category=S	-0.00734282	0.098053	0	-0.031094	0.16108	0	0.12385	1.00522	0	0.04752	0.393406	0	0.02028	0.105139	0	-0.129629	1.38425	0	-0.074985	0.547771	0	0.037799	0.20235	0	-0.013625	0.075378	0	-0.032412	0.198817	0	0.024911	0.142725	0	-0.018937	0.114441	0	-0.11714	0.929681	0	0.0627	0.480329
Cthe_0682		r	840372	839395	hypothetical protein	13			-0.379354	0.608884	0	-0.169947	0.209369	0	-0.39148	0.599207	0	-0.759655	1.60262	0	-0.478631	0.790646	0	-0.11103	0.130631	0	-0.365382	0.548987	0	-0.15433	0.832123	0	0.08068	0.390987	0	-0.076233	0.363798	0	0.357983	3.39748	1	-0.173991	1.33082	0	0.067202	0.279352	0	0.44886	5.30757
Cthe_0690	129_2	f	848784	849392	hypothetical protein	13			-0.0983117	0.876349	0	-0.115522	0.446771	0	-0.116577	0.452088	0	-0.451522	4.60645	1	-0.14116	0.582561	0	0.2713	1.9	1	-0.03639	0.119771	0	-0.05314	0.189898	0	-0.159717	0.873502	0	0.2261	1.45439	0	0.04775	0.185889	0	-0.00659	0.024889	0	-0.05208	0.185511	0	0.17523	1.0813
Cthe_0718		f	873659	873946	hypothetical protein	13			-0.274087	0.843334	0	-0.02131	0.038422	0	-0.470284	1.6746	1	-0.633924	2.80955	1	-0.357522	1.11071	0	0.15432	0.366331	0	-0.315802	0.936795	0	-0.10963	0.753228	0	-0.126641	1.04676	0	0.16915	1.61115	0	0.027802	0.150554	0	-0.129074	1.2773	0	0.339343	4.179	1	0.037	0.224379
Cthe_0772		r	934708	934421	Peptidoglycan-binding LysM	0			0.364302	7.29465	1	0.32836	1.35749	0	0.44594	2.16786	1	-0.121804	0.491085	0	0.53983	2.92511	1	0.56382	4.31446	1	0.42968	2.35853	1	0.125299	0.359826	0	-0.704204	5.13317	1	0.58383	3.82301	1	-0.20656	0.790468	0	0.2609	1.30331	0	0.00772	0.016959	0	-0.136465	0.483387
Cthe_0782		r	945895	945374	hypothetical protein	13		COG0840 Methyl-accepting chemotaxis protein category=T	-0.151493	0.392646	0	-0.125148	0.283604	0	-0.154996	0.370144	0	-0.383696	1.34784	0	-0.089373	0.189723	0	0.05166	0.104853	0	-0.207403	0.544948	0	0.108929	0.817456	0	-0.134469	1.2573	0	0.14836	1.45665	0	0.030791	0.182418	0	-0.03983	0.284709	0	0.138778	1.15908	0	0.09423	0.798721
Cthe_0796	143_3	r	961607	961341	hypothetical protein	13			0.0572598	1.18545	0	0.1027	0.675241	0	0.11954	0.834564	0	-0.184351	2.39102	1	0.11946	0.8338	0	0.15383	1.63005	0	0.03237	0.177468	0	0.010295	0.045874	0	-0.157271	1.42353	0	0.2264	2.49483	1	0.011934	0.059026	0	-0.052842	0.367152	0	-0.00654	0.028628	0	0.14662	1.3867
Cthe_0808	145_7	r	977423	976605	Protein-glutamate O-methyltransferase	15		COG1352 Methylase of chemotaxis methyl-accepting proteins category=T	0.0325254	0.285367	0	0.1933	1.41102	0	0.13852	0.866358	0	-0.213001	2.24508	1	-0.087726	0.464718	0	0.20801	1.99625	1	-0.043945	0.209841	0	0.150789	1.13155	0	-0.326134	4.27137	1	0.3262	4.27277	1	-0.12599	0.990393	0	-0.044554	0.289143	0	0.205571	1.80365	1	0.02538	0.139313
Cthe_0811	145_7	r	980499	980146	response regulator receiver	15		COG4753 Response regulator containing CheY-like receiver domain and AraC-type DNA-binding domain category=T	-0.0615929	0.488663	0	-0.142704	0.658092	0	0.39325	2.98178	1	0.20494	1.49914	0	-0.427612	3.40339	1	-0.491236	5.40782	1	0.0938	0.403624	0	0.250956	1.71671	1	-0.009138	0.034126	0	-0.457014	5.04284	1	0.034609	0.142955	0	0.10091	0.615533	0	-0.285	2.08889	1	0.17917	1.2824
Cthe_0841	151_5	r	1020119	1018890	mutants block sporulation after engulfment	11			-0.0534117	0.73325	0	-0.056935	0.382518	0	-0.220183	2.81859	1	-0.097856	1.085	0	0.02931	0.178888	0	0.11929	1.35748	0	-0.094086	0.815911	0	-0.11761	1.33479	0	0.16209	2.49825	1	0.02932	0.234426	0	0.145871	2.11953	1	-0.137511	2.20463	1	0.045634	0.340894	0	0.03976	0.365205
Cthe_0842	151_5	r	1020573	1020184	stage III sporulation protein AD	11			-0.0200881	0.242086	0	0.05975	0.276977	0	-0.113443	0.632668	0	-0.022483	0.121528	0	-0.005749	0.021558	0	-0.074937	0.476517	0	0.03633	0.171109	0	-0.04006	0.17239	0	-0.058807	0.303772	0	0.20034	1.64404	0	-0.07108	0.385262	0	0.0454	0.253847	0	0.133135	0.789605	0	-0.149767	1.15028
Cthe_0844	152_2	r	1021417	1020896	stage III sporulation protein spoIIIAB	11			0.0232923	0.323188	0	0.18385	1.45847	0	-0.062135	0.328117	0	0.01254	0.071441	0	-0.002592	0.010094	0	0.11864	1.02943	0	-0.110553	0.793463	0	-0.15878	1.17203	0	0.003	0.013467	0	0.04439	0.22718	0	0.037418	0.185796	0	-0.155482	1.53801	0	0.087208	0.507044	0	-0.071673	0.473282
Cthe_0845	152_2	r	1022430	1021420	stage III sporulation protein spoIIIAA	13		COG3854 ncharacterized protein conserved in bacteria category=S	-0.0664395	0.860556	0	-0.199523	1.26019	0	-0.099698	0.477437	0	0.29702	3.42472	1	-0.078611	0.351813	0	-0.271835	2.69802	1	-0.045986	0.200506	0	0.10333	0.518983	0	0.32463	3.2006	1	-0.374388	4.00907	1	0.089273	0.481728	0	0.10151	0.666211	0	0.003505	0.012328	0	-0.072083	0.391645
Cthe_0966		f	1155216	1155650	hypothetical protein	13			0.138045	6.33397	1	0.05224	0.361082	0	0.13748	1.37183	0	0.04804	0.458252	0	0.52569	10.7479	1	0.11065	1.34247	0	-0.04583	0.343451	0	0.127994	1.23304	0	-0.060787	0.49382	0	0.43665	9.39481	1	-0.36175	7.10916	1	-0.192056	3.14962	1	0.04275	0.281464	0	0.02866	0.207012
Cthe_0973		r	1163461	1163087	UDP-N-acetylglucosamine 1-carboxyvinyltransferase	9		COG0766 UDP-N-acetylglucosamine enolpyruvyl transferase category=M	-0.01193	0.05587	0	0.05449	0.167362	0	-0.112876	0.404457	0	-0.206681	1.1809	0	-0.016324	0.044954	0	0.14328	0.667459	0	0.06653	0.222006	0	0.050489	0.180417	0	-0.205244	1.26992	0	0.27216	1.94876	1	-0.03998	0.152612	0	0.13478	0.815411	0	0.217852	1.2178	0	-0.11144	0.566713
Cthe_1012	184_2	f	1210607	1211317	sigma-70 region 2	6		COG1191 DNA-directed RNA polymerase specialized sigma subunit category=K	-0.0823871	0.846404	0	-0.179688	1.0201	0	-0.106276	0.493196	0	-0.128913	0.862125	0	-0.016042	0.055221	0	-0.027378	0.11722	0	-0.036025	0.141475	0	0.045018	0.188933	0	0.07542	0.394677	0	-0.073167	0.379695	0	-0.01566	0.064558	0	-0.000474	0.002053	0	-0.02839	0.111948	0	0.09806	0.599487
Cthe_1038		r	1242587	1241562	spore protease	11	gpr		0.0687876	0.168788	0	0.07285	0.169833	0	-0.007516	0.015192	0	0.25347	0.855769	0	0.12784	0.333174	0	-0.147788	0.409898	0	0.11387	0.290387	0	-0.10159	1.05005	0	0.1875	3.05907	1	-0.197209	3.31292	1	-0.02102	0.155699	0	0.05464	0.584812	0	-0.02122	0.142658	0	-0.073482	0.811272
Cthe_1045		f	1248224	1248550	hypothetical protein	13			0.482933	16.1079	1	0.31744	2.27132	1	0.7517	8.64425	1	0.43518	5.44078	1	0.99805	12.8624	1	0.22529	1.80421	1	0.16993	0.999611	0	0.446231	3.96489	1	-0.406197	3.94242	1	0.53977	6.14375	1	-0.63237	7.80796	1	0.10652	0.627309	0	0.011978	0.039564	0	-0.089685	0.452144
Cthe_1073	195_4	r	1281423	1281106	protein of unknown function DUF1429	13			-0.0185078	0.091215	0	0.04953	0.141139	0	0.03291	0.085862	0	-0.091815	0.36952	0	-0.011481	0.029477	0	0.09572	0.371478	0	-0.185906	0.783687	0	0.025356	0.075673	0	0.08397	0.331409	0	0.09826	0.4043	0	0.110048	0.468209	0	-0.058465	0.244751	0	0.041979	0.124732	0	0.20869	1.10442
Cthe_1077		f	1284358	1284987	hypothetical protein	13			-0.0571727	0.051926	0	-0.089944	0.081129	0	0.02156	0.018247	0	0.18514	0.185333	0	-0.083986	0.075343	0	-0.467432	0.586277	0	0.09163	0.083065	0	0.045193	0.154241	0	0.02703	0.095682	0	-0.082348	0.350364	0	-0.12898	0.630403	0	-0.0173	0.066961	0	-0.06631	0.241487	0	-0.13655	0.737987
Cthe_1080		f	1288334	1288657	carbohydrate binding family 25	11			0.0557163	0.517725	0	-0.167313	0.610667	0	0.0623	0.177884	0	0.59894	6.1004	1	-0.108202	0.34578	0	-0.127532	0.556583	0	0.07611	0.250939	0	0.201764	0.790852	0	0.39516	2.47565	1	-0.556213	4.24175	1	0.286298	1.50608	0	-0.094505	0.376494	0	-0.02785	0.072672	0	-0.14148	0.579456
Cthe_1081		f	1288867	1289334	hypothetical protein	13			0.110758	3.57554	1	0.19226	1.83113	1	0.20995	2.09808	1	-0.113155	1.23479	0	0.20074	1.95725	1	0.17574	2.18085	1	-0.000982	0.00485	0	0.087844	0.588693	0	-0.246746	3.11838	1	0.17991	1.90238	1	-0.00897	0.046302	0	-0.080205	0.685676	0	0.070157	0.437228	0	0.07636	0.591626
Cthe_1082		f	1289498	1289755	hypothetical protein	13			0.105961	1.89435	1	0.5336	5.15505	1	-0.010443	0.033867	0	-0.131402	0.907384	0	0.17744	0.948451	0	0.18496	1.3577	0	-0.118389	0.611939	0	-0.13305	0.633608	0	-0.289021	2.26738	1	0.35677	3.1568	1	-0.27029	2.04289	1	0.05507	0.26471	0	0.410994	3.418	1	-0.168062	1.0799
Cthe_1083	197_3	f	1289870	1290919	Putative homoserine kinase type II (protein kinase fold)-like	11		COG2334 Putative homoserine kinase type II (protein kinase fold) category=R	0.156197	0.943389	0	0.52132	4.19028	1	0.30791	1.89436	1	0.1282	0.604469	0	0.06888	0.244247	0	0.0607	0.227934	0	-0.149812	0.677231	0	-0.20013	1.96328	1	0.00401	0.020176	0	-0.016556	0.089186	0	0.000914	0.004515	0	-0.177281	2.22802	1	0.013278	0.060778	0	0.18372	2.14904
Cthe_1086		f	1293343	1294329	dTDP-glucose 4,6-dehydratase	9		COG1088 dTDP-D-glucose 4 6-dehydratase category=M	-0.0558317	0.394531	0	0.12075	0.670788	0	-0.105836	0.560839	0	0.05709	0.305133	0	-0.205986	1.44951	0	-0.077517	0.429397	0	-0.123488	0.721668	0	-0.15209	1.33137	0	0.1821	2.0006	1	-0.2179	2.64768	1	-0.00317	0.016204	0	0.00564	0.03288	0	0.074494	0.48814	0	0.01917	0.113944
Cthe_1108		r	1319669	1319451	hypothetical protein	13			0.0376287	0.475015	0	0.02103	0.076926	0	0.31706	2.56375	1	-0.153054	1.23197	0	-0.074349	0.328253	0	0.11139	0.728941	0	0.00369	0.013857	0	0.112673	0.562672	0	-0.269487	2.29628	1	0.07595	0.378674	0	0.135764	0.824569	0	-0.021434	0.098014	0	-0.18335	1.11462	0	0.20063	1.54507
Cthe_1109		r	1321319	1320465	permease	11		COG0701 permeases category=R	0.0579962	0.270738	0	-0.326633	1.88899	1	0.11455	0.426435	0	0.09537	0.396976	0	0.43526	2.95741	1	-0.159665	0.758269	0	0.1891	0.854447	0	-0.01399	0.053842	0	0.1014	0.605064	0	0.24197	2.1591	1	-0.24372	2.18348	1	0.11576	0.816432	0	-0.45517	5.08249	1	0.12058	0.832074
Cthe_1113		r	1327291	1325435	SEC-C motif	0		COG3012 Uncharacterized protein conserved in bacteria category=S	-0.0668969	0.667078	0	0.00265	0.010276	0	0.09585	0.535172	0	-0.358708	5.08282	1	-0.132727	0.836898	0	0.03246	0.167235	0	-0.040913	0.191899	0	-0.05146	0.288921	0	-0.186549	1.94358	1	0.21257	2.38103	1	-0.03584	0.207911	0	0.01289	0.072673	0	-0.14466	1.15912	0	0.26801	3.74516
Cthe_1117	204_4	r	1333919	1333074	Tn7-like transposition protein A	11			0.0735151	0.668704	0	-0.041269	0.182665	0	0.0808	0.414551	0	0.12473	0.940611	0	0.21856	1.68491	1	0.07661	0.455666	0	-0.01833	0.076979	0	-0.01443	0.069546	0	0.02027	0.110712	0	0.00491	0.02466	0	0.093135	0.718067	0	-0.294612	4.90948	1	-0.1365	1.09292	0	-0.023661	0.140191
Cthe_1121	206_2	r	1336978	1336697	hypothetical protein	13			-0.00721712	0.065322	0	-0.058992	0.321754	0	0.0509	0.268352	0	-0.236835	3.16324	1	0.09084	0.561775	0	-4.8e-05	0.000238	0	0.11084	0.80041	0	0.029482	0.152295	0	-0.113142	0.942466	0	0.04637	0.288646	0	0.042486	0.259498	0	0.1338	1.42629	0	-0.08041	0.520013	0	0.17459	1.9116
Cthe_1126		r	1341273	1340800	hypothetical protein	13			-0.0055492	0.072603	0	0.14146	1.18137	0	0.05736	0.345294	0	-0.247401	4.25808	1	0.0307	0.163274	0	0.03543	0.245106	0	-0.050845	0.332803	0	-0.00688	0.032488	0	-0.242706	3.11745	1	0.24373	3.13828	1	-0.07987	0.598591	0	0.02519	0.164231	0	0.077224	0.506489	0	0.06206	0.459053
Cthe_1127		f	1342013	1342918	phage integrase	2		COG4974 Site-specific recombinase XerD category=L	-0.012078	0.038385	0	-0.130217	0.491496	0	0.18209	0.775203	0	-0.113462	0.445807	0	0.07683	0.252923	0	-0.190157	0.882411	0	0.10244	0.366457	0	0.168453	1.71597	1	-0.339975	5.89865	1	0.23534	3.31164	1	-0.24677	3.56917	1	0.07277	0.678761	0	-0.14386	1.35116	0	-0.044418	0.329128
Cthe_1128		r	1344011	1343625	hypothetical protein	13			-0.108757	0.544644	0	-0.053602	0.153938	0	-0.069448	0.207852	0	-0.34055	2.16283	1	-0.173115	0.661683	0	-0.067747	0.226413	0	0.05192	0.153011	0	-0.00651	0.022271	0	-0.214875	1.57756	0	0.10623	0.574131	0	0.065102	0.305475	0	0.11936	0.789979	0	0.009331	0.032243	0	0.05623	0.273595
Cthe_1129		f	1344091	1344426	hypothetical protein	13			-0.176787	0.777262	0	-0.163942	0.539344	0	-0.051209	0.131022	0	-0.324799	1.61417	0	-0.206915	0.74083	0	-0.203816	0.792003	0	-0.11004	0.329438	0	-0.12948	0.768852	0	-0.03266	0.152205	0	-0.062191	0.327416	0	0.108008	0.674303	0	0.04989	0.287737	0	-0.24221	1.93912	1	0.24093	2.40551
Cthe_1131		r	1345450	1345163	hypothetical protein	13			-0.0793815	0.348017	0	-0.029333	0.07891	0	-0.036626	0.100508	0	-0.505054	3.95594	1	0.08153	0.251621	0	0.23694	1.17484	0	-0.223753	0.982507	0	-0.01924	0.071746	0	-0.329406	3.24634	1	0.34438	3.48251	1	-0.09148	0.493808	0	-0.097949	0.631978	0	-0.01195	0.043311	0	0.13902	0.950462
Cthe_1149		r	1366682	1366338	hypothetical protein	13			-0.134146	3.42626	1	-0.020275	0.079315	0	-0.029458	0.119484	0	-0.340685	4.86691	1	-0.277924	2.31059	1	-0.084454	0.546618	0	-0.05208	0.256838	0	-0.12381	0.697969	0	-0.210194	1.72677	1	0.08755	0.494459	0	0.008084	0.033084	0	0.08128	0.519422	0	-0.11463	0.627926	0	0.10103	0.64319
Cthe_1152		f	1370193	1370831	hypothetical protein	13			-0.0430715	0.371412	0	0.10911	0.554082	0	0.04304	0.174942	0	-0.398609	5.29039	1	0.0668	0.295333	0	-0.075757	0.421318	0	-0.003023	0.011116	0	-0.10529	0.598797	0	-0.229614	2.1288	1	0.2869	3.01871	1	-0.17874	1.45013	0	0.07212	0.473865	0	-0.03922	0.175004	0	0.21204	2.05045
Cthe_1155		r	1372688	1372398	hypothetical protein	13		COG2359 Uncharacterized protein conserved in bacteria category=S	-0.119426	0.567843	0	-0.376201	2.52931	1	0.0227	0.068814	0	-0.285961	1.8063	1	-0.077133	0.2751	0	-0.152815	0.707338	0	0.15285	0.676258	0	0.074943	0.620694	0	-0.043177	0.338505	0	0.12788	1.51708	0	0.017509	0.117226	0	0.03523	0.303671	0	-0.32396	5.6579	1	0.26548	5.19224
Cthe_1156		f	1373054	1375117	zinc finger, CHC2-type	0		COG0358 DNA primase (bacterial type) category=L	0.0119457	0.061728	0	-0.027915	0.113103	0	0.10722	0.577075	0	-0.000188	0.000768	0	0.12231	0.69051	0	-0.171712	1.27766	0	0.04196	0.184642	0	0.014823	0.0814	0	-0.041823	0.29504	0	0.02296	0.145489	0	-0.01316	0.078626	0	0.05253	0.455826	0	-0.12031	1.08227	0	0.06559	0.565572
Cthe_1157		f	1375216	1375503	hypothetical protein	13			-0.0721349	1.63065	0	0.08018	0.478616	0	0.16199	1.2813	0	-0.246763	3.73107	1	-0.39045	4.6631	1	0.01422	0.079525	0	-0.051988	0.309528	0	-0.0035	0.014981	0	-0.268148	3.21049	1	0.13866	1.16491	0	0.068908	0.442336	0	-0.028124	0.169918	0	-0.08531	0.519387	0	0.1406	1.28562
Cthe_1158	209_2	r	1376508	1376218	hypothetical protein	13			-0.0586321	0.314399	0	-0.473121	3.00353	1	0.17221	0.665042	0	0.1836	0.938396	0	-0.008976	0.023032	0	-0.376777	2.59871	1	0.15127	0.589403	0	0.073967	0.271482	0	0.09773	0.429774	0	-0.263531	1.7502	1	0.147562	0.747422	0	0.1576	0.965839	0	-0.57136	5.1295	1	0.08634	0.393873
Cthe_1159	209_2	r	1377424	1376513	conserved hypothetical protein	13		COG0849 Actin-like ATPase involved in cell division category=D	0.0364336	0.061603	0	-0.272263	0.509789	0	0.19194	0.332824	0	0.51489	1.44051	0	0.08589	0.128897	0	-0.505754	1.36354	0	0.20391	0.366056	0	0.059684	0.15349	0	0.23246	0.969386	0	-0.437921	2.52653	1	0.124716	0.414931	0	0.09891	0.357993	0	-0.40452	1.80878	1	-0.090487	0.297728
Cthe_1161		r	1381238	1378836	hypothetical protein	13		COG0419 ATPase involved in DNA repair category=L	0.0228934	0.372405	0	0.02204	0.107699	0	0.1432	1.21937	0	-0.108626	1.20714	0	0.07867	0.525607	0	-0.021369	0.137627	0	0.02345	0.134748	0	-0.05254	0.313135	0	-0.1462	1.44122	0	0.2119	2.55336	1	-0.03273	0.197652	0	0.04065	0.29297	0	-0.1737	1.51608	0	0.10562	0.964495
Cthe_1179		r	1407103	1406909	hypothetical protein	13			0.121645	1.24921	0	0.14123	0.685531	0	0.21995	1.36938	0	0.05473	0.269633	0	0.17116	0.947441	0	0.12396	0.73309	0	0.01883	0.068388	0	0.173087	1.17091	0	-0.157095	1.15545	0	0.144	1.01752	0	-0.04835	0.241731	0	0.00462	0.021454	0	0.094368	0.470624	0	0.00813	0.036161
Cthe_1214	220_2	r	1449225	1448845	conserved hypothetical protein	13		COG0730 permeases category=R	-0.107866	0.470338	0	-0.055626	0.102401	0	-0.074225	0.134933	0	-0.158069	0.453922	0	-0.426886	1.27903	0	0.009	0.017827	0	0.05862	0.114877	0	0.006826	0.011986	0	-0.197467	0.539928	0	0.31552	1.04667	0	-0.06191	0.131711	0	-0.160535	0.51722	0	0.025425	0.048726	0	-0.113623	0.30817
Cthe_1233	225_2	f	1476986	1477525	hypothetical protein	13			-0.0307985	0.092306	0	0.25805	0.908681	0	-0.213663	0.69687	0	-0.24869	1.01028	0	-0.081746	0.205473	0	0.26661	1.07525	0	-0.165352	0.507965	0	-0.15108	0.71252	0	-0.134219	0.682316	0	0.21646	1.35723	0	-0.07484	0.317976	0	-0.046928	0.208003	0	0.320632	2.16686	1	-0.099192	0.490156
Cthe_1234	225_2	f	1477525	1478295	chemotaxis sensory transducer	15		COG0840 Methyl-accepting chemotaxis protein category=T	0.0219915	0.204764	0	0.14483	0.898434	0	-0.023165	0.093996	0	-0.171957	1.63379	0	0.02808	0.116215	0	0.19108	1.68869	1	-0.036918	0.170045	0	-0.00296	0.011649	0	-0.206201	1.87445	1	0.09668	0.622536	0	0.066096	0.37762	0	-0.026577	0.145434	0	0.165032	1.17091	0	-0.057409	0.338731
Cthe_1255		f	1522149	1522604	hypothetical protein	13			-0.020581	0.083904	0	-0.156136	0.81551	0	0.021	0.07234	0	0.07281	0.325216	0	0.12869	0.62382	0	-0.22009	1.45436	0	0.03024	0.109261	0	0.149212	1.7895	1	0.02224	0.16076	0	-0.019056	0.134897	0	-0.14156	1.88575	1	0.04505	0.43624	0	-0.02792	0.189218	0	-0.029575	0.24007
Cthe_1268	231_2	r	1542788	1541610	Sensor DegS	15		COG4585 Signal transduction histidine kinase category=T	-0.0423923	0.090562	0	-0.054155	0.112409	0	0.03846	0.076869	0	0.15851	0.412678	0	-0.263828	0.794228	0	-0.186747	0.50764	0	0.05341	0.111216	0	0.020893	0.134546	0	0.26327	4.92688	1	-0.227417	3.91488	1	0.199545	3.18515	1	-0.192903	3.62733	1	-0.07172	0.572293	0	0.14322	1.87562
Cthe_1272		f	1547995	1548732	sigma-70 region 2	6		COG1191 DNA-directed RNA polymerase specialized sigma subunit category=K	0.164986	1.0971	0	0.1522	0.578769	0	0.19585	0.819532	0	-0.07239	0.26949	0	0.26981	1.30509	0	0.30893	1.89265	1	0.13551	0.51634	0	0.028874	0.104585	0	-0.230901	1.70052	1	0.50067	5.7114	1	-0.09242	0.463125	0	0.23377	2.07067	1	-0.01478	0.050882	0	0.03734	0.164174
Cthe_1280		r	1556407	1556141	hypothetical protein	13			0.220472	4.09649	1	0.04842	0.207493	0	0.05726	0.253392	0	0.10562	0.730377	0	0.59097	7.33826	1	0.2981	3.21303	1	0.22246	1.72918	1	0.003966	0.015813	0	0.03345	0.167673	0	0.49056	7.34431	1	-0.27959	3.05614	1	-0.022528	0.121939	0	-0.00487	0.019497	0	-0.01491	0.072781
Cthe_1281		f	1556535	1557230	hypothetical protein	13			0.0267442	0.177672	0	-0.003768	0.011882	0	-0.087502	0.363491	0	-0.446512	5.20069	1	0.05102	0.189001	0	0.48379	5.55892	1	0.16344	0.897936	0	-0.00567	0.020062	0	-0.148262	0.96167	0	0.67841	9.81735	1	-0.15243	1.00093	0	-0.195085	1.71491	1	0.078059	0.359472	0	0.21075	1.72321
Cthe_1298		r	1576165	1575848	ribosomal protein L25	7		COG1825 Ribosomal protein L25 (general stress protein Ctc) category=J	-0.00663848	0.008975	0	-0.159712	0.250847	0	0.33614	0.651362	0	-0.179419	0.29877	0	-0.188272	0.306621	0	-0.195024	0.328761	0	0.34646	0.683974	0	-0.24962	1.87861	1	-0.226729	1.85083	1	0.06714	0.338094	0	-0.05208	0.247542	0	0.10964	0.753665	0	-0.74547	10.1502	1	0.28883	2.95394
Cthe_1300		f	1576898	1577902	hypothetical protein	13		COG5271 AAA ATPase containing von Willebrand factor type A (vWA) domain category=R	0.0577707	0.959867	0	0.09006	0.466823	0	0.1251	0.68063	0	0.25396	3.1541	1	0.09986	0.535011	0	-0.088165	0.594203	0	-0.134198	0.912787	0	-0.09835	0.524266	0	0.18283	1.4378	0	-0.271567	2.64703	1	0.053757	0.273175	0	-0.114489	0.853334	0	-0.13339	0.743884	0	0.05396	0.271172
Cthe_1378		r	1683066	1681546	metal-dependent phosphohydrolase, HD subdomain	15		COG2206 HD-GYP domain category=T	-0.0168762	0.296963	0	0.0866	0.708183	0	-0.088969	0.688242	0	0.12546	1.80818	1	-0.183466	2.14527	1	-0.173354	2.69567	1	0.13248	1.49702	0	-0.07011	0.53161	0	0.19721	2.77033	1	-0.165234	2.10073	1	0.05166	0.401853	0	0.06418	0.619984	0	0.105458	0.873371	0	-0.017211	0.10835
Cthe_1403		f	1720339	1720578	FeoA	9		COG1918 Fe2+ transport system protein A category=P	-0.046665	0.385946	0	-0.213206	1.24441	0	0.10763	0.478546	0	0.15634	1.08782	0	-0.116259	0.529876	0	-0.181445	1.24874	0	-0.033051	0.123619	0	0.085457	0.391453	0	0.33165	3.16781	1	-0.439482	4.93675	1	0.207019	1.52304	0	-0.043691	0.220148	0	-0.23538	1.61788	0	0.28295	2.69048
Cthe_1404		f	1720661	1722811	GTP-binding protein, HSR1-related	9		COG0370 Fe2+ transport system protein B category=P	-0.0167917	0.074526	0	0.12308	0.489511	0	-0.176988	0.802735	0	0.22237	1.3907	0	-0.226918	1.14805	0	-0.133929	0.637356	0	0.09164	0.348923	0	-0.02837	0.111415	0	0.27815	2.54979	1	-0.313326	3.07554	1	0.120327	0.73119	0	0.1001	0.665015	0	0.271699	2.14428	1	-0.121202	0.799392
Cthe_1429	261_3	r	1750353	1749454	conserved hypothetical protein	13		COG2908 Uncharacterized protein conserved in bacteria category=S	0.200974	7.64937	1	0.24569	2.27266	1	0.33347	3.67596	1	0.13846	1.42512	0	0.23323	2.09581	1	0.15183	1.4808	0	0.10316	0.718951	0	0.123521	0.814226	0	0.01666	0.079972	0	0.0464	0.255978	0	-0.02957	0.151003	0	0.0026	0.01305	0	0.035742	0.168996	0	0.21167	2.25431
Cthe_1430	261_3	r	1751410	1750397	hypothetical protein	13			0.103584	1.68377	1	0.16234	1.37097	0	0.13291	1.02069	0	0.11194	1.04426	0	0.20417	1.9438	1	0.05977	0.420091	0	-0.049639	0.292222	0	0.094442	0.733027	0	0.17565	2.08879	1	-0.154437	1.71286	1	0.135581	1.4059	0	-0.104694	1.13514	0	0.12387	1.07915	0	0.19662	2.65382
Cthe_1439		r	1759595	1759251	hypothetical protein	13			-0.0554604	0.158891	0	-0.090393	0.225155	0	-0.1919	0.583017	0	0.19007	0.642929	0	-0.109255	0.282986	0	0.03471	0.081927	0	-0.165992	0.491082	0	0.0651	0.276821	0	0.22736	1.73692	1	-0.161327	1.03997	0	-0.02716	0.11121	0	-0.105721	0.673839	0	0.166608	0.960989	0	-0.154607	1.06218
Cthe_1440	263_3	r	1759922	1759719	hypothetical protein	13			-0.0448197	0.104735	0	-0.027604	0.055501	0	-0.085395	0.19329	0	0.14851	0.40101	0	-0.143181	0.361896	0	0.05074	0.111422	0	-0.211983	0.612065	0	0.11341	0.726262	0	0.14392	1.15599	0	-0.178632	1.59746	0	0.036579	0.192799	0	-0.090045	0.698651	0	0.171202	1.31508	0	-0.089985	0.630394
Cthe_1441	263_3	r	1760511	1759924	conserved hypothetical protein	13			0.125008	1.78304	1	0.19608	1.45066	0	0.03339	0.144904	0	0.08674	0.583276	0	0.18691	1.34992	0	0.20315	1.92704	1	0.04377	0.209485	0	0.039907	0.201671	0	0.07104	0.444969	0	-0.008342	0.03906	0	-0.02754	0.145502	0	-0.019437	0.111943	0	0.202602	1.79757	1	0.01769	0.094582
Cthe_1442	263_3	r	1761386	1760511	ATP-dependent transcriptional regulator-like	6		COG2909 ATP-dependent transcriptional regulator category=K	0.162261	5.25122	1	0.27092	2.58014	1	0.21918	1.72504	1	0.20292	2.50247	1	0.18641	1.45024	0	0.19064	2.04617	1	-0.096515	0.620651	0	0.139304	0.944369	0	-0.033601	0.171644	0	0.12026	0.871897	0	-0.19624	1.80133	1	-0.11102	0.873548	0	0.191044	1.40066	0	-0.017341	0.081205
Cthe_1443		r	1762483	1761560	conserved hypothetical protein	13			0.0550457	0.451878	0	0.17731	1.06641	0	0.06748	0.29266	0	0.05747	0.304213	0	0.07214	0.317829	0	0.02442	0.106421	0	-0.068551	0.315328	0	-0.0077	0.030654	0	0.02626	0.12487	0	-0.191991	1.65612	1	0.118939	0.81876	0	-0.056536	0.354	0	0.102136	0.587586	0	0.03627	0.192528
Cthe_1467		r	1785100	1784873	hypothetical protein	13		COG2378 transcriptional regulator category=K	0.0105528	0.092752	0	-0.052279	0.186665	0	0.02924	0.096942	0	0.02195	0.095141	0	0.06241	0.229985	0	-0.193864	1.37336	0	0.19586	1.18114	0	0.095643	0.389229	0	0.00498	0.016699	0	-0.018769	0.066231	0	-0.02421	0.087139	0	0.14404	0.889021	0	0.014124	0.044526	0	0.01227	0.04466
Cthe_1479	270_3	f	1797508	1798116	hypothetical protein	13		COG3247 Uncharacterized conserved protein category=S	0.198878	8.00412	1	0.42404	5.92323	1	0.31103	4.33317	1	0.18688	2.8953	1	0.14957	1.38868	0	0.10446	1.08102	0	0.01729	0.099146	0	0.183608	1.96036	1	-0.135543	1.41569	0	0.05824	0.43422	0	-0.15795	1.78608	1	-0.009858	0.063383	0	0.296617	3.4789	1	-0.011391	0.069459
Cthe_1480	270_3	f	1798113	1800218	conserved hypothetical protein	13		COG1033 exporters of the RND superfamily category=R	0.0730697	0.968863	0	0.24906	3.00199	1	-0.004306	0.020936	0	0.14088	1.62701	0	0.14867	1.35265	0	-0.062108	0.477702	0	-0.033787	0.200441	0	0.076088	0.65345	0	-0.102578	1.13093	0	0.17049	2.45206	1	-0.30888	6.23165	1	0.03016	0.258209	0	0.329459	6.01293	1	-0.247769	4.8278
Cthe_1497		r	1817465	1816827	hypothetical protein	13			0.197878	0.808778	0	-0.221116	0.719638	0	0.31078	1.17148	0	0.47521	2.54647	1	0.59532	3.18381	1	-0.07785	0.206379	0	0.10493	0.279003	0	0.087688	0.402604	0	0.27817	2.38099	1	-0.127657	0.747005	0	-0.03761	0.160793	0	-0.046378	0.235294	0	-0.44421	4.34213	1	0.11374	0.688888
Cthe_1518		f	1843198	1843440	leucine-rich repeat	11			0.202743	0.771835	0	0.16653	0.453405	0	0.00581	0.01143	0	-0.380738	1.64809	0	0.55133	2.56659	1	0.75872	4.69918	1	0.11481	0.289509	0	-0.03155	0.111158	0	-0.153118	0.880539	0	0.73545	9.66147	1	0.044313	0.180174	0	-0.173556	1.25087	0	0.129164	0.615828	0	0.23343	1.7911
Cthe_1531		r	1857412	1856924	hypothetical protein	13		COG1853 Conserved protein/domain typically associated with flavoprotein oxygenases DIM6/NTAB family category=R	0.0507032	0.149143	0	-0.442799	1.16493	0	0.05412	0.081692	0	0.86552	4.46127	1	0.2084	0.412318	0	-0.547511	2.00963	1	0.16649	0.329078	0	0.078803	0.146877	0	0.67058	3.00776	1	-0.852602	4.39202	1	0.265898	0.750055	0	0.07728	0.181256	0	-0.41812	1.1806	0	-0.140819	0.321451
Cthe_1532		r	1857915	1857529	flagellin-like	0		COG1344 Flagellin and related hook-associated proteins category=N	0.019945	0.102709	0	0.166	0.946013	0	-0.170004	0.939936	0	0.13737	0.871885	0	0.07979	0.353078	0	-0.02511	0.102635	0	-0.068373	0.297037	0	-0.05672	0.328494	0	0.12704	1.09879	0	-0.093125	0.706134	0	0.06376	0.425577	0	-0.048797	0.337483	0	0.279284	2.97668	1	-0.180326	1.83886
Cthe_1534		r	1861180	1859543	hypothetical protein	13			0.0804073	0.212172	0	-0.160582	0.433634	0	0.16738	0.45764	0	-0.060045	0.140918	0	0.3789	1.44377	0	-0.030827	0.066926	0	0.18762	0.539042	0	0.17039	1.28803	0	-0.169203	1.45132	0	0.31222	3.76552	1	-0.35461	4.60209	1	0.02267	0.126051	0	-0.15757	1.14723	0	0.05822	0.359038
Cthe_1535	282_4	r	1862420	1861656	conserved hypothetical protein	13			0.337542	4.06848	1	0.38017	3.58187	1	0.5063	5.61638	1	0.48092	5.92021	1	0.63271	7.88821	1	-0.048918	0.221514	0	0.07406	0.346551	0	0.339189	6.3373	1	-0.149236	2.0056	1	0.04627	0.382596	0	-0.53048	13.6555	1	0.05356	0.538354	0	0.213064	3.05759	1	-0.123858	1.64388
Cthe_1578	288_9	f	1907579	1908421	Radical SAM	9		COG1180 Pyruvate-formate lyase-activating enzyme category=O	-0.0372675	0.041189	0	0.22068	0.290237	0	0.04013	0.043314	0	0.16597	0.208806	0	-0.021415	0.022615	0	-0.082289	0.094171	0	-0.546677	0.970983	0	0.330655	3.91703	1	-0.074625	0.479043	0	-0.094633	0.658801	0	-0.33905	4.66601	1	-0.152034	1.527	0	0.5112	7.67074	1	-0.200465	2.23673
Cthe_1579	288_9	f	1908483	1910045	ABC transporter related	11		COG3845 ABC-type uncharacterized transport systems ATPase components category=R	-0.0437691	0.05559	0	0.31602	0.542327	0	-0.109986	0.148759	0	0.05441	0.06927	0	-0.063919	0.081531	0	-0.025464	0.031126	0	-0.433673	0.840354	0	0.152663	1.70321	1	-0.088732	0.867777	0	0.03947	0.297313	0	-0.3842	8.17947	1	-0.079074	0.869057	0	0.578667	12.9176	1	-0.253126	4.7112
Cthe_1580	288_9	f	1910020	1911138	inner-membrane translocator	11		COG4603 ABC-type uncharacterized transport system permease component category=R	-0.141141	0.245261	0	0.33762	0.729666	0	-0.349528	0.768829	0	-0.04306	0.063754	0	-0.273836	0.550561	0	0.0492	0.073329	0	-0.567239	1.55803	0	0.097051	0.977576	0	-0.116546	1.45459	0	0.08499	0.914549	0	-0.3644	8.45236	1	-0.133084	1.91565	1	0.784198	19.2934	1	-0.423014	11.3293
Cthe_1582	288_9	f	1912156	1912572	cytidine deaminase	16		COG0295 Cytidine deaminase category=F	-0.108674	0.343378	0	0.19213	0.57385	0	-0.150483	0.416049	0	-0.236958	0.851382	0	-0.271205	0.926366	0	0.12133	0.336345	0	-0.306859	1.13161	0	-0.01169	0.041975	0	-0.221245	1.72052	1	0.31731	3.01713	1	-0.29322	2.66464	1	-0.043563	0.223514	0	0.330927	2.81193	1	-0.13477	0.898346
Cthe_1589	291_2	f	1920437	1920799	Penicillinase repressor	6		COG3682 transcriptional regulator category=K	0.271335	3.13792	1	0.4579	2.48906	1	0.33867	1.56203	0	0.05803	0.199039	0	0.53264	3.15741	1	0.34072	2.02919	1	-0.099959	0.297123	0	-0.06588	0.194464	0	-0.356462	2.1687	1	0.54802	4.26468	1	-0.4814	3.47657	1	-0.233415	1.35167	0	0.053351	0.152436	0	-0.075827	0.273065
Cthe_1608	294_3	r	1938931	1938476	Recombinase	13			0.0751551	3.98835	1	0.16608	2.84492	1	0.03417	0.321764	0	0.14572	3.81459	1	0.1398	2.34063	1	0.04317	0.565431	0	-0.077994	1.02485	0	-0.07561	0.928977	0	0.1703	3.6822	1	-0.018304	0.170131	0	-0.04447	0.506949	0	-0.115191	2.1398	1	0.056297	0.577079	0	0.05875	0.796422
Cthe_1609	294_3	r	1940499	1938931	Recombinase	2		COG1961 Site-specific recombinases DNA invertase Pin homologs category=L	0.137658	1.47168	0	0.33795	2.50038	1	0.08584	0.372905	0	0.54561	7.31704	1	0.03824	0.141992	0	-0.072346	0.358137	0	-0.109336	0.539221	0	0.011506	0.045009	0	0.39253	4.80502	1	-0.416207	5.26417	1	0.166119	1.2663	0	-0.110862	0.832014	0	0.263624	2.07659	1	-0.067243	0.385061
Cthe_1610	294_3	r	1940779	1940561	hypothetical protein	13			0.0280923	0.174719	0	0.08186	0.326072	0	0.10814	0.465212	0	0.54494	6.90331	1	-0.127657	0.579799	0	-0.31857	2.76333	1	-0.120156	0.56765	0	0.021091	0.079258	0	0.4797	5.87182	1	-0.53239	6.88903	1	0.025333	0.106582	0	-0.048669	0.258	0	-0.0052	0.018364	0	0.04291	0.206907
Cthe_1611	295_2	r	1941841	1940837	Peptidoglycan-binding LysM	0		COG1652 Uncharacterized protein containing LysM domain category=S	0.067044	0.836998	0	0.06151	0.238	0	0.00623	0.019975	0	0.67724	10.8497	1	-0.093174	0.397772	0	-0.292866	2.7265	1	0.04332	0.172839	0	0.095291	0.418864	0	0.53717	6.1939	1	-0.620007	7.70062	1	0.091694	0.447868	0	0.13309	0.866388	0	0.150575	0.774617	0	-0.133842	0.803481
Cthe_1612	295_2	r	1942257	1941838	toxin secretion/phage lysis holin	11		COG4824 Phage-related holin (Lysis protein) category=R	0.0341503	0.147853	0	-0.103287	0.221548	0	-0.112976	0.246605	0	1.12087	9.48339	1	-0.283572	0.815853	0	-0.456221	2.15381	1	0.04008	0.081846	0	0.147906	0.364447	0	1.07928	7.75468	1	-1.30367	10.2162	1	0.373128	1.48856	0	0.11143	0.329408	0	0.157595	0.395069	0	-0.154565	0.464004
Cthe_1613	296_6	r	1944767	1942344	glycosyl hydrolase-like	11		COG3858 glycosyl hydrolase category=R	-0.00805758	0.02862	0	0.14127	0.641255	0	-0.211196	1.13394	0	0.46492	4.18226	1	-0.166548	0.805729	0	-0.123839	0.573816	0	-0.152951	0.728178	0	-0.0272	0.173991	0	0.4397	9.63694	1	-0.485802	11.093	1	0.038107	0.287909	0	-0.015306	0.11414	0	0.325265	5.63531	1	-0.236412	4.286
Cthe_1614	296_6	r	1945384	1944809	hypothetical protein	13			-0.0159366	0.073341	0	0.04555	0.14512	0	0.04557	0.145207	0	0.48107	4.67559	1	-0.273047	1.49999	0	-0.296109	2.04652	1	-0.098651	0.381852	0	0.091055	0.424358	0	0.39615	4.18246	1	-0.608333	8.09938	1	0.072923	0.357404	0	0.13909	0.999542	0	0.091031	0.424214	0	-0.039352	0.181585
Cthe_1615	296_6	r	1945588	1945394	hypothetical protein	13			0.0135759	0.040749	0	0.19925	0.70924	0	-0.042521	0.107265	0	0.54871	3.79749	1	-0.123878	0.377601	0	-0.298805	1.42161	0	-0.201307	0.739755	0	-0.10407	0.512612	0	0.54617	6.99622	1	-0.578958	7.63895	1	-0.01627	0.064843	0	0.0827	0.494562	0	0.137702	0.750163	0	-0.045063	0.215573
Cthe_1616	296_6	r	1948121	1945599	phage minor structural protein	13		COG4926 Phage-related protein category=S	0.0679224	0.643079	0	0.17765	0.905186	0	-0.102616	0.429122	0	0.68391	10.0319	1	-0.170756	0.85556	0	-0.157285	0.970901	0	-0.023365	0.081565	0	-0.07719	0.322598	0	0.6637	8.55934	1	-0.774317	10.6861	1	0.169774	1.0507	0	0.10318	0.611953	0	0.203076	1.19935	0	-0.122827	0.71701
Cthe_1617	296_6	r	1948899	1948126	phage putative tail component	13		COG4722 Phage-related protein category=S	0.0232075	0.183876	0	0.1033	0.500465	0	0.01958	0.071243	0	0.32756	3.82811	1	-0.135414	0.722056	0	-0.120103	0.769725	0	-0.05568	0.241422	0	-0.00696	0.025959	0	0.26085	2.42263	1	-0.288646	2.83997	1	-0.03949	0.185658	0	0.03887	0.200902	0	0.076749	0.373214	0	-0.047126	0.244184
Cthe_1618	296_6	r	1951201	1948913	conserved hypothetical protein	13		COG5412 Phage-related protein category=S	0.0253055	0.100161	0	0.27187	1.51596	0	-0.119743	0.475547	0	0.20885	1.19017	0	0.02555	0.077582	0	0.09294	0.378911	0	-0.327627	2.08332	1	-0.04368	0.222497	0	0.20297	2.03955	1	-0.205612	2.08083	1	0.086133	0.585428	0	-0.165345	1.7772	1	0.347925	4.15069	1	-0.125617	1.07755
Cthe_1624	298_10	r	1953577	1953233	conserved hypothetical protein	13			0.10607	2.02566	1	0.13701	1.05386	0	0.0019	0.007997	0	0.19302	2.49263	1	0.0474	0.258084	0	0.23246	2.94085	1	0.02464	0.129004	0	-0.00029	0.001339	0	0.20612	2.47636	1	-0.0987	0.82201	0	0.048324	0.319394	0	-0.065098	0.542778	0	0.134818	1.05604	0	0.01501	0.082349
Cthe_1625	298_10	r	1953984	1953574	phage protein, HK97 gp10 family	11			0.0659298	1.24985	0	-0.077676	0.410297	0	0.11929	0.681417	0	0.49774	9.54541	1	-0.186623	1.39056	0	-0.091775	0.670415	0	0.13462	0.982978	0	0.093605	0.523538	0	0.54622	8.43091	1	-0.617494	10.067	1	0.199642	1.76905	1	0.04551	0.270967	0	-0.10336	0.560787	0	0.16777	1.33899
Cthe_1626	298_10	r	1954357	1954022	phage head-tail adaptor, putative	11			0.0820969	1.49655	0	0.04102	0.166625	0	0.08071	0.376929	0	0.802	15.0857	1	-0.077966	0.360757	0	-0.369015	4.68034	1	0.01584	0.064465	0	0.083122	0.391316	0	0.70781	10.1728	1	-0.799661	12.0501	1	0.097557	0.543268	0	0.15195	1.18481	0	0.043425	0.177977	0	-0.013476	0.057424
Cthe_1627	298_10	r	1954668	1954360	uncharacterized phage protein (possible DNA packaging)	11			0.0594794	0.257397	0	0.28388	1.41881	0	-0.106686	0.35443	0	0.74838	7.70173	1	-0.201777	0.860959	0	-0.195092	0.935346	0	-0.171828	0.71119	0	0.063365	0.285828	0	0.5457	7.37858	1	-0.677277	10.1201	1	0.093639	0.525502	0	0.04569	0.245787	0	0.453934	4.50466	1	-0.309365	3.01435
Cthe_1628	298_10	r	1955892	1954690	phage major capsid protein, HK97 family	11		COG4653 phage phi-C31 gp36 major capsid-like protein category=R	0.0735271	0.86633	0	0.04643	0.212876	0	-0.002663	0.010191	0	0.35349	5.07171	1	0.06815	0.339504	0	-0.037805	0.201071	0	0.01356	0.05744	0	-0.01948	0.088486	0	0.30888	3.91477	1	-0.3087	3.91117	1	-0.02058	0.103535	0	0.10175	0.857938	0	0.029607	0.140741	0	-0.04727	0.288875
Cthe_1629	298_10	r	1956671	1955943	peptidase S14, ClpP	9		COG0740 Protease subunit of ATP-dependent Clp proteases category=U	0.0970566	1.68477	1	0.18035	0.987124	0	0.09903	0.434468	0	0.10029	0.632175	0	0.12695	0.60375	0	0.16909	1.20833	0	-0.093375	0.453138	0	0.092237	0.396512	0	-0.02188	0.0825	0	0.02366	0.089815	0	-0.11317	0.584671	0	0.01489	0.061539	0	0.173564	0.934051	0	-0.023148	0.092891
Cthe_1630	298_10	r	1957932	1956610	phage portal protein, HK97 family	13		COG4695 Phage-related protein category=S	0.058326	0.891834	0	0.31946	2.83959	1	0.05514	0.244158	0	0.06436	0.410309	0	-4.857e-05	0.000174	0	0.02448	0.120152	0	-0.113437	0.688156	0	0.06526	0.302497	0	-0.12769	0.8267	0	-0.076169	0.411974	0	-0.02634	0.116651	0	-0.074212	0.460529	0	0.329585	3.01814	1	-0.136906	0.985334
Cthe_1633	299_3	r	1961767	1961573	conserved hypothetical protein	13			0.10983	0.644222	0	0.03649	0.120133	0	0.15259	0.697877	0	0.57645	6.22688	1	-0.047165	0.160579	0	-0.146062	0.738381	0	0.08668	0.341674	0	0.10575	0.690936	0	0.40473	6.05133	1	-0.541767	9.36747	1	0.116311	0.892257	0	0.05758	0.403112	0	-0.01035	0.045548	0	-0.019127	0.102586
Cthe_1634	299_3	r	1962238	1961771	conserved hypothetical protein	13			0.0785606	0.652507	0	0.04144	0.154876	0	0.04724	0.180084	0	0.67744	9.99811	1	0.00857	0.028525	0	-0.289398	2.5674	1	-0.013931	0.04938	0	0.098188	0.531586	0	0.53731	7.7588	1	-0.630377	9.79837	1	0.059567	0.313237	0	0.07657	0.500151	0	0.092386	0.490401	0	-0.092889	0.586352
Cthe_1635	299_3	r	1963199	1962300	conserved hypothetical protein	13			0.0738873	1.24374	0	0.25067	1.79516	1	0.0281	0.106127	0	0.81426	15.6791	1	-0.138776	0.752843	0	-0.374577	4.63198	1	-0.136352	0.834834	0	-0.08031	0.364054	0	0.6921	9.90949	1	-0.901006	14.2094	1	0.167006	1.11818	0	0.18803	1.57695	0	0.142263	0.779451	0	-0.094061	0.53881
Cthe_1636	300_2	r	1963604	1963341	hypothetical protein	13			0.0236441	0.129963	0	0.08858	0.370783	0	0.04148	0.149492	0	0.5291	6.5465	1	-0.229916	1.38657	0	-0.196255	1.31533	0	-0.091121	0.402337	0	0.035014	0.153498	0	0.50123	7.1953	1	-0.649046	10.5057	1	0.200992	1.72934	1	0.02397	0.125798	0	0.082117	0.430606	0	0.0136	0.063593
Cthe_1637	300_2	r	1964289	1963597	virulence-related protein	11			0.0567349	0.428897	0	0.18506	1.0772	0	0.0693	0.289403	0	0.5433	7.29248	1	-0.13803	0.709793	0	-0.243044	1.99893	1	-0.07618	0.342792	0	0.125804	0.763167	0	0.42925	5.46189	1	-0.683238	10.8892	1	0.19613	1.66326	1	0.08727	0.609659	0	0.241563	2.00191	1	-0.044742	0.241584
Cthe_1638	301_2	r	1965659	1964406	ParB-like nuclease	2		COG0863 DNA modification methylase category=L	0.0825666	0.451545	0	0.11452	0.447294	0	0.08205	0.293492	0	0.68181	7.75205	1	-0.086518	0.313366	0	-0.259624	1.6402	0	-0.036827	0.119089	0	0.074726	0.371542	0	0.48055	6.5346	1	-0.599661	9.09773	1	0.139378	0.971435	0	0.04037	0.223892	0	0.107197	0.595919	0	-0.119206	0.842433
Cthe_1642		r	1968515	1968273	hypothetical protein	13			0.101232	0.496715	0	0.14095	0.578548	0	0.25198	1.28053	0	0.40308	3.14648	1	0.27145	1.47696	0	-0.112645	0.471497	0	-0.347427	2.21812	1	0.11519	0.807621	0	0.11555	0.917686	0	-0.054971	0.339371	0	-0.00826	0.040508	0	0.28357	4.33142	1	0.004165	0.017386	0	-0.035561	0.198536
Cthe_1645		r	1970801	1970346	conserved hypothetical phage-associated protein	13			0.0689429	0.210208	0	-0.165929	0.487739	0	0.08047	0.198952	0	0.45733	2.40521	1	-0.003745	0.007787	0	-0.210613	0.736073	0	0.25614	0.906112	0	0.031808	0.118606	0	0.41593	4.38422	1	-0.568119	7.10649	1	0.257907	2.06766	1	0.0914	0.543465	0	-0.2146	1.36764	0	0.03907	0.17634
Cthe_1646		r	1971195	1970893	hypothetical protein	13		COG1591 Holliday junction resolvase - archaeal type category=L	0.0533222	0.840142	0	-0.020339	0.079254	0	-0.044705	0.191379	0	0.19416	1.9992	1	0.00945	0.035241	0	0.1258	0.944849	0	0.05557	0.276587	0	0.028134	0.113038	0	0.09112	0.518659	0	-0.047948	0.231486	0	-0.02866	0.127732	0	0.04019	0.214311	0	0.0525	0.231359	0	-0.147738	1.09523
Cthe_1647	303_5	r	1974051	1971496	conserved hypothetical protein	13		COG4983 Uncharacterized conserved protein category=S	0.0294511	0.329657	0	-0.008031	0.02658	0	-0.037501	0.137802	0	0.61881	10.0768	1	-0.139105	0.700077	0	-0.227258	1.93899	1	-0.030206	0.119743	0	0.001875	0.006068	0	0.6825	8.97412	1	-0.746311	10.2067	1	0.168448	1.0454	0	0.09135	0.521141	0	0.031346	0.112749	0	0.02619	0.108363
Cthe_1648	303_5	r	1974473	1974048	conserved hypothetical protein	13			-0.0027339	0.008567	0	0.06863	0.163585	0	-0.029826	0.065227	0	0.73489	5.5961	1	-0.222777	0.716919	0	-0.434044	2.29901	1	-0.13328	0.379322	0	0.049496	0.142648	0	0.75654	7.20603	1	-0.887752	9.13565	1	0.160233	0.682785	0	0.14714	0.711697	0	0.147955	0.544223	0	-0.008176	0.024351
Cthe_1649	303_5	r	1975286	1974489	BRO-like	6		COG3617 Prophage antirepressor category=K	0.0187363	0.171482	0	0.07575	0.434812	0	0.09162	0.558686	0	0.37347	6.35073	1	-0.213817	1.90391	1	-0.139635	1.26814	0	-0.074968	0.459135	0	0.012277	0.059071	0	0.34086	5.22881	1	-0.468597	8.48778	1	0.123257	1.08526	0	-0.037422	0.259186	0	-0.00359	0.016544	0	0.05901	0.425366
Cthe_1650	303_5	r	1977213	1975291	DNA-directed DNA polymerase	2		COG0749 DNA polymerase I - 3'-5' exonuclease and polymerase domains category=L	0.0129477	0.066466	0	0.09174	0.30344	0	-0.126871	0.457791	0	0.70018	7.96837	1	-0.151823	0.580847	0	-0.303248	1.99341	1	-0.132297	0.517452	0	0.034724	0.109233	0	0.66994	7.15552	1	-0.718775	7.95259	1	0.097107	0.409708	0	0.00094	0.003272	0	0.253337	1.3761	0	-0.157118	0.84531
Cthe_1651	303_5	r	1978023	1977271	hypothetical protein	13			0.0561348	0.775925	0	0.2254	1.34069	0	0.14151	0.733329	0	0.33003	3.75144	1	-0.197801	1.18526	0	-0.071406	0.386455	0	-0.090922	0.456985	0	0.104971	0.489536	0	0.21152	1.44706	0	-0.415233	4.1322	1	0.147271	0.881945	0	-0.035927	0.168492	0	0.188864	1.03305	0	0.023	0.095638
Cthe_1652	304_2	r	1978561	1978145	hypothetical protein	13			0.0067126	0.030218	0	0.11982	0.49857	0	0.05344	0.177184	0	0.46439	4.70032	1	-0.173107	0.823984	0	-0.209891	1.29119	0	-0.214369	1.14726	0	-0.05265	0.232731	0	0.38556	4.4162	1	-0.501458	6.63329	1	0.060303	0.305068	0	0.05373	0.293494	0	0.013725	0.049585	0	-0.025394	0.110482
Cthe_1653	304_2	r	1979909	1978551	SNF2-related	2		COG0553 Superfamily II DNA/RNA helicases SNF2 family category=L	-0.00190585	0.008613	0	0.23042	1.26137	0	-0.012056	0.037928	0	0.27524	2.18614	1	-0.083042	0.327657	0	-0.248841	1.76542	1	-0.173156	0.912757	0	-0.09669	0.499375	0	0.33465	3.82803	1	-0.360543	4.30476	1	0.012371	0.054076	0	-0.011646	0.057322	0	0.145791	0.94034	0	0.04736	0.258661
Cthe_1654		r	1982201	1980282	conserved hypothetical protein	13			0.328534	2.05535	1	0.21212	0.723174	0	0.28793	1.11878	0	0.28938	1.32895	0	0.91094	6.64605	1	0.15662	0.536801	0	0.1142	0.329909	0	0.175313	0.918186	0	-0.110466	0.546476	0	0.54635	6.02096	1	-0.65239	7.882	1	-0.078353	0.405565	0	0.099501	0.424917	0	-0.111914	0.600349
Cthe_1667	309_2	r	1994544	1993828	ABC-2 type transporter	13		COG1511 membrane protein category=S	0.0079367	0.054214	0	0.0883	0.418114	0	-0.110652	0.562574	0	0.32802	3.88574	1	-0.106659	0.535586	0	-0.081003	0.458443	0	-0.070376	0.334789	0	0.119091	0.704146	0	0.20467	1.76916	1	-0.153637	1.14924	0	-0.13318	0.933717	0	0.01687	0.084997	0	0.318039	3.06625	1	-0.234001	2.37301
Cthe_1668	309_2	r	1995250	1994546	ABC transporter related	9		COG1131 ABC-type multidrug transport system ATPase component category=V	0.0146735	0.106711	0	0.21124	1.15388	0	-0.091642	0.368517	0	0.0957	0.53175	0	-0.108214	0.456265	0	0.16178	1.01465	0	-0.180825	1.01306	0	-0.00547	0.017487	0	0.07705	0.349602	0	-0.105647	0.52578	0	0.036097	0.141884	0	0.00037	0.001423	0	0.297409	2.06583	1	-0.110299	0.599329
Cthe_1670	310_3	f	1996122	1996553	Recombinase	13			0.107777	5.05111	1	0.21371	3.2132	1	0.10326	1.05607	0	0.14904	2.56513	1	0.13008	1.4876	0	0.0861	1.08896	0	-0.035533	0.286971	0	-0.05514	0.445287	0	0.01475	0.101016	0	-0.016816	0.116805	0	-0.02935	0.227816	0	-0.036751	0.343617	0	0.055312	0.447054	0	-0.03104	0.254903
Cthe_1671	310_3	f	1996540	1998108	Recombinase	2		COG1961 Site-specific recombinases DNA invertase Pin homologs category=L	0.175482	1.33131	0	0.26766	1.53219	0	0.36943	2.52089	1	0.61472	6.86638	1	-0.001927	0.005555	0	-0.224475	1.36414	0	0.02748	0.088636	0	0.186358	1.37099	0	0.26304	2.66672	1	-0.499131	7.25401	1	-0.02297	0.106674	0	0.12092	0.977578	0	0.084583	0.453284	0	0.01775	0.085587
Cthe_1689	316_3	r	2014165	2013320	hypothetical protein	13			-0.128399	2.80276	1	-0.165486	0.933802	0	-0.116664	0.574324	0	-0.606651	10.2349	1	-0.171467	0.982785	0	0.16768	1.28054	0	0.12219	0.692695	0	-0.02872	0.105902	0	-0.259282	2.0986	1	0.58473	7.46983	1	-0.3302	3.06598	1	0.09349	0.560067	0	-0.07754	0.338058	0	0.2307	1.90032
Cthe_1695	318_2	r	2019790	2018315	Radical SAM	11		COG0535 Fe-S oxidoreductases category=R	0.0498861	0.379958	0	-0.180626	1.22922	0	0.20393	1.47398	0	-0.138174	1.05255	0	0.07324	0.357132	0	0.04696	0.240278	0	0.29399	2.741	1	0.161024	1.38813	0	-0.167913	1.68883	1	0.2389	2.92382	1	0.029654	0.169349	0	0.17857	2.21896	1	-0.22353	2.29593	1	0.17419	1.94856
Cthe_1702	321_8	r	2025474	2024803	cell wall hydrolase/autolysin	9		COG0860 N-acetylmuramoyl-L-alanine amidase category=M	-0.0711657	0.40619	0	-0.079542	0.295296	0	0.03101	0.102565	0	0.08408	0.388007	0	-0.20842	1.11908	0	-0.290566	2.15714	1	0.03644	0.126474	0	0.04206	0.198619	0	-0.043675	0.23022	0	-0.089025	0.565977	0	-0.02411	0.116276	0	0.03071	0.174381	0	-0.0685	0.337801	0	-0.096741	0.684531
Cthe_1703	321_8	r	2025988	2025494	HNH endonuclease	0			-0.0912146	0.264679	0	-0.009468	0.01945	0	0.24414	0.797394	0	-0.0464	0.110837	0	-0.43069	1.84381	1	-0.383176	1.6567	1	0.0783	0.189827	0	-0.11444	0.668607	0	-0.087143	0.520218	0	-0.208667	1.82426	1	0.060094	0.322719	0	0.14137	1.20732	0	-0.36805	3.87591	1	0.2034	1.91533
Cthe_1704	321_8	r	2026382	2025972	toxin secretion/phage lysis holin	11		COG4824 Phage-related holin (Lysis protein) category=R	-0.111834	0.539494	0	-0.136818	0.527102	0	0.02917	0.082459	0	-0.125935	0.534323	0	-0.359088	2.13391	1	-0.241808	1.3008	0	0.16348	0.688001	0	-0.10438	0.619537	0	-0.036394	0.181667	0	-0.022391	0.112406	0	-0.03218	0.169319	0	0.07252	0.532443	0	-0.27037	2.72273	1	0.11871	0.971733
Cthe_1708	321_8	r	2031877	2031173	phage putative tail component	13		COG4722 Phage-related protein category=S	-0.185649	0.647707	0	-0.06674	0.159474	0	-0.127221	0.340244	0	-0.547523	2.97814	1	-0.290793	1.05546	0	-0.172722	0.536688	0	0.09111	0.228879	0	-0.25658	2.57254	1	-0.225321	2.35259	1	0.25569	3.16562	1	0.061291	0.400028	0	-0.030218	0.194343	0	-0.1961	1.82804	1	0.19498	2.2639
Cthe_1709	321_8	r	2034156	2031877	Phage-related protein-like	13		COG5412 Phage-related protein category=S	-0.119919	1.02677	0	-0.358287	2.9977	1	-0.008486	0.028899	0	-0.032608	0.143675	0	-0.033337	0.124311	0	-0.304379	2.77213	1	0.01758	0.064085	0	-0.02503	0.116443	0	-0.051446	0.298611	0	0.01169	0.056117	0	-0.02348	0.11951	0	0.13081	1.23328	0	-0.37484	4.61109	1	-0.027324	0.151074
Cthe_1710		r	2034689	2034366	conserved hypothetical protein	13			0.0439771	0.676435	0	0.04227	0.187777	0	0.07681	0.388391	0	-0.283499	3.73812	1	0.17323	1.1874	0	0.21148	2.18812	1	0.04356	0.216545	0	-0.02404	0.099299	0	-0.220167	1.95893	1	0.2144	1.88033	1	0.088441	0.525466	0	-0.019665	0.09949	0	-0.05858	0.277048	0	0.14014	1.05124
Cthe_1711		r	2035270	2034818	conserved hypothetical protein	13			-0.0898947	2.91033	1	-0.048078	0.299456	0	-0.160981	1.57334	0	-0.47977	12.5247	1	-0.043064	0.261752	0	0.05711	0.482426	0	0.13541	1.39045	0	-0.22345	2.61398	1	-0.169391	1.9563	1	0.33568	5.72096	1	-0.00814	0.045405	0	-0.029213	0.209732	0	-0.11055	0.903468	0	0.1494	1.74852
Cthe_1714	322_11	r	2037927	2037598	conserved hypothetical protein	13			0.0055944	0.047954	0	0.12342	0.559165	0	-0.047358	0.170773	0	-0.267277	2.57986	1	0.04423	0.157877	0	0.26448	2.18056	1	-0.083931	0.380693	0	-0.05409	0.199322	0	-0.197484	1.23512	0	0.25837	1.85448	1	0.028395	0.103495	0	-0.112811	0.625133	0	0.116689	0.51886	0	0.02244	0.087013
Cthe_1715	322_11	r	2038316	2037924	phage protein, HK97 gp10 family	0			0.0247844	0.072142	0	0.10622	0.327465	0	0.20255	0.767812	0	-0.062379	0.185485	0	-0.122814	0.393294	0	-0.057981	0.167688	0	0.08311	0.246046	0	0.048993	0.279125	0	-0.243758	3.04778	1	0.07785	0.563886	0	0.085175	0.636909	0	0.03747	0.257772	0	-0.04733	0.267649	0	0.02117	0.124132
Cthe_1716	322_11	r	2038635	2038309	phage head-tail adaptor, putative	11		COG5614 Bacteriophage head-tail adaptor category=R	-0.0370797	0.062397	0	-0.172496	0.340201	0	0.01369	0.020983	0	0.15936	0.317366	0	-0.170515	0.335317	0	-0.214888	0.461153	0	0.16237	0.317287	0	-0.07524	0.477128	0	-0.083206	0.612455	0	-0.023189	0.128173	0	-0.01563	0.08299	0	0.11218	1.1	0	-0.26143	2.94434	1	-0.22888	2.99528
Cthe_1717	322_11	r	2039204	2038632	phage Ignore, phiE125 gp8 family	13			-0.106414	0.231315	0	-0.212791	0.503957	0	-0.146585	0.312837	0	0.00957	0.016601	0	-0.270479	0.696944	0	-0.280981	0.76126	0	0.26278	0.675746	0	-0.30252	3.31973	1	0.13756	1.12909	0	-0.188128	1.8082	1	0.167296	1.51176	0	0.04137	0.265335	0	-0.36873	4.53625	1	-0.018591	0.098908
Cthe_1718	322_11	r	2039686	2039246	hypothetical protein	13			-0.111505	0.283328	0	0.00606	0.011412	0	-0.049425	0.101875	0	0.07607	0.17093	0	-0.458159	1.79712	1	-0.354709	1.26845	0	0.11113	0.260404	0	-0.23779	2.73853	1	0.08402	0.664125	0	-0.314279	4.86516	1	0.140245	1.387	0	0.06427	0.54076	0	-0.18231	1.81136	1	-0.041474	0.274838
Cthe_1719	322_11	r	2040988	2039699	phage major capsid protein, HK97 family	0			-0.102211	0.258894	0	0.12665	0.301476	0	-0.110487	0.255217	0	-0.172438	0.46989	0	-0.448126	1.72592	1	-0.175341	0.474375	0	0.16648	0.430129	0	-0.23895	2.34403	1	-0.158669	1.4271	0	0.0134	0.066246	0	0.010348	0.050378	0	0.08551	0.691166	0	-0.00182	0.007747	0	-0.096718	0.755686
Cthe_1720	322_11	r	2041759	2041016	peptidase S14, ClpP	9		COG0740 Protease subunit of ATP-dependent Clp proteases category=U	-0.0825713	0.57045	0	0.13584	0.757548	0	0.09334	0.456512	0	-0.178529	1.33561	0	-0.365497	3.23414	1	-0.270142	2.41126	1	0.08955	0.446189	0	-0.07549	0.533979	0	-0.211169	2.74288	1	0.10598	0.964108	0	0.027838	0.173317	0	0.09327	0.947553	0	-0.03299	0.190793	0	0.0607	0.484022
Cthe_1721	322_11	r	2043023	2041764	phage portal protein, HK97 family	13		COG4695 Phage-related protein category=S	-0.0459357	0.293934	0	-0.053025	0.193793	0	0.1326	0.612571	0	-0.145054	0.889432	0	-0.0575	0.21316	0	-0.212359	1.45821	0	0.05973	0.233884	0	-0.03717	0.154267	0	-0.051894	0.252877	0	-0.016132	0.067741	0	0.055657	0.275283	0	0.01764	0.084426	0	-0.22279	1.62725	0	0.22576	2.07217
Cthe_1722	322_11	r	2045584	2043035	phage Terminase	11		COG4626 Phage terminase-like protein large subunit category=R	-0.0925737	1.14921	0	-0.21692	1.89385	1	0.0209	0.097126	0	-0.168073	1.7743	1	-0.121188	0.842286	0	-0.157283	1.49906	0	0.08712	0.563958	0	-0.06864	0.482741	0	-0.058976	0.444	0	-0.023372	0.145087	0	0.103319	0.956051	0	0.00788	0.050356	0	-0.30646	4.10409	1	0.13	1.4571
Cthe_1730	323_3	r	2052339	2051914	conserved hypothetical protein	13			-0.0911579	1.09927	0	-0.070129	0.379794	0	0.02216	0.102353	0	-0.234298	2.92271	1	-0.214935	1.94025	1	-0.05232	0.324372	0	0.00257	0.011289	0	-0.02822	0.1524	0	-0.237501	3.35688	1	0.15082	1.65386	1	-4.67e-07	2.495e-06	0	0.00345	0.021209	0	-0.12051	1.03874	0	0.01896	0.120916
Cthe_1735	325_5	r	2058299	2056608	phage DNA polymerase	11		COG0417 DNA polymerase elongation subunit (family B) category=L	-0.0178525	0.112215	0	-0.013838	0.048342	0	0.06613	0.277844	0	-0.132471	0.888513	0	0.10491	0.498871	0	-0.194139	1.45356	0	0.0623	0.272271	0	-0.05952	0.289057	0	-0.132659	0.940373	0	0.26231	2.63849	1	-0.16327	1.27408	0	0.09442	0.684883	0	-0.13949	0.890987	0	0.06594	0.393379
Cthe_1736	325_5	r	2058760	2058302	conserved hypothetical protein	13			-0.0264699	0.449109	0	0.22645	2.47283	1	-0.197039	1.8503	1	-0.236827	3.84062	1	0.02258	0.117276	0	0.0813	0.728616	0	-0.05529	0.376464	0	-0.13878	1.17206	0	-0.28172	3.87309	1	0.34635	5.35139	1	-0.16204	1.69614	1	0.01393	0.086188	0	0.284708	3.28823	1	-0.241931	3.11721
Cthe_1737	325_5	r	2060371	2058779	phage NTP-binding protein	11			-0.00765347	0.026278	0	0.10027	0.371832	0	0.21347	1.03785	0	-0.142876	0.659789	0	-0.054588	0.17819	0	-0.236178	1.31925	0	0.07398	0.26029	0	-0.19472	1.9274	1	-0.311837	4.62781	1	0.33869	5.26631	1	-0.34433	5.40359	1	0.13947	1.57679	0	-0.30792	3.95709	1	0.04451	0.30272
Cthe_1738	325_5	r	2060658	2060293	conserved hypothetical protein	13			-0.0206343	0.27663	0	0.13351	0.892182	0	0.09847	0.584743	0	-0.196446	2.39098	1	-0.019282	0.083648	0	-0.036966	0.21933	0	-0.1031	0.705188	0	-0.12189	0.78427	0	-0.190792	1.73338	1	0.26141	2.83014	1	-0.14869	1.19091	0	-0.004926	0.024672	0	-0.08685	0.494554	0	0.10413	0.769406
Cthe_1739	325_5	r	2061782	2060655	SNF2-related	2		COG0553 Superfamily II DNA/RNA helicases SNF2 family category=L	0.0158514	0.126503	0	0.31753	3.54917	1	0.1782	1.36727	0	-0.259116	3.4685	1	-0.027725	0.130592	0	-0.087148	0.63411	0	-0.02663	0.130997	0	-0.1204	0.988613	0	-0.270285	3.90833	1	0.29553	4.49787	1	-0.07696	0.597784	0	-0.015663	0.100691	0	0.018933	0.094096	0	0.16703	1.81661
Cthe_1740	326_3	r	2062706	2061942	BRO-like	6		COG3617 Prophage antirepressor category=K	0.0403826	0.673732	0	0.26107	2.51195	1	0.10835	0.681355	0	-0.22498	3.0376	1	0.03603	0.171193	0	0.03777	0.229467	0	0.02407	0.120169	0	-0.16032	1.19221	0	-0.321883	4.03524	1	0.37287	5.08388	1	-0.16076	1.37099	0	0.00497	0.025308	0	-0.0076	0.03185	0	0.01145	0.056808
Cthe_1741	326_3	r	2062973	2062722	hypothetical protein	13			0.154929	3.03086	1	0.14946	0.961949	0	0.35791	3.6589	1	0.05805	0.365163	0	0.34684	3.48169	1	0.04596	0.254831	0	-0.028641	0.129385	0	0.014767	0.062734	0	-0.228933	2.28687	1	0.15481	1.25829	0	-0.10466	0.716829	0	-0.007529	0.038216	0	-0.19368	1.5412	0	0.07093	0.457366
Cthe_1742	326_3	r	2063317	2062994	Helix-turn-helix, type 11	6		COG2378 transcriptional regulator category=K	-0.0389343	0.723836	0	-0.152489	1.19283	0	-0.039182	0.211759	0	0.04213	0.320408	0	0.07711	0.49187	0	-0.144042	1.59407	0	-0.017134	0.092042	0	-0.10208	0.718646	0	-0.070363	0.491587	0	0.02497	0.139845	0	0.03108	0.179655	0	-0.033314	0.222164	0	-0.21538	2.01274	1	-0.151673	1.57655
Cthe_1811	341_2	r	2147777	2147403	Penicillinase repressor	6		COG3682 transcriptional regulator category=K	0.514476	18.2148	1	0.36301	2.62025	1	0.36714	2.66722	1	0.07465	0.397597	0	0.98418	11.9479	1	0.88792	13.6587	1	0.40995	3.66519	1	0.048667	0.170792	0	-0.059465	0.24061	0	0.83858	10.8608	1	-0.13133	0.663583	0	-0.16819	1.10423	0	0.04454	0.154278	0	0.23302	1.64675
Cthe_1875	358_2	r	2227729	2226953	HMG-I and HMG-Y, DNA-binding	11			0.0824023	0.919787	0	0.00247	0.010869	0	0.1896	1.71405	1	0.06379	0.456131	0	0.15888	1.31192	0	-0.060067	0.401358	0	0.13975	1.14063	0	0.005142	0.028524	0	0.02564	0.177523	0	-0.030963	0.221486	0	-0.00957	0.059832	0	0.0597	0.587133	0	-0.182	2.22817	1	0.15146	2.09416
Cthe_1882		r	2233312	2232851	hypothetical protein	13			-0.0711916	1.00589	0	-0.091817	0.3996	0	0.10773	0.491791	0	-0.194304	1.657	1	-0.134026	0.659598	0	-0.046906	0.222813	0	-0.067828	0.303792	0	0.116676	0.552641	0	-0.282549	2.29226	1	0.15801	0.955082	0	-0.00684	0.024787	0	-0.024487	0.107605	0	-0.08287	0.354436	0	0.01949	0.078627
Cthe_1883		r	2236258	2234192	SMC protein-like	2		COG3593 ATP-dependent endonuclease of the OLD family category=L	-0.0590968	0.254493	0	-0.132387	0.501405	0	-0.008176	0.022103	0	-0.275731	1.67275	1	-0.017641	0.049058	0	-0.059999	0.207828	0	0.13935	0.553136	0	0.005477	0.021244	0	-0.26256	2.61981	1	0.28881	3.04393	1	-0.0978	0.609657	0	0.04971	0.295553	0	-0.11873	0.705909	0	0.00499	0.022398
Cthe_1885		f	2238441	2239013	phage integrase-like SAM-like	2		COG4974 Site-specific recombinase XerD category=L	-0.192416	0.968972	0	-0.164918	0.590709	0	-0.248173	1.07598	0	-0.21636	0.988792	0	-0.237785	1.01111	0	-0.170004	0.6851	0	-0.117255	0.394451	0	-0.07503	0.396293	0	0.16483	1.43069	0	-0.268067	3.03713	1	0.09571	0.654371	0	0.00969	0.05112	0	0.008224	0.034845	0	0.13302	1.13239
Cthe_1902	364_2	r	2255992	2255114	Pyridoxal-5'-phosphate-dependent enzyme, beta subunit	10		COG0498 Threonine synthase category=E	-0.0922744	1.81731	1	-0.207388	1.40548	0	-0.085812	0.410855	0	-0.083053	0.560691	0	-0.050711	0.214962	0	-0.20055	1.81803	1	0.07387	0.381136	0	-0.10966	0.56703	0	0.08456	0.453618	0	-0.053825	0.25743	0	0.036951	0.165286	0	0.08674	0.543474	0	-0.23123	1.6574	1	0.08181	0.465318
Cthe_1904		r	2262332	2256831	amino acid adenylation domain	9		COG1020 Non-ribosomal peptide synthetase modules and related proteins category=Q	-0.232114	1.33829	0	0.01058	0.026781	0	-0.165588	0.615567	0	-0.454476	3.15073	1	-0.548987	3.69591	1	-0.192938	0.834936	0	-0.041274	0.115875	0	-0.05567	0.275911	0	-0.086114	0.537283	0	0.00569	0.025002	0	0.019502	0.091493	0	0.04341	0.260952	0	0.120499	0.754894	0	0.20277	2.01532
Cthe_1925		r	2297514	2296981	hypothetical protein	13			0.0653816	0.507143	0	-0.076144	0.301059	0	0.22855	1.34262	0	-0.344293	3.42772	1	0.29974	2.02971	1	0.29352	2.46774	1	-0.009081	0.029705	0	0.156184	0.916339	0	-0.358719	3.72854	1	0.46957	5.68443	1	-0.24968	2.11043	1	0.01236	0.053893	0	-0.14851	0.852835	0	0.21412	1.81433
Cthe_1927		r	2300174	2299359	hypothetical protein	13			0.136529	1.91355	1	0.05588	0.180819	0	0.27784	1.51046	0	-0.268948	2.12013	1	0.38792	2.52916	1	0.3938	3.49296	1	-0.027319	0.088288	0	0.089766	0.327821	0	-0.327514	2.30975	1	0.54191	5.10262	1	-0.23729	1.40828	0	-0.141018	0.778459	0	-0.13219	0.539967	0	0.21927	1.35605
Cthe_1950	373_3	f	2324655	2324978	hypothetical protein	13			-0.0954897	2.02958	1	-0.399517	4.13311	1	0.02408	0.09629	0	0.4527	7.60751	1	-0.207604	1.48907	0	-0.366136	4.95544	1	-0.076465	0.417857	0	0.046097	0.200736	0	0.39665	4.71668	1	-0.660491	10.1831	1	0.248668	2.26122	1	-0.068335	0.417403	0	-0.3775	3.77945	1	-0.031971	0.155226
Cthe_1951	373_3	f	2325053	2325514	hypothetical protein	13			-0.038421	0.607268	0	-0.074748	0.401843	0	-0.07186	0.382124	0	0.24983	3.43853	1	-0.082746	0.458293	0	-0.100052	0.779522	0	-0.150946	1.20046	0	0.023759	0.103993	0	0.19621	1.78296	1	-0.356709	4.55175	1	0.208621	1.95964	1	-0.172282	1.73307	1	0.020871	0.090222	0	-0.125472	0.989521
Cthe_1952	373_3	f	2325528	2325902	hypothetical protein	13			-0.0112457	0.045711	0	0.01427	0.045169	0	-0.166877	0.85134	0	0.09143	0.429504	0	0.0641	0.244743	0	-0.020725	0.074247	0	-0.049666	0.182728	0	0.114507	0.909855	0	0.05355	0.367645	0	-0.028041	0.168644	0	-0.01865	0.106481	0	-0.02817	0.186957	0	0.29565	3.58182	1	-0.204763	2.72116
Cthe_1982		r	2362267	2362025	hypothetical protein	13			0.0841329	0.671974	0	0.30547	1.0491	0	0.24681	0.773666	0	-0.27592	1.27642	0	0.02051	0.041781	0	0.18356	0.679583	0	0.02436	0.055084	0	-0.00257	0.005021	0	-0.407761	1.78657	1	0.2814	1.02603	0	-0.07248	0.183175	0	0.12568	0.410626	0	0.056093	0.123312	0	0.11497	0.340331
Cthe_1984		r	2364593	2364246	hypothetical protein	13			0.0133674	0.193947	0	0.14752	1.25912	0	0.11368	0.8621	0	-0.010512	0.067403	0	-0.101284	0.732889	0	0.02634	0.173078	0	-0.095534	0.76712	0	5.6e-05	0.000256	0	0.05867	0.399455	0	0.03665	0.223651	0	-0.14774	1.44656	0	0.02887	0.192541	0	0.033889	0.183282	0	0.18287	2.17521
Cthe_1986		r	2368573	2366420	phage/plasmid primase, P4 family	11		COG3378 ATPase category=R	0.122451	3.30523	1	0.11634	0.849258	0	0.22118	2.2179	1	0.25732	4.17445	1	0.13657	1.06952	0	0.07488	0.598258	0	-0.071583	0.469368	0	0.110684	0.819836	0	0.06142	0.418245	0	-0.062816	0.430561	0	-0.02567	0.146229	0	-0.03473	0.228633	0	0.00584	0.027219	0	0.02529	0.152854
Cthe_1994		r	2375205	2374867	hypothetical protein	13			0.046628	0.319099	0	0.11859	0.433306	0	0.02824	0.080864	0	-0.370304	3.14997	1	0.10607	0.375578	0	0.21794	1.27412	0	0.17923	0.818859	0	-0.02267	0.068679	0	-0.247243	1.51562	0	0.28874	1.92165	1	-0.00157	0.004858	0	0.14669	0.833246	0	0.067681	0.234773	0	0.1513	0.801023
Cthe_1997	383_2	r	2377857	2377543	hypothetical protein	13			0.0613285	0.347601	0	0.13249	0.481018	0	-0.07067	0.219825	0	-0.321516	2.2178	1	0.20974	0.90266	0	0.40908	3.06831	1	0.00884	0.024187	0	-0.05769	0.204701	0	-0.247961	1.62516	0	0.35013	2.77585	1	0.048119	0.183496	0	-0.089676	0.453542	0	0.145476	0.660372	0	0.00288	0.009768
Cthe_1998	383_2	r	2378625	2377870	Hedgehog/intein hint-like	0			0.0427333	0.222679	0	-0.283309	2.10434	1	-0.067206	0.27689	0	0.10991	0.61351	0	0.26413	1.8881	1	0.24528	1.902	1	-0.012404	0.044227	0	0.166125	1.68667	1	0.18156	2.21237	1	-0.067003	0.521026	0	0.078848	0.648872	0	-0.135316	1.68052	1	-0.04998	0.301016	0	0.00445	0.024333
Cthe_2002		r	2382582	2382106	hypothetical protein	13			-0.0894411	0.428399	0	0.19205	0.767479	0	-0.088812	0.280272	0	-0.546759	4.60191	1	-0.161886	0.606499	0	0.17621	0.781813	0	-0.107445	0.367463	0	-0.18326	1.08097	0	-0.448111	4.92257	1	0.53431	6.46553	1	-0.28692	2.4388	1	-0.159026	1.18205	0	0.097599	0.452893	0	0.00984	0.039247
Cthe_2029	389_2	r	2406751	2405948	hypothetical protein	13			0.152866	2.15344	1	0.2464	1.05938	0	0.02887	0.075891	0	-0.38137	3.10148	1	0.44869	2.63831	1	0.6072	5.8061	1	-0.032598	0.095141	0	-0.24934	1.08637	0	-0.263867	1.35126	0	0.40203	2.58259	1	0.102113	0.364845	0	-0.281115	1.76247	1	-0.03181	0.084768	0	0.14637	0.627379
Cthe_2044		r	2434282	2433680	hypothetical protein	13			0.0577173	0.230977	0	0.27968	1.17176	0	0.08729	0.248687	0	-0.343435	2.03167	1	0.09881	0.299227	0	0.18908	0.799673	0	0.03488	0.092813	0	-0.08727	0.368202	0	-0.237328	1.68278	1	0.24453	1.76155	1	0.002976	0.010353	0	0.02153	0.091235	0	0.105126	0.41321	0	0.19339	1.22281
Cthe_2045		r	2435189	2434383	Protein splicing (intein) site	13			-0.124457	0.187367	0	-0.243565	0.381623	0	0.11454	0.154163	0	-0.57083	1.3056	0	-0.019021	0.022657	0	0.10545	0.145213	0	-0.133313	0.18527	0	0.16516	0.699315	0	-0.242326	1.37737	0	0.22601	1.24134	0	-0.01761	0.055083	0	-0.00516	0.017428	0	-0.19294	0.869707	0	0.44304	3.84527
Cthe_2062	394_3	f	2452930	2454465	Bacillus/Clostridium GerA spore germination protein	11			0.166752	0.541218	0	0.54466	2.38769	1	0.38013	1.37452	0	0.12871	0.34279	0	-0.015739	0.030561	0	-0.110605	0.27819	0	0.07336	0.163083	0	0.013223	0.045338	0	-0.285578	2.36649	1	0.09112	0.455184	0	-0.27405	2.21909	1	0.15142	1.07743	0	0.177748	1.01291	0	-0.034154	0.148508
Cthe_2063	394_3	f	2454455	2455576	spore germination protein	0			-0.0263925	0.232327	0	0.26715	2.37635	1	-0.013782	0.055846	0	-0.027158	0.14515	0	-0.357489	3.7587	1	-0.059893	0.35579	0	0.03282	0.152691	0	-0.07659	0.447021	0	0.00492	0.023018	0	0.01063	0.051232	0	-0.04254	0.239719	0	-0.003968	0.020775	0	0.204338	1.80313	1	0.01829	0.095809
Cthe_2064	394_3	f	2455560	2456831	spore germination B3 GerAC like-like	0			-0.0646681	1.5292	0	0.11177	0.812784	0	-0.144228	1.17417	0	-0.218109	3.3629	1	-0.303404	3.70061	1	0.1277	1.3242	0	0.03827	0.228661	0	-0.09072	0.609033	0	-0.070884	0.494593	0	0.06859	0.47364	0	0.129018	1.13963	0	-0.071556	0.581184	0	0.165273	1.43854	0	0.003	0.015678
Cthe_2122		f	2520815	2521213	hypothetical protein	13			-0.0357051	0.232623	0	0.11429	0.587463	0	-0.090719	0.414502	0	-0.253156	2.35592	1	-0.094201	0.454625	0	0.09984	0.577821	0	0.00971	0.034701	0	-0.01244	0.05505	0	-0.170217	1.55538	0	0.10976	0.81782	0	0.065481	0.408112	0	0.06593	0.478128	0	0.192569	1.52523	0	-0.00778	0.036132
Cthe_2123		r	2522622	2521210	hypothetical protein	13			-0.153532	0.488302	0	-0.189031	0.544199	0	-0.073749	0.170047	0	-0.061924	0.148471	0	-0.362501	1.37047	0	-0.091942	0.231645	0	-0.142043	0.380432	0	0.166769	1.17532	0	0.12747	0.902266	0	-0.31596	3.60053	1	0.232809	2.2269	1	-0.082017	0.574866	0	0.051487	0.246002	0	0.11565	0.852111
Cthe_2125	407_2	r	2524911	2524000	binding-protein-dependent transport systems inner membrane compon	4		COG0395 ABC-type sugar transport system permease component category=G	-0.172986	0.299233	0	0.13704	0.215736	0	0.04355	0.060184	0	-0.231344	0.420729	0	-0.473487	1.09937	0	-0.21015	0.370177	0	-0.303522	0.590815	0	0.116349	0.855888	0	0.0065	0.032594	0	-0.330449	4.82317	1	0.469704	8.26171	1	-0.198335	2.59093	1	0.209838	2.0615	1	0.2814	4.09984
Cthe_2165		r	2575780	2575187	protein of unknown function DUF1256	13			0.0429314	0.929089	0	0.15903	1.86747	1	0.0824	0.711803	0	-0.079962	0.971458	0	0.08712	0.769134	0	-0.023398	0.183727	0	0.0324	0.229812	0	-0.01346	0.08264	0	-0.178446	2.67613	1	0.18309	2.78644	1	-0.11794	1.41319	0	0.07124	0.765922	0	0.063159	0.514146	0	-0.016079	0.117595
Cthe_2184		f	2603534	2604364	putative ribonuclease BN	13	rbn	COG1295 membrane protein category=S	-0.369168	1.16426	0	-0.659611	2.33852	1	-0.456795	1.3318	0	-0.173651	0.377624	0	-0.396946	1.08214	0	-0.354219	0.974727	0	-0.173787	0.357562	0	0.104776	0.444524	0	0.43766	4.14489	1	-0.688172	8.31761	1	0.288559	2.15208	1	0.12782	0.763824	0	-0.09804	0.407961	0	0.15451	0.919124
Cthe_2196	418_3	r	2622804	2621203	Carbohydrate binding family 6	4		COG3507 Beta-xylosidase category=G	0.114734	3.81955	1	0.22982	2.44074	1	0.07675	0.495916	0	0.20209	3.04635	1	-0.027408	0.141888	0	0.12375	1.28964	0	0.08342	0.62658	0	0.086625	0.582811	0	0.13105	1.18993	0	0.00452	0.0229	0	-0.00615	0.03149	0	0.05657	0.43385	0	0.239693	2.60729	1	0.00571	0.030788
Cthe_2197	418_3	r	2625607	2622821	Carbohydrate binding family 6	4		COG3250 Beta-galactosidase/beta-glucuronidase category=G	0.118109	2.10554	1	0.06436	0.312656	0	0.17563	1.2197	0	0.52723	9.51707	1	-0.065741	0.321008	0	-0.145024	1.19199	0	0.1522	1.08576	0	0.195637	1.54116	0	0.43942	6.26359	1	-0.568965	9.22154	1	0.150577	1.19022	0	0.10953	0.88425	0	0.084367	0.46921	0	0.08781	0.59933
Cthe_2206	421_2	r	2635696	2635400	hypothetical protein	13			-0.244419	1.27532	0	0.00335	0.00803	0	-0.19367	0.726972	0	-0.411697	2.47456	1	-0.691044	5.01297	1	-0.06821	0.205636	0	-0.105246	0.329091	0	-0.10315	0.674758	0	0.08373	0.571658	0	-0.081088	0.547608	0	0.153299	1.35065	0	-0.014337	0.077929	0	0.093878	0.593443	0	0.30176	4.22776
Cthe_2234	426_6	r	2662178	2661795	hypothetical protein	13			-0.209176	2.8255	1	-0.253189	1.76229	1	-0.076064	0.330863	0	-0.206306	1.66329	1	-0.543126	5.81594	1	-0.169685	1.18066	0	-0.006688	0.023732	0	0.077946	0.415808	0	-0.013249	0.059824	0	-0.123432	0.872372	0	0.153989	1.20246	0	-0.047723	0.289613	0	-0.09918	0.570863	0	0.11699	0.856742
Cthe_2235	426_6	r	2664106	2662160	protein of unknown function DUF115	13		COG2604 Uncharacterized protein conserved in bacteria category=S	-0.221189	2.44607	1	-0.018705	0.071655	0	-0.276613	2.24513	1	-0.568092	8.21668	1	-0.503393	5.75183	1	-0.03895	0.178224	0	0.07862	0.386933	0	-0.18985	2.15062	1	-0.138544	1.51501	0	0.29693	4.98351	1	-0.03134	0.207955	0	0.0057	0.0366	0	0.068057	0.489302	0	0.15293	1.92231
Cthe_2236	426_6	r	2664988	2664170	flagellin-like	9		COG1344 Flagellin and related hook-associated proteins category=N	-0.174015	4.62118	1	-0.542939	5.58221	1	-0.12444	0.647188	0	0.00715	0.032958	0	-0.291	2.25955	1	0.04818	0.248856	0	-0.14105	0.875436	0	0.040777	0.16125	0	0.07973	0.404961	0	-0.248052	2.03125	1	0.155346	1.0056	0	-0.076647	0.444475	0	-0.37772	3.1578	1	-0.051864	0.25332
Cthe_2250		r	2678136	2677732	hypothetical protein	13			-0.233881	1.38548	0	-0.152813	0.546511	0	-0.213136	0.864565	0	-0.044368	0.134572	0	-0.369887	1.96312	1	-0.368151	2.18457	1	-0.25493	1.15219	0	-0.19093	1.3631	0	0.08125	0.45111	0	-0.333252	3.5726	1	0.258875	2.4865	1	0.06314	0.389518	0	-0.1306	0.785444	0	-0.087519	0.552606
Cthe_2271		r	2701511	2700975	cellulosome enzyme, dockerin type I	0			0.117426	0.158192	0	-0.01497	0.01731	0	0.41184	0.744014	0	0.25326	0.394147	0	0.14824	0.202153	0	-0.319951	0.533092	0	0.22614	0.338038	0	-0.11802	1.07408	0	-0.085874	0.771295	0	-0.188899	2.50471	1	0.020176	0.127663	0	0.04754	0.407969	0	-0.54483	11.1006	1	0.0727	0.662979
Cthe_2272	432_2	f	2701941	2702855	conserved hypothetical protein	13		COG3580 Uncharacterized protein conserved in bacteria category=S	0.052081	0.230629	0	0.03284	0.099597	0	0.02927	0.087822	0	0.31694	2.20713	1	0.1795	0.800219	0	-0.266077	1.61608	0	0.02001	0.05918	0	-0.05256	0.256117	0	0.23339	2.28071	1	-0.182444	1.56069	0	-0.06385	0.36262	0	-0.048772	0.288334	0	-0.04899	0.235349	0	-0.054274	0.317712
Cthe_2273	432_2	f	2702860	2703981	conserved hypothetical protein	13		COG3581 Uncharacterized protein conserved in bacteria category=S	-0.149945	2.19173	1	-0.201846	2.09382	1	-0.125168	1.01983	0	-0.279532	4.28949	1	-0.137124	1.1183	0	-0.131582	1.26876	0	-0.024417	0.133038	0	0.116111	1.39793	0	-0.079816	0.916529	0	0.03482	0.304392	0	0.086525	1.02965	0	-0.072309	0.938875	0	0.039432	0.318738	0	0.07455	0.90146
Cthe_2274		r	2704892	2704272	hypothetical protein	13			-0.152839	0.666963	0	-0.046186	0.12547	0	-0.086269	0.259196	0	-0.52379	3.65418	1	-0.33118	1.61769	0	0.109	0.370305	0	-0.03861	0.104447	0	-0.15958	1.25941	0	-0.32075	4.10411	1	0.4982	8.08182	1	-0.21548	2.2732	1	0.00442	0.023455	0	-0.1195	0.827973	0	0.11677	0.983883
Cthe_2282	434_2	r	2713465	2712653	Protein-glutamate O-methyltransferase	15		COG1352 Methylase of chemotaxis methyl-accepting proteins category=T	-0.0507413	0.247749	0	0.05608	0.212914	0	-0.003686	0.0117	0	-0.119649	0.626901	0	-0.035028	0.124019	0	-0.188596	1.15663	0	-0.013572	0.045531	0	0.069444	0.47181	0	0.09654	0.831616	0	-0.076975	0.607656	0	0.057465	0.413054	0	0.03188	0.230017	0	0.129212	1.11669	0	0.2125	2.98321
Cthe_2285	435_3	r	2720639	2720214	CheW-like protein	15		COG0835 Chemotaxis signal transduction protein category=T	-0.207895	0.786359	0	0.04721	0.112501	0	-0.242	0.854399	0	-0.295114	1.2112	0	-0.423953	1.96702	1	-0.189117	0.634229	0	-0.144394	0.429224	0	-0.04617	0.280325	0	-0.183917	2.16178	1	-0.05702	0.406904	0	0.033296	0.210072	0	0.09143	0.902917	0	0.243039	2.92177	1	-0.130803	1.40038
Cthe_2286		f	2721580	2722146	phage integrase	11		COG4974 Site-specific recombinase XerD category=L	0.0983704	1.54812	0	-0.142484	0.880638	0	0.28028	2.4331	1	0.1127	0.862251	0	0.31503	2.7273	1	0.02961	0.150852	0	-0.004915	0.019799	0	0.32508	3.30678	1	-0.308248	3.50018	1	0.25311	2.56681	1	-0.26486	2.75638	1	0.06325	0.41139	0	-0.09768	0.557656	0	-0.140677	1.11434
Cthe_2288		r	2723907	2723353	PEBP	11		COG1881 Phospholipid-binding protein category=R	-0.118932	0.839621	0	-0.209087	1.34312	0	0.02214	0.080918	0	-0.147137	0.930586	0	-0.237314	1.62621	0	-0.261739	2.12836	1	0.11954	0.621928	0	0.053846	0.36088	0	-0.092432	0.834572	0	-0.058048	0.444124	0	-0.01564	0.094447	0	0.11524	1.36266	0	-0.17738	1.92988	1	0.07685	0.698025
Cthe_2289	436_5	r	2724776	2724057	hypothetical protein	13			-0.0245385	0.203942	0	-0.076892	0.33334	0	0.08506	0.358139	0	-0.073841	0.426138	0	0.10341	0.460141	0	-0.157688	1.11699	0	-0.027279	0.106907	0	0.036213	0.144778	0	-0.039054	0.174823	0	-0.020282	0.08407	0	0.101384	0.571581	0	-0.058599	0.325774	0	-0.12574	0.635199	0	0.11985	0.709762
Cthe_2290	436_5	r	2725435	2724755	ABC transporter related	9		COG1131 ABC-type multidrug transport system ATPase component category=V	0.0613847	0.720215	0	-0.199403	1.00009	0	0.15038	0.671565	0	0.29453	2.70634	1	0.095	0.366484	0	-0.159103	0.962425	0	0.18691	1.03256	0	0.131121	0.561656	0	0.19087	1.07947	0	-0.142049	0.70899	0	0.019351	0.065882	0	0.0929	0.465446	0	-0.21866	1.15327	0	0.04672	0.185852
Cthe_2291	436_5	r	2725735	2725445	hypothetical protein	13			0.0092036	0.065071	0	-0.130868	0.609422	0	-0.017157	0.056239	0	0.08665	0.481669	0	0.11711	0.524936	0	-0.142179	0.873968	0	0.14166	0.742707	0	-0.04042	0.151199	0	0.15464	0.930418	0	-0.055608	0.243619	0	0.061795	0.276805	0	-0.007347	0.030098	0	-0.15413	0.81567	0	0.05083	0.233554
Cthe_2292	436_5	r	2726214	2725753	hypothetical protein	13			-0.0117067	0.058952	0	-0.01734	0.069937	0	0.02305	0.095185	0	-0.156029	1.17121	0	-0.011303	0.044448	0	-0.059886	0.309577	0	0.15127	1.00677	0	-0.02147	0.13972	0	-0.148124	2.01718	1	0.07612	0.754532	0	0.101611	1.10441	0	-0.030629	0.258665	0	-0.06186	0.505782	0	0.03095	0.248575
Cthe_2293	436_5	r	2726569	2726231	hypothetical protein	13			-0.00801587	0.112947	0	-0.055196	0.344784	0	0.0318	0.177556	0	0.07701	0.76593	0	0.04735	0.28509	0	-0.130635	1.50137	0	-0.018425	0.106235	0	-0.078	0.539285	0	0.17307	1.94645	1	-0.134386	1.32471	0	0.098598	0.843865	0	-0.086195	0.817016	0	-0.165	1.5731	0	0.12786	1.33053
Cthe_2297	438_8	r	2742517	2741525	CRISPR-associated protein Cas1	2	cas1	COG1518 Uncharacterized protein predicted to be involved in DNA repair category=L	0.0790027	0.212882	0	0.13449	0.35977	0	0.80023	4.93596	1	-0.166864	0.508403	0	-0.277301	0.96806	0	-0.158171	0.467811	0	0.14164	0.393118	0	0.511337	8.61322	1	-0.821054	18.1556	1	0.07015	0.503077	0	-0.14423	1.39184	0	0.08321	0.742516	0	-0.1544	1.25842	0	0.14604	1.54628
Cthe_2316		r	2762103	2761522	hypothetical protein	13			-0.00328609	0.005068	0	0.19317	0.355779	0	0.21724	0.413163	0	-0.416147	1.07278	0	-0.176254	0.317238	0	0.02222	0.033071	0	0.14005	0.242257	0	-0.21005	1.14065	0	-0.358247	2.95314	1	0.34008	2.72072	1	-0.04715	0.182573	0	-0.067765	0.324489	0	-0.23412	1.33977	0	0.27514	2.13582
Cthe_2317		r	2763603	2762209	putative replication protein	11		COG2197 Response regulator containing a CheY-like receiver domain and an HTH DNA-binding domain category=K	-0.0199389	0.082182	0	-0.401901	1.72083	1	0.10925	0.286721	0	0.20878	0.885438	0	0.23323	0.773669	0	-0.436445	2.48402	1	0.16745	0.526946	0	0.117397	0.354529	0	0.03261	0.088701	0	-0.097381	0.313412	0	0.029942	0.080858	0	0.20466	0.986867	0	-0.39375	1.94157	1	-0.066925	0.212935
Cthe_2318		r	2764949	2764200	hypothetical protein	13		COG4848 Uncharacterized protein conserved in bacteria category=S	-0.116438	1.93696	1	-0.260459	2.25218	1	0.06471	0.318072	0	-0.103103	0.793449	0	-0.228327	1.8364	1	-0.196309	1.88861	1	0.02486	0.111526	0	0.046808	0.231404	0	-0.122289	0.908624	0	0.01358	0.063925	0	0.07404	0.457725	0	-0.004645	0.023509	0	-0.27837	2.75713	1	0.04553	0.266117
Cthe_2321		r	2768299	2767784	conserved hypothetical protein	13			0.0013655	0.010681	0	0.06447	0.229619	0	-0.011679	0.035253	0	-0.241071	2.01385	1	-0.018041	0.055598	0	0.1215	0.668132	0	0.09302	0.404183	0	-0.08436	0.318462	0	-0.227291	1.40183	0	0.26985	1.82002	1	-0.03841	0.139961	0	0.01373	0.051598	0	-0.00821	0.024492	0	0.0021	0.007102
Cthe_2322		r	2768725	2768393	DNA recombinase	11		COG1961 Site-specific recombinases DNA invertase Pin homologs category=L	-0.0564351	0.661376	0	-0.209693	1.07308	0	-0.123779	0.515186	0	-0.452813	5.33341	1	0.05869	0.203428	0	0.09601	0.462717	0	0.29297	1.96245	1	-0.07933	0.292132	0	-0.261522	1.7111	1	0.44906	3.98257	1	-0.06759	0.260687	0	0.07364	0.318296	0	-0.16524	0.763502	0	0.06751	0.285944
Cthe_2324		r	2770174	2769887	Resolvase-like	11		COG1961 Site-specific recombinases DNA invertase Pin homologs category=L	-0.105716	0.463069	0	-0.142804	0.510825	0	-0.200193	0.786406	0	-0.379586	2.4354	1	0.09047	0.285749	0	0.24273	1.1886	0	-0.244909	1.1126	0	0.043267	0.197123	0	-0.271517	2.77709	1	0.26089	2.6082	1	-0.0111	0.048537	0	-0.127981	1.0532	0	0.100656	0.530715	0	-0.092124	0.559817
Cthe_2349		r	2804074	2803904	small, acid-soluble spore proteins, alpha/be	11			-0.0461575	0.303692	0	0.01612	0.041574	0	0.08862	0.276643	0	-0.177318	0.938671	0	0.04572	0.127821	0	-0.035266	0.115927	0	-0.214817	0.970017	0	-0.03228	0.092547	0	-0.240732	1.29658	0	0.07342	0.262561	0	-0.13019	0.543709	0	0.05153	0.197216	0	-0.10478	0.365271	0	0.02521	0.08269
Cthe_2389		f	2855531	2855809	sigmaK-factor processing regulatory BofA	11			-0.0798354	0.77717	0	-0.106556	0.648235	0	-0.051488	0.254906	0	-0.000666	0.003108	0	-0.183732	1.41879	0	-0.033424	0.176135	0	-0.103146	0.649816	0	-0.03468	0.203472	0	0.00982	0.055461	0	0.05666	0.413965	0	-0.1021	0.921228	0	-0.047603	0.383929	0	-0.08974	0.679619	0	-0.040999	0.295843
Cthe_2394		r	2860374	2859535	hypothetical protein	13			-0.0904847	0.830249	0	-0.438545	4.71058	1	-0.116703	0.640127	0	-0.104194	0.68689	0	0.12843	0.730428	0	0.02453	0.111405	0	-0.036429	0.15749	0	0.075986	0.465166	0	-0.068616	0.456453	0	-0.004946	0.024066	0	0.107905	0.844744	0	-0.036333	0.238335	0	-0.24586	2.55309	1	-0.081125	0.614797
Cthe_2396		f	2861868	2862143	hypothetical protein	13			0.0724933	0.805418	0	0.18962	1.05559	0	0.18884	1.11815	0	-0.141084	1.0242	0	0.19853	1.2036	0	0.19006	1.46003	0	-0.191009	1.2454	0	0.093978	0.458758	0	-0.302669	2.8654	1	0.20958	1.61934	0	-0.03775	0.167858	0	-0.194368	1.71697	1	0.094754	0.435481	0	0.02726	0.123491
Cthe_2397		f	2862320	2863540	conserved hypothetical protein	13		COG1807 4-amino-4-deoxy-L-arabinose transferase and related glycosyltransferases of PMT family category=M	-0.078268	1.15716	0	-0.144139	0.684599	0	-0.056368	0.20767	0	-0.009091	0.037859	0	-0.113172	0.494118	0	-0.253258	2.11671	1	0.10642	0.513865	0	-0.09586	0.398296	0	0.01455	0.051406	0	-0.02219	0.080648	0	0.032157	0.121203	0	0.08663	0.454036	0	-0.18363	0.963165	0	-0.032724	0.131113
Cthe_2400		f	2866620	2867495	peptidase U57, YabG	13		COG1162 GTPases category=R	0.110082	0.830386	0	-0.063748	0.286939	0	0.0889	0.43623	0	0.30038	2.99731	1	0.15776	0.955062	0	0.0313	0.137163	0	0.1459	0.869429	0	0.071159	0.530357	0	0.21631	3.10108	1	-0.153915	1.8229	1	0.024861	0.161894	0	0.02853	0.209786	0	-0.08149	0.636667	0	0.00484	0.02954
Cthe_2414		r	2884000	2882849	Monogalactosyldiacylglycerol synthase	9		COG0707 UDP-N-acetylglucosamine:LPS N-acetylglucosamine transferase category=M	-0.130425	0.287194	0	-0.217573	0.519843	0	-0.255454	0.645319	0	-0.147077	0.322644	0	0.04295	0.076739	0	0.10135	0.204764	0	-0.30674	0.83475	0	0.069395	0.515596	0	0.07638	0.659337	0	0.08577	0.774257	0	-0.00618	0.036001	0	-0.114933	1.33933	0	0.107276	0.940698	0	-0.031993	0.229266
Cthe_2425	459_2	f	2898177	2899016	MotA/TolQ/ExbB proton channel	9		COG1291 Flagellar motor component category=N	-0.103706	1.70925	1	-0.180396	1.27552	0	-0.09276	0.501199	0	-0.022963	0.12339	0	-0.180787	1.27964	0	-0.018568	0.08895	0	-0.126762	0.837921	0	0.005937	0.024127	0	-0.004262	0.018824	0	-0.004006	0.017675	0	0.043975	0.227512	0	-0.078375	0.538206	0	-0.0817	0.453013	0	-0.074059	0.480893
Cthe_2450		r	2921530	2921222	hypothetical protein	13			-0.0339346	0.44037	0	-0.082098	0.389553	0	0.10032	0.505418	0	0.09001	0.627341	0	-0.241401	1.7775	1	-0.11662	0.819031	0	0.04618	0.215028	0	0.042928	0.177426	0	0.11586	0.69448	0	-0.448236	5.40895	1	0.200057	1.53369	0	0.21449	2.02514	1	-0.13949	0.792209	0	0.12617	0.842325
Cthe_2454		r	2930921	2927793	Fibronectin, type III	0		COG3401 Fibronectin type 3 domain-containing protein category=R	0.0114482	0.14401	0	-0.062269	0.340719	0	-0.059098	0.300919	0	0.40089	7.7554	1	0.05619	0.299863	0	-0.195104	2.27739	1	-0.071912	0.460237	0	0.107073	0.694931	0	0.33529	4.47903	1	-0.428122	6.54358	1	0.08276	0.554185	0	-0.046425	0.304288	0	0.103901	0.624682	0	-0.12469	0.96625
Cthe_2491	478_6	f	2961204	2961599	conserved hypothetical protein	13			-0.133294	1.00841	0	0.02357	0.0817	0	0.01701	0.057594	0	-0.100838	0.529305	0	-0.325896	2.44449	1	-0.177096	1.115	0	-0.23651	1.5503	0	0.046238	0.249733	0	-0.156983	1.46285	0	0.00431	0.020923	0	0.02442	0.131624	0	0.18515	2.25153	1	0.052803	0.293509	0	-0.03914	0.24297
Cthe_2499	479_3	f	2966549	2966896	hypothetical protein	13			0.0185084	0.12962	0	-0.132722	0.559332	0	0.17919	0.846156	0	0.57326	7.22792	1	-0.06071	0.209662	0	-0.45093	4.54566	1	0.00296	0.009115	0	0.077894	0.298659	0	0.45313	4.27351	1	-0.685437	8.08264	1	0.176063	0.999199	0	0.37992	3.87071	1	-0.23402	1.33178	0	0.05906	0.253938
Cthe_2507		f	2976273	2977088	peptidase U57, YabG	13			-0.0730131	0.163256	0	-0.049231	0.092474	0	-0.100513	0.207323	0	0.0482	0.095571	0	0.06875	0.133898	0	-0.100907	0.218178	0	-0.304379	0.878268	0	0.09258	0.454989	0	0.31895	3.14525	1	-0.466826	5.7229	1	0.099393	0.560422	0	-0.067488	0.393051	0	0.143863	0.827703	0	0.17024	1.30283
Cthe_2545		r	3014322	3013237	conserved hypothetical protein	13		COG3290 Signal transduction histidine kinase regulating citrate/malate metabolism category=T	0.218582	2.34468	1	0.02341	0.071202	0	-0.028138	0.086852	0	0.35562	3.07172	1	0.16944	0.769051	0	0.40394	3.50032	1	0.38723	2.82421	1	0.001695	0.00563	0	0.35918	3.46101	1	-0.314765	2.81015	1	0.596792	7.61732	1	-0.148343	1.06272	0	0.053243	0.213014	0	-0.024572	0.104028
Cthe_2550	490_6	r	3020133	3019150	glycosyltransferase sugar-binding region containing DXD motif	9		COG3774 Mannosyltransferase OCH1 and related enzymes category=M	-0.0492132	0.767389	0	0.04263	0.184434	0	-0.069945	0.334836	0	-0.33597	4.85208	1	-0.055077	0.249746	0	0.19727	1.89391	1	-0.074185	0.404892	0	-0.154	0.965994	0	-0.263367	2.49615	1	0.29378	2.9644	1	0.088044	0.506078	0	-0.188862	1.77114	1	-0.04143	0.17842	0	0.00266	0.011333
Cthe_2555	490_6	r	3025690	3024539	methyltransferase FkbM family	0			-0.316332	4.88509	1	0.02722	0.097384	0	-0.3285	2.54319	1	-0.662436	9.71737	1	-0.703672	8.31115	1	-0.109388	0.605421	0	-0.121214	0.616757	0	-0.27056	2.49934	1	-0.201769	1.81512	1	0.1896	1.65013	1	-0.03091	0.151856	0	-0.055017	0.346656	0	0.085153	0.467957	0	0.13217	1.04756
Cthe_2558	491_2	r	3029378	3028461	NAD-dependent epimerase/dehydratase	4		COG0451 Nucleoside-diphosphate-sugar epimerases category=G	0.0024826	0.020419	0	-0.168168	0.837254	0	0.23464	1.36059	0	0.33799	3.64209	1	-0.090158	0.363681	0	-0.347877	3.43027	1	0.04847	0.191334	0	0.177083	0.901077	0	0.15888	0.879089	0	-0.448972	4.30248	1	0.131538	0.674841	0	0.12138	0.704504	0	-0.22572	1.2841	0	0.05553	0.239144
Cthe_2565		r	3037422	3036925	hypothetical protein	13			-0.0420445	0.263918	0	0.17977	1.18891	0	0.02821	0.113793	0	-0.139242	0.990674	0	-0.181282	1.2037	0	-0.172736	1.29724	0	0.03301	0.139932	0	-0.29148	3.92397	1	-0.096133	0.828597	0	0.1433	1.48638	0	-0.1949	2.38737	1	-0.049105	0.392434	0	-0.13991	1.25849	0	0.07132	0.59303
Cthe_2569		r	3040509	3040150	hypothetical protein	13			0.0543266	0.843904	0	0.24057	1.79272	1	0.12667	0.701344	0	-0.246587	2.83571	1	0.09642	0.485415	0	0.12667	0.933249	0	-0.017793	0.074444	0	-0.15035	0.892223	0	-0.202903	1.58853	0	0.09733	0.554678	0	0.061552	0.307673	0	-0.04921	0.268137	0	-0.03645	0.1486	0	0.17036	1.3214
Cthe_2573	493_3	f	3045692	3046459	ABC transporter related	9		COG1116 ABC-type nitrate/sulfonate/bicarbonate transport system ATPase component category=P	0.0918461	2.5493	1	0.05009	0.27813	0	0.19137	1.75471	1	0.42707	9.20837	1	0.01374	0.064434	0	-0.134972	1.40504	0	0.00378	0.018074	0	0.140475	1.10361	0	0.20232	2.2016	1	-0.370629	5.69285	1	0.060481	0.394389	0	0.07995	0.634635	0	-0.0008	0.003533	0	-0.033392	0.203318
Cthe_2574	493_3	f	3046452	3047264	binding-protein-dependent transport systems inner membrane compon	9		COG0600 ABC-type nitrate/sulfonate/bicarbonate transport system permease component category=P	-0.0486528	0.467858	0	0.06822	0.313749	0	-0.056668	0.25012	0	0.09227	0.613656	0	-0.300577	2.55063	1	-0.052675	0.278257	0	-0.04248	0.189484	0	-0.00663	0.026284	0	0.01685	0.076786	0	-0.068904	0.393751	0	0.021394	0.099588	0	0.00668	0.032645	0	0.118257	0.718349	0	-0.132088	1.03105
Cthe_2575	493_3	f	3047311	3048321	conserved hypothetical protein	13		COG0715 ABC-type nitrate/sulfonate/bicarbonate transport systems periplasmic components category=P	0.0558598	0.583492	0	0.09159	0.553741	0	0.02972	0.145737	0	0.32967	5.21768	1	-0.004378	0.019052	0	-0.049824	0.315181	0	-0.061626	0.365274	0	-0.05398	0.356285	0	0.24097	3.50676	1	-0.222813	3.09908	1	-0.01014	0.058504	0	-0.084508	0.850673	0	0.007891	0.03893	0	-0.058977	0.480424
Cthe_2618		f	3097005	3097268	stage III sporulation protein D, SpoIIID	11			0.09533	1.16867	0	-0.028633	0.137365	0	0.11578	0.748573	0	0.36848	5.99241	1	0.15009	1.14179	0	-0.004125	0.020165	0	-0.029614	0.148996	0	0.092635	0.729498	0	0.25634	3.87445	1	-0.316998	5.40486	1	0.033624	0.2227	0	-0.043784	0.353982	0	-0.05178	0.318808	0	0.00364	0.020061
Cthe_2636	509_14	r	3118775	3117237	integral membrane protein MviN	11	mviN	COG0728 Uncharacterized membrane protein putative virulence factor category=R	-0.0182782	0.247824	0	-0.193758	1.61761	0	0.01357	0.059302	0	0.06559	0.507257	0	0.00907	0.038833	0	-0.084502	0.652085	0	0.08035	0.524135	0	0.052316	0.270648	0	0.15156	1.28179	0	-0.08603	0.574233	0	0.042242	0.233426	0	-0.057275	0.39	0	-0.15501	1.15794	0	0.09954	0.753905
Cthe_2637	509_14	r	3119835	3118798	glycosyl transferase, group 1	9		COG0438 Glycosyltransferase category=M	-0.0326112	0.398514	0	-0.098655	0.470454	0	0.00045	0.001517	0	0.30627	3.70874	1	-0.183344	1.11113	0	-0.303241	3.28552	1	0.08286	0.422144	0	0.125092	0.646407	0	0.20885	1.54602	0	-0.401611	4.29269	1	0.12599	0.74037	0	0.07377	0.419673	0	0.025988	0.096699	0	-0.096971	0.556365
Cthe_2638	509_14	r	3121159	3119873	O-antigen polymerase	0		COG3307 Lipid A core - O-antigen ligase and related enzymes category=M	0.0026476	0.01424	0	-0.03861	0.187653	0	0.03869	0.188104	0	-0.013732	0.066575	0	-0.026519	0.119088	0	-0.071936	0.445121	0	0.12799	0.898596	0	0.068544	0.616186	0	0.01692	0.123935	0	0.10809	1.33654	0	-0.07259	0.751636	0	0.04515	0.462926	0	-0.00876	0.055193	0	0.06934	0.747176
Cthe_2639	509_14	r	3121896	3121204	acylneuraminate cytidylyltransferase	9		COG1083 CMP-N-acetylneuraminic acid synthetase category=M	0.0274923	0.080365	0	-0.003995	0.009477	0	0.06386	0.176786	0	0.28895	1.39388	0	-0.128624	0.414644	0	-0.299218	1.43805	0	0.24398	1.01086	0	-0.02785	0.142211	0	0.14742	1.37941	0	-0.231225	2.76215	1	-0.00044	0.002159	0	0.12187	1.23463	0	-0.0957	0.654786	0	-0.077669	0.599338
Cthe_2640	509_14	r	3123068	3121893	UDP-N-acetylglucosamine 2-epimerase	9		COG0381 UDP-N-acetylglucosamine 2-epimerase category=M	0.079369	1.37157	0	0.05867	0.251346	0	0.43093	3.96992	1	0.16097	1.40723	0	-0.171532	0.968763	0	-0.019959	0.092451	0	0.01713	0.069473	0	0.31041	2.55331	1	-0.03613	0.158345	0	-0.126459	0.765288	0	-0.07689	0.393564	0	0.07785	0.461882	0	-0.06185	0.25286	0	0.23383	1.86515
Cthe_2641	509_14	r	3124057	3123065	N-acylneuraminate-9-phosphate synthase	9		COG2089 Sialic acid synthase category=M	0.0163677	0.212676	0	0.06211	0.327048	0	0.07202	0.394271	0	0.22068	2.92813	1	-0.173113	1.32839	0	-0.07859	0.576755	0	-0.004907	0.022203	0	0.105003	0.649071	0	0.16025	1.35635	0	-0.303369	3.65189	1	0.091701	0.611042	0	-0.02411	0.135828	0	0.095088	0.567385	0	0.01159	0.057304
Cthe_2642	509_14	r	3124698	3124054	transferase hexapeptide repeat	11		COG0110 Acetyltransferase (isoleucine patch superfamily) category=R	0.0094714	0.060167	0	-0.135774	0.48273	0	-0.00217	0.005209	0	0.32557	2.48779	1	-0.049549	0.142087	0	-0.167695	0.83564	0	0.08645	0.300095	0	0.031495	0.087769	0	0.33757	2.09539	1	-0.395456	2.68328	1	0.156112	0.674201	0	-0.021439	0.072106	0	-0.10211	0.323084	0	0.00984	0.028008
Cthe_2643	509_14	r	3125737	3124691	Nucleotidyl transferase	7		COG1208 Nucleoside-diphosphate-sugar pyrophosphorylase involved in lipopolysaccharide biosynthesis/translation initiation facto	-0.0304828	0.355336	0	-0.114684	0.583634	0	0.01964	0.072262	0	0.21454	2.14243	1	-0.138646	0.757308	0	-0.217666	1.97812	1	0.05393	0.249406	0	0.059866	0.256705	0	0.25987	2.22225	1	-0.356838	3.66004	1	0.122059	0.725527	0	0.07988	0.476149	0	-0.07446	0.335633	0	0.06497	0.338816
Cthe_2644	509_14	r	3126911	3125742	DegT/DnrJ/EryC1/StrS aminotransferase	9		COG0399 pyridoxal phosphate-dependent enzyme apparently involved in regulation of cell wall biogenesis category=M	-0.0415664	0.852599	0	0.09628	0.701925	0	-0.051519	0.309911	0	0.13064	1.62023	0	-0.354462	5.06673	1	-0.078994	0.706641	0	0.00866	0.04639	0	0.077414	0.522271	0	0.2144	2.64907	1	-0.318228	4.93632	1	0.120152	1.09537	0	0.00171	0.009859	0	0.225214	2.48025	1	0.03224	0.209354
Cthe_2645	509_14	r	3127907	3126927	NAD-dependent epimerase/dehydratase	4		COG0451 Nucleoside-diphosphate-sugar epimerases category=G	-0.0600323	0.36503	0	0.18733	1.25827	0	-0.098415	0.509438	0	-0.061321	0.311668	0	-0.261761	2.09328	1	0.02263	0.096686	0	-0.148647	0.924409	0	0.015621	0.092979	0	-0.031565	0.22233	0	-0.000998	0.0058	0	0.053428	0.438861	0	-0.130025	1.83057	1	0.301362	4.9746	1	-0.06866	0.661657
Cthe_2646	509_14	r	3129145	3127922	hypothetical protein	13		COG1819 Glycosyl transferases related to UDP-glucuronosyltransferase category=T	-0.0323104	0.613508	0	0.19475	2.02374	1	0.02298	0.122489	0	0.05529	0.487404	0	-0.36162	5.34994	1	0.02201	0.14662	0	-0.127278	1.21871	0	-0.01468	0.074935	0	0.06619	0.488491	0	-0.109193	0.974076	0	0.075027	0.577157	0	-0.109086	1.14434	0	0.157091	1.45662	0	0.03389	0.226025
Cthe_2647	509_14	r	3130068	3129142	protein of unknown function DUF201	9		COG1181 D-alanine-D-alanine ligase and related ATP-grasp enzymes category=M	0.0111769	0.123996	0	0.0968	0.516367	0	0.05796	0.269401	0	-0.053347	0.339115	0	-0.215724	1.62029	0	0.01113	0.053227	0	0.17024	1.30088	0	-0.03943	0.170774	0	0.05239	0.266201	0	-0.175803	1.36495	0	0.204754	1.71965	1	0.0492	0.282477	0	-0.00059	0.002192	0	0.16371	1.32745
Cthe_2648	509_14	r	3130693	3130085	sugar transferase	9		COG2148 Sugar transferases involved in lipopolysaccharide synthesis category=M	-0.00510061	0.081968	0	0.07008	0.580273	0	-0.023201	0.148844	0	-0.087232	1.12334	0	-0.005557	0.032005	0	-0.027339	0.228069	0	0.04265	0.342599	0	-0.09575	0.894669	0	0.01591	0.107985	0	-0.001277	0.00785	0	0.070161	0.657871	0	-0.070996	0.780649	0	-0.00247	0.013927	0	0.07994	0.831504
Cthe_2649	509_14	r	3131532	3130705	HpcH/HpaI aldolase	0		COG3836 2 4-dihydroxyhept-2-ene-1 7-dioic acid aldolase category=G	0.0593851	0.769156	0	0.11546	0.848338	0	0.0954	0.650243	0	0.02273	0.141921	0	0.03533	0.186489	0	-0.044242	0.292582	0	0.13163	1.09938	0	-0.00315	0.01579	0	-0.021763	0.133551	0	-0.023203	0.143574	0	0.066834	0.52196	0	0.04386	0.351122	0	0.016914	0.091606	0	0.05091	0.393632
Cthe_2650		r	3133571	3131748	polysaccharide biosynthesis protein CapD	4		COG1086 nucleoside-diphosphate sugar epimerases category=G	0.0093767	0.053725	0	-0.039325	0.178442	0	0.06648	0.335437	0	0.23414	2.41391	1	-0.11342	0.675749	0	-0.132399	0.97032	0	0.04078	0.192364	0	0.050715	0.336936	0	0.12409	1.29087	0	-0.19818	2.65022	1	0.054827	0.415512	0	-0.020418	0.145422	0	-0.05509	0.373993	0	-0.043569	0.33357
Cthe_2651		f	3133879	3134211	hypothetical protein	13			0.0464174	0.146799	0	-0.105232	0.335932	0	0.03707	0.100957	0	0.26045	1.25898	0	0.16768	0.626455	0	-0.141929	0.526918	0	0.06047	0.175869	0	-0.0684	0.501234	0	0.14798	1.70639	1	-0.064294	0.517753	0	-0.10074	0.963528	0	0.0036	0.022329	0	-0.2107	2.39032	1	-0.075396	0.69424
Cthe_2654	510_3	f	3135802	3136512	PHP-like	9		COG4464 Capsular polysaccharide biosynthesis protein category=M	-0.0254258	0.041139	0	0.11652	0.206607	0	-0.060613	0.098463	0	0.14987	0.287668	0	-0.087459	0.148263	0	-0.35993	0.910472	0	0.08906	0.152159	0	-0.40024	5.53562	1	0.24786	2.98449	1	-0.190548	1.97771	1	-0.06325	0.41267	0	-0.003894	0.021294	0	-0.22312	2.20924	1	0.03737	0.231025
Cthe_2658		f	3138951	3139190	RNA-binding S4	7		COG1188 Ribosome-associated heat shock protein implicated in the recycling of the 50S subunit (S4 paralog) category=J	-0.180038	0.648468	0	-0.137285	0.307532	0	0.02406	0.043774	0	-0.251629	0.803343	0	-0.221609	0.569973	0	-0.339289	1.18435	0	-0.154479	0.367878	0	0.069476	0.198626	0	-0.307333	1.63141	0	-0.07627	0.246054	0	0.07401	0.237335	0	0.13054	0.5633	0	-0.09187	0.277412	0	-0.031642	0.096046
Cthe_2673		f	3154340	3154624	hypothetical protein	13			-0.00710765	0.103005	0	0.04115	0.252696	0	0.05278	0.343102	0	-0.2943	6.29349	1	0.003	0.015026	0	0.16528	2.29563	1	-0.010559	0.059238	0	-0.08222	0.61173	0	-0.264162	4.02808	1	0.30982	5.1721	1	-0.05657	0.420822	0	-0.047979	0.378198	0	-0.09384	0.733602	0	0.08291	0.754377
Cthe_2674		f	3154851	3155273	hypothetical protein	13			-0.106441	1.09049	0	-0.404093	3.80383	1	-0.18965	1.18221	0	-0.152274	1.12543	0	0.07474	0.333408	0	0.01519	0.063528	0	0.01744	0.066359	0	-0.21039	1.70592	1	-0.065267	0.374536	0	0.19222	1.69952	1	-0.14525	1.11657	0	-0.133046	1.16198	0	-0.42484	5.12889	1	-0.102643	0.73638
Cthe_2675		f	3155528	3156196	hypothetical protein	13			-0.0587816	0.136825	0	0.26873	0.785822	0	-0.019908	0.037485	0	-0.464021	1.90674	1	-0.038215	0.074667	0	0.15565	0.399283	0	-0.254924	0.740801	0	-0.1939	1.3443	0	-0.33932	3.66353	1	0.42036	5.13111	1	-0.39042	4.57017	1	-0.053407	0.305974	0	0.094733	0.49068	0	0.10479	0.682339
Cthe_2677		f	3158087	3158806	ATP-binding region, ATPase-like	15		COG0642 Signal transduction histidine kinase category=T	0.209225	2.30728	1	0.35051	2.54929	1	0.11056	0.477164	0	0.00446	0.016329	0	0.39412	3.06614	1	0.26427	1.9972	1	0.13143	0.631756	0	-0.07815	0.385857	0	-0.307828	3.18055	1	0.34784	3.85769	1	-0.26694	2.54116	1	-0.006108	0.028182	0	0.1618	1.03985	0	-0.201722	1.79433
Cthe_2688		f	3171893	3173446	polysaccharide biosynthesis protein	11		COG2244 Membrane protein involved in the export of O-antigen and teichoic acid category=R	-0.0380596	0.50967	0	-0.095685	0.610823	0	-0.000685	0.003211	0	-0.040419	0.304716	0	-0.012747	0.063688	0	-0.081252	0.704124	0	0.00243	0.0122	0	0.101168	0.828524	0	0.05796	0.43951	0	-0.022126	0.137846	0	-0.029	0.187979	0	0.04726	0.391405	0	0.006168	0.02838	0	0.09769	0.967834
Cthe_2745		r	3239902	3239579	hypothetical protein	13			-0.307013	1.21036	0	-0.30244	0.971358	0	-0.574916	2.5694	1	-0.375334	1.46005	0	-0.284717	0.890748	0	-0.049154	0.106807	0	-0.255517	0.77727	0	-0.00373	0.013419	0	-0.067913	0.346906	0	-0.015028	0.061993	0	0.086078	0.470121	0	-0.072659	0.438515	0	0.268745	2.13558	1	-0.267495	2.65502
Cthe_2751		f	3246518	3246922	hypothetical protein	13			0.0433884	0.118412	0	0.01913	0.041303	0	-0.059915	0.141897	0	-0.354953	1.59139	0	0.33111	1.28855	0	0.4216	2.02034	1	-0.096644	0.251973	0	0.031521	0.130275	0	-0.292867	2.91809	1	0.54998	7.78249	1	-0.17069	1.27075	0	-0.083335	0.543875	0	0.110567	0.605709	0	0.00217	0.009211
Cthe_2774		r	3276415	3276236	hypothetical protein	13		COG0426 Uncharacterized flavoproteins category=C	-0.0806078	0.621439	0	-0.144618	0.726017	0	0.03305	0.122454	0	-0.181543	1.34187	0	-0.052479	0.208033	0	-0.182606	1.27338	0	0.04455	0.179042	0	0.016418	0.070231	0	-0.120564	0.872151	0	-0.046343	0.25	0	0.032377	0.164006	0	0.14738	1.38448	0	-0.16125	1.08986	0	0.09403	0.666578
Cthe_2835	548_2	f	3351870	3352448	hypothetical protein	13			0.108473	0.429455	0	0.05366	0.126329	0	0.22017	0.723276	0	-0.248797	1.03158	0	0.18799	0.58262	0	0.23451	0.905628	0	0.2033	0.671932	0	0.098207	0.368723	0	-0.397998	3.14162	1	0.46802	4.05791	1	-0.17421	0.896085	0	0.12256	0.644334	0	-0.0683	0.235883	0	0.07097	0.294203
Cthe_2847		f	3362822	3364975	phage/plasmid primase, P4 family	11		COG3378 ATPase category=R	0.0955715	1.38909	0	0.0695	0.386105	0	0.12916	0.890596	0	0.36898	5.84235	1	0.05681	0.299903	0	-0.112997	0.916392	0	0.06198	0.355663	0	0.033798	0.181717	0	0.2224	2.57217	1	-0.166591	1.64403	0	-0.09574	0.76114	0	0.00084	0.00467	0	-0.02587	0.13386	0	-0.017419	0.101177
Cthe_2848		f	3365247	3366560	phage major capsid protein, HK97	11		COG4653 phage phi-C31 gp36 major capsid-like protein category=R	0.0708249	0.556001	0	0.2961	3.06869	1	0.09887	0.602297	0	0.38591	5.55657	1	-0.130688	0.887747	0	-0.02541	0.127024	0	-0.199826	1.72267	1	-0.17618	2.36865	1	0.29736	6.17455	1	-0.459873	11.6994	1	0.13343	1.76177	1	-0.193992	3.79408	1	0.021046	0.139105	0	0.01032	0.074377
Cthe_2849		f	3366819	3367121	hypothetical protein	13			-0.00148967	0.014608	0	0.20587	1.46994	0	0.15087	0.929984	0	0.03143	0.175856	0	-0.319947	2.90997	1	0.0101	0.047198	0	-0.087267	0.496305	0	0.028841	0.117493	0	-0.119427	0.759937	0	-0.038955	0.183396	0	-0.05846	0.297926	0	0.02958	0.151886	0	0.083832	0.418215	0	1.4e-05	5.846e-05
Cthe_2862		f	3380249	3380851	hypothetical protein	13			0.152601	0.356828	0	0.04375	0.074003	0	0.00568	0.008981	0	-0.249834	0.625944	0	0.43394	1.27715	0	0.73952	3.09073	1	-0.057446	0.100617	0	0.086342	0.368528	0	-0.316346	2.67613	1	0.62522	7.73769	1	-0.21137	1.43598	0	-0.186024	1.41107	0	0.124412	0.594325	0	-0.060834	0.285039
Cthe_2863		f	3381065	3382069	Hedgehog/intein hint-like	0			0.0912959	1.04619	0	-0.082926	0.542411	0	0.13351	1.05424	0	0.03376	0.208822	0	0.1816	1.6687	1	0.1478	1.44168	0	0.13403	1.10827	0	0.206474	2.97324	1	-0.082307	0.84563	0	0.1359	1.77492	1	-0.01793	0.126206	0	0.07984	0.954735	0	-0.00996	0.060496	0	0.01744	0.128113
Cthe_2865		f	3383076	3385229	phage/plasmid primase, P4 family	11		COG3378 ATPase category=R	0.0633153	0.600801	0	-0.184506	0.958343	0	0.01721	0.055257	0	0.56047	7.55253	1	0.04175	0.145401	0	-0.109876	0.591959	0	0.05484	0.214227	0	0.136129	0.67407	0	0.37309	3.49763	1	-0.515635	5.81126	1	0.085891	0.411338	0	0.04367	0.206038	0	-0.06559	0.262919	0	-0.170172	1.13633
Cthe_2866		f	3385500	3386813	phage major capsid protein, HK97	0		COG4653 phage phi-C31 gp36 major capsid-like protein category=R	0.0214363	0.115943	0	0.285	1.98504	1	0.18206	1.01262	0	0.34109	3.36456	1	-0.303998	2.19431	1	-0.094745	0.483502	0	-0.280784	2.04417	1	0.062945	0.322786	0	0.17391	1.47152	0	-0.359518	4.56935	1	0.103694	0.696207	0	-0.056536	0.363787	0	0.165882	1.20319	0	0.01488	0.072971
Cthe_2867		f	3387138	3387440	hypothetical protein	13			-0.040065	0.518327	0	0.1345	1.18931	0	-0.036468	0.202869	0	-0.040992	0.31615	0	-0.258842	3.0535	1	0.06245	0.506373	0	-0.101031	0.846203	0	0.016461	0.095796	0	-0.00189	0.011036	0	-0.006423	0.038631	0	0.01344	0.084564	0	-0.07091	0.724769	0	0.187425	2.10064	1	0.00263	0.015323
Cthe_2949		r	3468498	3466795	Pectinesterase	4		COG4677 Pectin methylesterase category=G	0.272279	3.91955	1	0.27038	1.95215	1	0.28222	2.08614	1	0.53272	7.26699	1	0.50179	5.15523	1	0.05124	0.237352	0	-0.004663	0.016355	0	0.075442	0.418732	0	0.08034	0.509633	0	-0.00805	0.036881	0	-0.23266	2.39234	1	0.13057	1.18169	0	0.063607	0.337155	0	-0.170161	1.60937
Cthe_2951		f	3470720	3471445	hypothetical protein	13			0.0158527	0.297835	0	0.01899	0.113074	0	0.06114	0.485811	0	-0.182419	3.61448	1	0.05608	0.434078	0	0.13111	1.85237	1	0.01022	0.066979	0	0.019349	0.121729	0	-0.175551	2.56991	1	0.15796	2.17917	1	-0.00311	0.018958	0	-0.012733	0.09277	0	-0.02279	0.138695	0	0.068	0.680368
Cthe_2952	568_2	r	3472173	3471448	IstB-like ATP-binding protein	2		COG1484 DNA replication protein category=L	-0.0105161	0.119896	0	0.00231	0.008866	0	0.06095	0.297491	0	-0.095086	0.758543	0	-0.121763	0.735407	0	0.06148	0.387726	0	0.02901	0.138298	0	0.043784	0.199944	0	-0.193303	1.65084	1	0.23237	2.19299	1	-0.15881	1.22824	0	-0.004162	0.019823	0	-0.01486	0.060253	0	-0.037268	0.195929
Cthe_2953	568_2	r	3472502	3472167	conserved hypothetical protein	13			0.0031348	0.013895	0	0.01657	0.064557	0	-0.095435	0.497692	0	-0.203547	1.63727	0	0.16724	1.08554	0	0.14052	0.920248	0	-0.006548	0.024877	0	-0.02329	0.166374	0	-0.261762	5.52286	1	0.45081	12.2797	1	-0.30293	6.9133	1	-0.005398	0.042254	0	0.088715	0.917004	0	-0.153651	2.61287
Cthe_2955	569_2	r	3473422	3473183	conserved hypothetical protein	13		COG2761 dithiol-disulfide isomerase involved in polyketide biosynthesis category=Q	0.0217572	0.194141	0	0.04266	0.174649	0	0.14501	0.82794	0	-0.169381	1.43342	0	0.096	0.472297	0	-0.061162	0.33284	0	0.07742	0.388979	0	0.075009	0.364547	0	-0.391104	4.6191	1	0.49457	6.64337	1	-0.32823	3.5051	1	-0.027926	0.142871	0	-0.02734	0.111165	0	-0.076715	0.442498
Cthe_2966		f	3484611	3485357	hypothetical protein	13			-0.039873	0.06893	0	-0.262383	0.594877	0	0.07979	0.138011	0	-0.172911	0.358051	0	0.17048	0.33946	0	0.03289	0.053865	0	-0.087104	0.153422	0	-0.12116	0.818842	0	-0.158447	1.37289	0	0.34882	4.69165	1	-0.25941	2.94063	1	-0.164682	1.73614	1	-0.46333	6.37469	1	0.09425	0.704788
Cthe_2968		r	3487786	3487007	4Fe-4S ferredoxin, iron-sulfur binding	11		COG4635 Flavodoxin category=H	-0.121639	0.79936	0	0.05752	0.154557	0	-0.224249	0.864867	0	-0.326891	2.02547	1	-0.117835	0.364973	0	0.13795	0.540994	0	-0.256334	1.12029	0	-0.19445	0.840984	0	-0.245686	1.34432	0	0.21402	1.09598	0	-0.08801	0.329692	0	-0.133455	0.660146	0	0.087324	0.292783	0	-0.143044	0.669732
Cthe_2976		f	3495257	3495496	hypothetical protein	13			0.047459	0.569628	0	-0.209534	1.16922	0	0.10498	0.448503	0	0.43683	5.53772	1	0.03471	0.119375	0	-0.231399	1.84352	1	0.14917	0.789212	0	-0.02968	0.100384	0	0.42477	4.00921	1	-0.568949	6.3215	1	0.227738	1.51743	0	0.10854	0.589134	0	-0.34419	2.49337	1	0.09291	0.461379
Cthe_2977		f	3495574	3496701	MAEBL, putative	11		COG1196 Chromosome segregation ATPases category=D	-0.0346036	0.117749	0	0.00971	0.026597	0	0.11915	0.441606	0	-0.025299	0.077252	0	-0.236461	1.13922	0	0.03215	0.098815	0	-0.106876	0.38702	0	-0.19248	2.27899	1	-0.028487	0.191085	0	-0.287292	4.90248	1	0.409484	8.41431	1	-0.183601	2.77148	1	-0.30192	4.62708	1	0.11596	1.30856
Cthe_2979	574_2	f	3497683	3497880	4Fe-4S ferredoxin, iron-sulfur binding	11		COG2768 Uncharacterized Fe-S center protein category=R	-0.038008	0.131071	0	-0.120884	0.450344	0	-0.147494	0.586223	0	0.18597	0.876243	0	-0.057776	0.18215	0	-0.186478	0.862789	0	0.09861	0.352156	0	0.039017	0.249381	0	0.16201	1.9854	1	-0.146083	1.69314	1	-0.06352	0.514583	0	0.05928	0.547726	0	0.065628	0.479158	0	-0.171453	2.37025
Cthe_2982		f	3499385	3500257	hypothetical protein	13			0.0145144	0.07613	0	-0.152522	0.707263	0	-0.031005	0.101444	0	0.35642	3.31206	1	0.09796	0.392578	0	-0.260728	1.89246	1	0.07696	0.305023	0	0.068503	0.30455	0	0.33947	3.39375	1	-0.395112	4.3124	1	0.070221	0.350402	0	0.03642	0.182249	0	-0.05301	0.223277	0	-0.047952	0.235152
Cthe_2983		f	3500382	3502037	chemotaxis sensory transducer	15		COG0840 Methyl-accepting chemotaxis protein category=T	-0.0614542	0.802409	0	-0.126641	0.977638	0	-0.093957	0.609146	0	-0.132019	1.39858	0	-0.002441	0.011051	0	-0.015789	0.090023	0	0.00212	0.010068	0	0.014318	0.07336	0	-0.089032	0.725764	0	0.17617	2.1568	1	-0.0801	0.675761	0	-0.008986	0.058332	0	-0.01837	0.101373	0	-0.05097	0.39937
Cthe_2985	575_4	r	3503812	3503462	conserved hypothetical protein	13			0.0222057	0.069933	0	-0.234887	1.05349	0	0.01232	0.032404	0	0.19908	0.908603	0	0.10925	0.372006	0	-0.158126	0.644874	0	0.2056	0.88524	0	0.046981	0.281803	0	0.16209	1.74306	1	-0.046993	0.313639	0	-0.07886	0.613692	0	0.06726	0.57901	0	-0.20023	2.11283	1	-0.024668	0.156102
Cthe_2987	575_4	r	3504977	3504585	hypothetical protein	13			-0.0117121	0.056196	0	-0.275448	1.76367	1	0.00081	0.002473	0	0.07915	0.37826	0	0.02425	0.080479	0	-0.031537	0.121645	0	0.13251	0.637984	0	0.028214	0.122149	0	0.1068	0.700365	0	-0.045989	0.237447	0	0.047357	0.245948	0	0.08541	0.603978	0	-0.24804	2.13456	1	0.02846	0.14501
Cthe_3006	579_2	r	3531016	3530147	ErfK/YbiS/YcfS/YnhG	13		COG1376 Uncharacterized protein conserved in bacteria category=S	0.147435	0.55524	0	0.16744	0.555193	0	0.03757	0.091687	0	0.49934	3.02891	1	0.12414	0.375826	0	-0.082159	0.238448	0	0.13828	0.437881	0	0.080273	0.476019	0	0.30518	3.85355	1	-0.169854	1.6749	1	-0.14206	1.27919	0	0.01969	0.119233	0	0.210144	2.03425	1	-0.156587	1.61469
Cthe_3008		r	3532588	3531917	Superoxide dismutase	9		COG0605 Superoxide dismutase category=P	0.139236	2.72765	1	0.14126	0.737687	0	-0.083166	0.365284	0	0.53323	8.23244	1	0.21064	1.31322	0	-0.070446	0.377821	0	0.1039	0.540678	0	-0.02994	0.111836	0	0.3465	3.3452	1	-0.227949	1.73895	1	-0.09485	0.496757	0	0.09405	0.570586	0	0.194488	1.19511	0	-0.269887	2.45553
Cthe_3009		r	3533123	3532815	hypothetical protein	13			0.221642	1.29813	0	0.03464	0.097136	0	0.25574	1.19516	0	0.43536	3.08827	1	0.42281	2.57918	1	0.10729	0.395301	0	0.07402	0.23556	0	0.083912	0.492895	0	0.10901	0.791995	0	-0.091242	0.619313	0	-0.02053	0.101952	0	-0.079943	0.605778	0	-0.13719	0.97104	0	-0.070614	0.47465
Cthe_3010		f	3533273	3533815	hypothetical protein	13			0.157248	3.67115	1	-0.005452	0.017859	0	0.20045	1.17863	0	-0.124099	0.869398	0	0.4841	4.6187	1	0.29947	2.98099	1	0.08903	0.434754	0	0.017928	0.061438	0	-0.256509	1.96492	1	0.49888	5.58178	1	-0.17908	1.14183	0	-0.100265	0.589667	0	-0.18797	1.07256	0	0.06804	0.330278
Cthe_3011		f	3534278	3534661	hypothetical protein	13			0.0504101	0.495579	0	-0.012022	0.056024	0	0.04213	0.217295	0	-0.281248	4.17604	1	0.24898	2.64862	1	0.26776	3.61936	1	0.03686	0.201753	0	-0.01072	0.057298	0	-0.139803	1.50284	0	0.39158	8.1585	1	0.02454	0.165262	0	-0.191949	3.23431	1	-0.06488	0.488544	0	0.18358	2.74777
Cthe_3025		f	3548065	3548355	hypothetical protein	13			-0.019239	0.313027	0	-0.02142	0.114694	0	-0.208012	2.11682	1	-0.036039	0.280626	0	0.13442	1.17375	0	0.08184	0.769819	0	-0.066226	0.496162	0	-0.01344	0.068994	0	-0.050229	0.347608	0	0.00096	0.005032	0	0.048341	0.331316	0	-0.040714	0.307463	0	0.173155	1.59681	0	-0.222202	2.81234
Cthe_3031		f	3556108	3556380	conserved hypothetical protein	13			0.0077672	0.075725	0	0.19687	1.24115	0	-0.014453	0.051722	0	0.00066	0.002913	0	-0.172162	1.01946	0	-0.051114	0.266549	0	0.08681	0.450702	0	0.184225	1.12535	0	-0.219549	1.6781	1	0.33085	3.18055	1	-0.41047	4.46985	1	0.32114	3.61923	1	0.395543	3.65164	1	-0.234657	2.0161
Cthe_3053	585_2	f	3590070	3590627	hypothetical protein	13			0.0200094	0.149949	0	-0.123641	0.752952	0	-0.132444	0.829349	0	-0.398754	5.97923	1	0.21204	1.6583	1	0.26926	2.99634	1	0.2936	2.94401	1	-0.05749	0.327666	0	-0.179779	1.81153	1	0.52097	9.39757	1	-0.20378	2.19939	1	0.08249	0.685972	0	-0.04869	0.267062	0	0.08653	0.675576
Cthe_3055	586_2	f	3591342	3591626	hypothetical protein	13			0.0093167	0.023876	0	-0.165466	0.407198	0	0.08035	0.164145	0	0.26782	0.935498	0	0.04957	0.098545	0	-0.367046	1.41834	0	0.19067	0.507196	0	0.041922	0.112535	0	0.2312	1.07641	0	-0.303486	1.61535	0	0.19304	0.830627	0	-0.011603	0.035438	0	-0.20389	0.741008	0	0.04372	0.128904
Cthe_3071		f	3612340	3612516	protein of unknown function DUF1540	0			-0.122432	2.71612	1	-0.176595	1.55262	0	-0.108566	0.763141	0	-0.083168	0.72542	0	-0.271842	3.03456	1	-0.140229	1.42111	0	0.04581	0.268743	0	0.088811	0.625332	0	-0.044327	0.286141	0	-0.186031	2.10339	1	0.166199	1.76729	1	0.04673	0.35192	0	0.020782	0.107321	0	-0.069725	0.547789
Cthe_3098	593_2	r	3655637	3655287	conserved hypothetical protein	13			0.0367754	0.123138	0	-0.131809	0.392879	0	-0.049893	0.123797	0	0.52208	3.46128	1	-0.076025	0.200477	0	-0.187314	0.708453	0	0.14361	0.453233	0	0.041741	0.145353	0	0.44738	4.26354	1	-0.444268	4.21685	1	0.134257	0.69201	0	-0.047959	0.215911	0	-0.04017	0.139192	0	-0.124587	0.675073
Cthe_3099	593_2	r	3656349	3655651	glycosyl transferase, family 2	9		COG0463 Glycosyltransferases involved in cell wall biogenesis category=M	0.0403179	0.303666	0	0.09783	0.57069	0	-0.052865	0.260513	0	0.16837	1.45922	0	0.05644	0.282109	0	-0.058014	0.336318	0	0.03014	0.140379	0	0.063685	0.43468	0	0.09316	0.761588	0	-0.036675	0.229289	0	-0.05724	0.423945	0	0.00117	0.007131	0	0.21438	2.50073	1	-0.128076	1.41279
Cthe_3134	601_2	f	3704309	3704509	conserved hypothetical protein	13			0.176636	3.19236	1	0.19741	1.09354	0	0.18507	0.995511	0	-0.225236	1.92776	1	0.40884	3.34428	1	0.41537	4.57618	1	0.07836	0.34359	0	0.11725	0.552804	0	-0.312025	2.65382	1	0.5051	5.66077	1	-0.13233	0.736934	0	-0.090016	0.509282	0	0.129593	0.632864	0	0.09828	0.529243
Cthe_3135		f	3704683	3705015	hypothetical protein	13			0.168976	1.93917	1	0.049	0.166769	0	0.19654	0.990869	0	0.35786	3.3843	1	0.28572	1.7308	1	-0.0479	0.193903	0	0.17263	0.882695	0	-0.01206	0.040629	0	0.23195	1.68578	1	-0.228506	1.64774	0	-0.03813	0.155771	0	0.00959	0.039536	0	-0.1596	0.852325	0	0.07062	0.347785
Cthe_3138		r	3707658	3707383	hypothetical protein	13		COG4591 ABC-type transport system involved in lipoprotein release permease component category=M	0.0122546	0.12096	0	0.00671	0.027157	0	0.02679	0.118443	0	-0.173761	1.86111	1	0.12107	0.763497	0	-0.029371	0.161436	0	0.12209	0.823763	0	-0.0444	0.220275	0	-0.081109	0.524298	0	0.23259	2.43476	1	-0.09557	0.654226	0	0.08251	0.599175	0	-0.06449	0.347316	0	0.11944	0.966025
Cthe_3139	602_2	r	3708641	3708081	conserved hypothetical protein	13			-0.0634428	0.25475	0	-0.29046	1.33846	0	0.00431	0.010535	0	-0.071733	0.24058	0	-0.009865	0.024468	0	-0.119049	0.436347	0	0.10614	0.347025	0	-0.00986	0.034629	0	-0.090246	0.470663	0	-0.026069	0.107068	0	-0.04626	0.205663	0	0.02454	0.113804	0	-0.30464	2.41423	1	-0.0142	0.05902
Cthe_3140	602_2	r	3709306	3708668	regulatory protein, TetR	6		COG1309 Transcriptional regulator category=K	0.0743375	1.5023	0	0.16984	1.19589	0	0.12429	0.763117	0	-0.259049	3.47609	1	0.13237	0.833832	0	0.24363	2.83962	1	0.03494	0.17216	0	-0.03251	0.142839	0	-0.387841	4.95629	1	0.40776	5.35923	1	-0.12372	0.862217	0	0.05355	0.328236	0	0.013046	0.052834	0	-0.004503	0.020353
Cthe_3144		r	3714126	3713395	helix-turn-helix, AraC type	6		COG2207 AraC-type DNA-binding domain-containing proteins category=K	0.178068	5.98607	1	0.27398	2.68701	1	0.10695	0.664677	0	0.15518	1.62971	0	0.36406	4.20595	1	0.17759	1.86424	1	-0.009355	0.043014	0	0.113706	0.7294	0	-0.321122	4.02004	1	0.43686	6.49051	1	-0.33166	4.22962	1	0.05283	0.346388	0	0.280738	2.81842	1	-0.369351	5.3135
Cthe_3173		f	3751054	3752052	sodium/calcium exchanger membrane region	9		COG0530 Ca2+/Na+ antiporter category=P	0.0303609	0.177528	0	-0.076268	0.305821	0	-0.015341	0.050346	0	0.43283	4.81998	1	-0.053209	0.198339	0	-0.196039	1.31571	0	0.0902	0.396065	0	0.042082	0.184712	0	0.36098	4.17322	1	-0.37952	4.51562	1	0.007784	0.032569	0	0.14146	1.17092	0	-0.01884	0.075394	0	-0.087192	0.546027
Cthe_3174	609_2	r	3752520	3752131	conserved hypothetical protein	13			-0.0374537	0.160335	0	0.13189	0.582493	0	-0.055096	0.195253	0	0.2407	1.57627	0	-0.286055	1.78406	1	-0.128662	0.618974	0	-0.127504	0.570479	0	0.124904	1.00914	0	0.15901	1.64498	0	-0.307948	4.62844	1	0.111997	0.977215	0	-0.050706	0.389992	0	0.311894	4.11889	1	-0.13679	1.42762
Cthe_3175	609_2	r	3753205	3752522	protein of unknown function DUF421	13		COG2323 membrane protein category=S	-0.105563	1.92584	1	-0.077723	0.446141	0	-0.168644	1.31571	0	0.30844	4.80166	1	-0.243846	2.31378	1	-0.32757	4.8199	1	-0.124039	0.916938	0	0.012862	0.059753	0	0.34983	5.15416	1	-0.492164	8.66276	1	0.141128	1.25797	0	-0.089669	0.770277	0	0.103783	0.711914	0	-0.12726	1.17077
Cthe_3193		f	3775854	3776564	phospholipase C zinc-binding	11			0.0547518	0.380302	0	-0.484437	2.08717	1	0.09693	0.230281	0	0.76757	6.54668	1	0.09203	0.216525	0	-0.302665	1.38639	0	0.15908	0.479252	0	0.185486	0.520407	0	0.65446	3.86539	1	-0.760522	4.89584	1	0.237808	0.828856	0	0.06802	0.192598	0	-0.39588	1.53093	0	-0.016187	0.037714
Cthe_3195		f	3777695	3778120	hypothetical protein	13			-0.180319	0.582394	0	-0.438394	1.89962	1	-0.387377	1.55258	0	-0.042977	0.098977	0	-0.070896	0.167177	0	0.15142	0.434403	0	-0.293691	1.05105	0	0.10576	0.898251	0	0.17381	2.15087	1	-0.099419	0.930596	0	0.116412	1.17064	0	-0.197324	3.149	1	0.054743	0.348128	0	-0.170589	2.06621
Cthe_3197	613_2	f	3779817	3780371	PRC-barrel	13		COG3881 Uncharacterized protein conserved in bacteria category=S	0.161054	0.569727	0	0.18939	0.583244	0	0.19407	0.614139	0	0.45303	2.32473	1	0.08687	0.221829	0	-0.072878	0.190147	0	0.11584	0.318894	0	-0.09269	0.548541	0	0.21654	2.13443	1	-0.257844	2.80493	1	-0.0022	0.009759	0	0.03586	0.21488	0	-0.09737	0.548715	0	-0.042411	0.24465
Cthe_3198	613_2	f	3780376	3780561	hypothetical protein	13			0.0685401	0.12166	0	-0.38668	0.925445	0	0.1784	0.324214	0	0.71342	2.51309	1	0.02547	0.037409	0	-0.364673	0.898693	0	0.2453	0.501141	0	0.039037	0.129957	0	0.61878	6.6966	1	-0.681237	7.74072	1	0.115424	0.539209	0	0.08595	0.426428	0	-0.52604	4.21621	1	0.08377	0.352635
Cthe_3199		f	3780749	3781798	protein of unknown function UPF0118	11		COG0628 permease category=R	0.081682	0.823747	0	0.04892	0.282094	0	0.04534	0.257197	0	0.1063	0.926307	0	0.10475	0.7626	0	0.11225	0.959621	0	0.07253	0.479515	0	-0.0294	0.223681	0	0.18956	3.43619	1	-0.037872	0.338774	0	0.123236	1.75272	1	-0.155705	3.02313	1	-0.02582	0.191945	0	0.1286	2.04304
Cthe_3218	616_3	f	3816440	3817435	CRISPR-associated protein Cas1	2	cas1	COG1518 Uncharacterized protein predicted to be involved in DNA repair category=L	-0.126062	3.21479	1	-0.068878	0.544342	0	-0.19778	2.5499	1	-0.08413	0.953349	0	-0.156196	1.76746	1	-0.131129	1.708	1	-0.118261	1.21209	0	-0.08362	0.818307	0	0.06067	0.593397	0	-0.079953	0.870097	0	0.015656	0.114603	0	-0.064874	0.729212	0	0.045282	0.360898	0	-0.052979	0.53307
Cthe_3219	616_3	f	3817429	3817719	CRISPR-associated protein Cas2	2		COG1343 Uncharacterized protein predicted to be involved in DNA repair category=L	-0.0919619	0.905933	0	0.02722	0.12035	0	-0.068639	0.372696	0	-0.187963	1.88213	1	-0.07959	0.450757	0	-0.094835	0.65816	0	-0.14796	1.08098	0	-0.01098	0.060736	0	-0.155331	1.88438	1	0.06807	0.570935	0	-0.09209	0.867132	0	-0.030746	0.232442	0	0.084871	0.640361	0	-0.036006	0.272062
Cthe_3220	616_3	f	3817694	3818308	CRISPR-associated protein Cas4	2	cas4	COG1468 RecB family exonuclease category=L	0.042289	0.174215	0	-0.047816	0.142069	0	0.18363	0.762755	0	-0.132901	0.578413	0	0.06491	0.202101	0	0.083	0.303509	0	0.10291	0.365151	0	0.067558	0.311838	0	-0.291212	2.80383	1	0.1485	1.00621	0	-0.04814	0.22966	0	0.02908	0.146217	0	-0.16389	1.02317	0	0.02532	0.117098
Cthe_3223	617_2	f	3821297	3821794	hypothetical protein	13			-0.144438	0.353285	0	-0.483268	1.77266	1	-0.19845	0.496471	0	-0.231733	0.631956	0	-0.194122	0.482266	0	-0.005795	0.010441	0	0.24674	0.667933	0	-0.13571	1.30048	0	-0.04182	0.296308	0	0.16556	2.00703	1	0.027248	0.17776	0	-0.006626	0.041744	0	-0.42053	7.49898	1	-0.008537	0.052879
Cthe_0001		f	104	1723	Recombinase	2		COG1961 Site-specific recombinases DNA invertase Pin homologs category=L	0.265087	0.894347	0	-0.438651	1.60038	0	-0.393955	1.36064	0	0.7839	4.28374	1	0.84137	4.43133	1	0.99302	6.08558	1	-0.195156	0.511595	0	0.146624	0.939982	0	0.90884	16.251	1	-0.156227	1.16942	0	0.192313	1.59661	0	-0.392378	5.83592	1	0.101928	0.567096	0	-0.269007	2.93969
Cthe_0045	10_2	f	58680	59489	copper amine oxidase-like	0			0.751921	1.64955	0	0.24484	0.32353	0	1.1166	2.7991	1	1.19369	3.2376	1	0.90492	2.01503	1	0.56726	1.02809	0	0.48421	0.802784	0	0.491058	4.0362	1	0.22839	1.40315	0	-0.343819	2.63636	1	-0.0146	0.048741	0	-0.059843	0.268099	0	-0.3807	2.70093	1	0.1513	0.836287
Cthe_0046	10_2	f	59535	62237	hypothetical protein	13			0.896475	3.11734	1	-0.05423	0.07298	0	1.44729	5.82954	1	1.34286	5.49505	1	1.30745	4.97703	1	0.57587	1.44741	0	0.75962	2.14263	1	1.09201	13.7678	1	0.05519	0.21943	0	-0.03689	0.137723	0	-0.24602	1.64395	0	0.35629	3.51307	1	-0.4095	3.17762	1	0.15962	0.942287
Cthe_0052		f	67772	69031	conserved hypothetical protein	13		COG1306 Uncharacterized conserved protein category=S	-0.0471712	0.115819	0	0.25687	0.792116	0	0.41779	1.61612	0	0.19892	0.606337	0	-0.137544	0.345615	0	-0.755355	4.39127	1	-0.263706	0.82977	0	0.30519	2.62454	1	-0.472334	5.96597	1	-0.142111	0.94171	0	-0.51368	6.78322	1	0.4729	6.81154	1	0.144264	0.850235	0	-0.253458	2.45767
Cthe_0056		f	75394	89286	Ig-like, group 2	9		COG5492 Bacterial surface proteins containing Ig-like domains category=N	0.675868	2.38781	1	0.61576	1.83146	1	1.46602	7.0982	1	1.13346	5.04366	1	0.66111	2.04397	1	0.07615	0.123804	0	0.1027	0.16986	0	0.972039	14.0516	1	-0.522714	6.55517	1	-0.005581	0.021296	0	-0.68486	9.79048	1	0.01124	0.049603	0	0.121779	0.63445	0	-0.190156	1.48208
Cthe_0070		f	101256	102650	asparaginyl-tRNA synthetase	7	asnS	COG0017 Aspartyl/asparaginyl-tRNA synthetases category=J	-0.133595	1.71027	1	-0.294226	2.34788	1	-0.263405	1.97656	1	-0.23568	2.27201	1	0.02046	0.07616	0	-0.095125	0.56127	0	0.06641	0.309691	0	-0.05771	0.281036	0	0.17268	1.40258	0	-0.127006	0.894012	0	0.086991	0.530525	0	0.21905	2.41119	1	-0.08853	0.483213	0	0.14495	1.17423
Cthe_0071		r	105668	102852	Cellulose 1,4-beta-cellobiosidase	0			0.0753101	0.205088	0	0.33606	1.25822	0	0.97797	6.71324	1	0.45011	2.15507	1	-0.269414	0.926875	0	-0.733189	4.5574	1	-0.309678	1.15081	0	0.764654	12.6323	1	-0.671717	12.7313	1	-0.785195	15.5825	1	-0.3537	4.95767	1	-0.046653	0.312283	0	0.122742	0.860587	0	-0.143849	1.33786
Cthe_0072	14_3	f	105911	106396	PspC	15		COG1983 Putative stress-responsive transcriptional regulator category=T	0.436768	15.0908	1	-0.033152	0.112003	0	0.5763	5.51285	1	0.57608	8.29988	1	0.6485	6.61259	1	0.37818	3.91304	1	0.4747	4.69524	1	0.27451	1.72547	1	-0.13965	0.732935	0	0.21906	1.40693	0	-0.20871	1.30857	0	0.14208	0.87871	0	-0.33494	2.3481	1	-0.139439	0.787275
Cthe_0090	15_4	f	123353	123883	hypothetical protein	13		COG2891 Cell shape-determining protein category=M	-0.236772	1.06512	0	-0.73389	4.51796	1	-0.517398	2.60337	1	-0.299536	1.27889	0	-0.084707	0.214656	0	0.15811	0.506506	0	0.05679	0.137893	0	-0.02168	0.080266	0	0.58197	7.67923	1	0.13357	0.810085	0	0.392764	4.18252	1	-0.035358	0.173601	0	-0.23817	1.6692	1	0.3641	4.06086
Cthe_0108		r	140333	139692	type IV pilus assembly PilZ	0			0.938387	1.88813	1	0.42127	0.551245	0	1.05754	2.09893	1	0.83458	1.51357	0	1.34175	3.04841	1	0.96831	1.88384	1	1.00686	1.95913	1	0.422641	2.74317	1	0.01162	0.034791	0	0.19514	0.968075	0	-0.43184	3.2527	1	-0.276882	1.94511	1	-0.21364	0.973798	0	0.23458	1.38111
Cthe_0112	21_4	f	143858	144775	UDP-N-acetylenolpyruvoylglucosamine reductase	9	murB	COG0812 UDP-N-acetylmuramate dehydrogenase category=M	-0.10545	1.34725	0	-0.261399	1.21221	0	-0.155221	0.580054	0	-0.206392	1.27348	0	0.06399	0.191551	0	-0.102876	0.440232	0	0.0292	0.087867	0	-0.14208	0.515361	0	0.14575	0.60259	0	0.07131	0.2426	0	0.189127	0.865112	0	0.17772	0.92832	0	-0.24826	1.12348	0	0.19692	0.988585
Cthe_0114	21_4	f	145686	147005	conserved hypothetical protein	13		COG0391 Uncharacterized conserved protein category=S	-0.258672	3.62289	1	-0.226103	1.33603	0	-0.589579	5.93674	1	-0.298108	2.70888	1	-0.065909	0.254703	0	-0.186966	1.2342	0	-0.185368	1.05929	0	-0.28464	2.38542	1	0.21617	1.7838	1	0.30843	3.10707	1	0.03932	0.182623	0	0.076	0.473189	0	0.078831	0.381824	0	-0.075299	0.432996
Cthe_0115	21_4	f	147032	149011	glycogen debranching enzyme, putative	4		COG3408 Glycogen debranching enzyme category=G	-0.21804	1.05799	0	-0.191189	0.660529	0	-0.674106	4.41817	1	-0.31455	1.53702	0	-0.067783	0.179625	0	-0.092693	0.281857	0	0.03208	0.079455	0	-0.23663	1.8015	1	0.14147	0.952539	0	0.45801	5.80837	1	0.004434	0.017781	0	0.09315	0.624115	0	0.246287	1.91599	1	-0.218086	1.98298
Cthe_0130		f	159504	160538	3-oxoacyl-[acyl-carrier-protein] synthase	11		COG0332 3-oxoacyl-(acyl-carrier-protein) category=R	0.354565	1.55212	0	0.24218	0.800124	0	0.30047	1.09037	0	0.34639	1.41351	0	0.5471	2.72112	1	0.63988	3.62565	1	0.05136	0.118072	0	0.190385	2.24192	1	-0.07095	0.599422	0	0.25759	4.13576	1	-0.12254	1.30486	0	-0.162472	2.4022	1	0.132092	1.28275	0	-0.116868	1.32433
Cthe_0132	25_3	f	161038	162075	3-oxoacyl-[acyl-carrier-protein] synthase	11		COG0332 3-oxoacyl-(acyl-carrier-protein) category=R	0.191984	2.79056	1	0.18654	1.22291	0	0.4351	4.54767	1	0.14848	1.14316	0	0.34629	3.17219	1	0.27167	2.68459	1	-0.236184	1.86039	1	0.301796	3.22408	1	-0.121819	0.926334	0	0.11395	0.842215	0	-0.0864	0.574682	0	-0.231082	2.91324	1	0.05324	0.276357	0	0.1648	1.57299
Cthe_0157	29_4	f	196924	197763	conserved hypothetical protein	13		COG5011 Uncharacterized protein conserved in bacteria category=S	-0.11157	0.202829	0	0.17947	0.343472	0	0.24505	0.513129	0	0.04936	0.07924	0	-0.088495	0.147984	0	-0.151273	0.283086	0	-0.903539	3.52015	1	0.259374	3.21982	1	-0.033241	0.209004	0	-0.326605	5.29434	1	0.210649	2.65866	1	-0.097355	0.892242	0	0.193794	2.04006	1	0.16245	1.93977
Cthe_0181	34_3	f	217532	218140	Holliday junction DNA helicase RuvA	2	ruvA	COG0632 Holliday junction resolvasome DNA-binding subunit category=L	0.166834	0.350135	0	-0.062226	0.104844	0	0.12904	0.241969	0	0.18456	0.386216	0	0.2862	0.671766	0	0.58439	1.95755	1	-0.120968	0.225072	0	0.211365	2.38585	1	0.05246	0.370789	0	0.10845	0.991593	0	0.17074	1.95818	1	-0.317718	6.21755	1	0.0201	0.108366	0	-0.003067	0.017463
Cthe_0183		f	219300	219845	protein of unknown function DUF208	13		COG1636 Uncharacterized protein conserved in bacteria category=S	-0.0358495	0.239231	0	-0.198258	0.775114	0	-0.145508	0.508598	0	0.06836	0.265856	0	0.19244	0.743485	0	0.02092	0.065205	0	-0.153045	0.596779	0	-0.02741	0.074527	0	0.19693	0.917425	0	0.16155	0.694334	0	0.078524	0.272786	0	-0.102203	0.437824	0	-0.08016	0.250949	0	-0.016934	0.052005
Cthe_0186		f	224385	225449	UDP-glucose 4-epimerase	9	galE	COG1087 UDP-glucose 4-epimerase category=M	0.432021	13.2484	1	0.18728	1.87872	1	0.45359	7.45494	1	0.60267	14.0899	1	0.70912	13.9838	1	0.66773	14.8956	1	-0.02827	0.159858	0	0.371672	7.25106	1	-0.036925	0.288313	0	0.13753	1.76527	1	-0.13827	1.71898	1	-0.011983	0.087319	0	0.105366	1.03973	0	-0.186004	3.08637
Cthe_0192		f	232808	233878	Integrase, catalytic region	2		COG2826 Transposase and inactivated derivatives IS30 family category=L	-0.362205	5.70213	1	-0.727917	5.27151	1	-0.670354	4.63396	1	-0.237084	1.32421	0	-0.549406	3.38596	1	-0.439084	3.13271	1	0.45062	2.73708	1	-0.18915	0.733146	0	0.61814	5.07726	1	-0.449801	3.07686	1	0.131253	0.504033	0	0.2594	1.56045	0	-0.24672	1.07068	0	0.18487	0.869099
Cthe_0196		r	239164	237071	glutamine synthetase, catalytic region	11		COG3968 Uncharacterized protein related to glutamine synthetase category=R	1.48922	13.618	1	1.3251	9.58586	1	1.80006	14.5706	1	1.75945	15.2975	1	1.49459	11.363	1	1.35071	10.5284	1	1.20544	8.49912	1	0.770573	10.9449	1	-0.185551	1.40735	0	-0.324898	3.35608	1	-0.23381	2.00328	1	0.22099	2.19784	1	0.295606	2.52272	1	-0.144935	1.06236
Cthe_0197	36_7	f	239756	240847	glutamine amidotransferase, class-II	10		COG0067 Glutamate synthase domain 1 category=E	2.38768	20.1622	1	2.6727	17.1105	1	3.08824	20.2677	1	2.8488	20.8282	1	2.63541	16.8201	1	2.08506	13.8306	1	0.99588	4.26878	1	0.569747	3.14191	1	-0.176987	0.627056	0	-0.332626	1.55771	0	-0.09041	0.264754	0	0.2753	1.39436	0	0.154202	0.464584	0	0.06245	0.182594
Cthe_0198	36_7	f	240847	242352	Glutamate synthase (NADPH)	10		COG0069 Glutamate synthase domain 2 category=E	2.16907	17.1354	1	2.56393	16.8671	1	2.8082	18.8037	1	2.58178	18.6704	1	2.3262	14.9371	1	2.0232	13.4621	1	0.7111	2.60622	1	0.762524	6.42332	1	-0.053264	0.172096	0	-0.290421	1.6285	0	0.014118	0.040561	0	0.28648	1.9052	1	0.518256	3.51126	1	0.17316	0.82779
Cthe_0204		f	246987	247274	protein of unknown function DUF1294	13		COG3326 membrane protein category=S	0.0310821	0.097638	0	0.05941	0.159884	0	0.28394	1.21359	0	-0.248799	1.13778	0	-0.162921	0.554507	0	-0.245383	1.08101	0	0.50025	2.97934	1	0.116337	0.65843	0	-0.063442	0.33365	0	0.0473	0.233115	0	-0.07937	0.44382	0	0.16888	1.51173	0	-0.1082	0.596482	0	0.4693	6.78221
Cthe_0205	37_4	f	247565	249523	hypothetical protein	13		COG0210 Superfamily I DNA and RNA helicases category=L	0.29291	0.790297	0	0.18182	0.378539	0	0.72133	2.73605	1	0.10573	0.203545	0	0.09488	0.172461	0	0.09077	0.168889	0	0.56293	1.878	1	0.160188	1.11108	0	-0.270049	2.81874	1	0.10457	0.685132	0	-0.17365	1.42452	0	0.05449	0.339051	0	-0.37933	4.204	1	0.34556	4.55238
Cthe_0213		f	260094	260867	protein of unknown function DUF975	0		COG5523 integral membrane protein category=S	-0.105292	0.979654	0	-0.03804	0.155738	0	-0.435094	4.52992	1	-0.149734	1.11477	0	0.07075	0.326024	0	-0.053517	0.268001	0	-0.026118	0.106157	0	-0.47027	7.00541	1	0.19882	2.08968	1	-0.157615	1.46394	0	-0.06546	0.427491	0	-0.096834	0.849053	0	-0.07322	0.441294	0	-0.08654	0.668479
Cthe_0231	40_4	f	278910	280247	Radical SAM	11		COG0535 Fe-S oxidoreductases category=R	-0.00319287	0.003969	0	0.02463	0.029863	0	0.16668	0.241834	0	0.00337	0.004066	0	0.22063	0.341036	0	0.12442	0.175304	0	-0.558884	1.21998	0	0.354584	3.10273	1	-0.34285	3.37285	1	0.30821	2.851	1	-0.1853	1.30192	0	0.06449	0.358083	0	0.212539	1.40451	0	-0.179538	1.35301
Cthe_0232	40_4	f	280244	281239	hypothetical protein	13			-0.15226	0.872087	0	-0.300549	1.65048	1	-0.168763	0.711386	0	-0.184558	0.933685	0	-0.167617	0.704703	0	0.04577	0.153669	0	-0.137842	0.555538	0	0.003515	0.014177	0	0.15236	1.22241	0	-0.168037	1.41486	0	0.266603	2.88849	1	-0.196214	2.14215	1	-0.12827	0.839832	0	0.16815	1.54351
Cthe_0237		r	287217	286825	transcriptional regulatory protein-like	6		COG0745 Response regulators consisting of a CheY-like receiver domain and a winged-helix DNA-binding domain category=K	-0.164896	0.154848	0	0.00955	0.007351	0	-0.435905	0.470382	0	-0.736465	1.00642	0	-0.403595	0.425557	0	0.11758	0.101571	0	0.45946	0.507699	0	-0.39667	1.75062	1	-0.053167	0.140142	0	0.39747	2.00659	1	0.457137	2.49549	1	0.0429	0.12545	0	0.048784	0.115493	0	0.24739	1.07061
Cthe_0241	42_2	f	291528	292202	conserved hypothetical protein	13			0.65196	12.3372	1	0.22849	0.941881	0	0.97918	8.76645	1	0.45749	3.78275	1	1.15367	11.084	1	0.86077	9.18002	1	0.23216	1.04157	0	0.664114	5.52255	1	-0.550463	4.73016	1	0.42598	3.15711	1	-0.64485	6.05111	1	0.17182	0.942979	0	-0.08658	0.290137	0	-0.028774	0.09615
Cthe_0246		f	297573	300035	Carbohydrate binding family 6	0			1.26004	1.6868	1	0.82744	0.86705	0	2.10835	3.5988	1	2.12127	3.715	1	1.58473	2.29605	1	0.43509	0.371163	0	0.48334	0.420215	0	1.30389	13.1408	1	-0.646842	5.34974	1	0.35392	2.07403	1	-0.50295	3.60225	1	0.43688	3.46511	1	0.022981	0.059256	0	-0.659763	6.02916
Cthe_0247		f	300315	302120	DNA mismatch repair protein MutS-like	2		COG0249 Mismatch repair ATPase (MutS family) category=L	0.0418846	0.170583	0	0.03322	0.095054	0	0.11119	0.391671	0	0.24558	1.3856	0	-0.001659	0.004329	0	-0.0236	0.072269	0	-0.113424	0.414438	0	0.086026	0.432741	0	0.35715	3.97571	1	-0.231905	2.01711	1	0.096994	0.568617	0	-0.040887	0.221468	0	0.008062	0.030234	0	0.22276	2.06959
Cthe_0249	44_2	f	303361	305769	peptidase C11, clostripain	0			0.565631	10.0846	1	0.04522	0.19526	0	0.59199	7.27345	1	0.86417	14.7373	1	0.94454	14.4755	1	0.66627	10.0282	1	0.2816	2.44204	1	0.577259	11.9173	1	0.14943	1.69574	1	0.13032	1.51385	0	-0.12212	1.37257	0	0.02103	0.160656	0	0.030495	0.195329	0	-0.122756	1.50747
Cthe_0250	44_2	f	305803	306993	protein of unknown function UPF0027	13		COG1690 Uncharacterized conserved protein category=S	0.494344	13.3708	1	0.14794	0.702075	0	0.85516	9.99793	1	0.80955	12.8467	1	0.70585	7.54656	1	0.39833	4.09002	1	0.04924	0.189413	0	0.612625	6.54065	1	-0.043929	0.180352	0	-0.008132	0.029148	0	-0.0231	0.087759	0	-0.119569	0.739157	0	-0.0946	0.411903	0	0.00168	0.006208
Cthe_0253	45_4	f	310734	311723	ATPase associated with various cellular activities, AAA_3	11		COG0714 MoxR-like ATPases category=R	-0.360258	1.41967	0	-0.318886	1.01391	0	-0.833274	4.44695	1	-0.508981	2.20612	1	-0.349823	1.16083	0	-0.024757	0.049308	0	-0.125828	0.29658	0	-0.19121	1.44668	0	0.2252	2.12269	1	0.30229	3.37068	1	0.131351	0.945197	0	-0.013165	0.066801	0	0.323175	3.26686	1	-0.099098	0.688914
Cthe_0259	46_2	f	318752	319336	Rhomboid-like protein	0		COG0705 Uncharacterized membrane protein (homolog of Drosophila rhomboid) category=R	0.0865921	2.17157	1	-0.041744	0.210943	0	-0.211781	1.90515	1	0.55033	12.3211	1	0.52262	7.78565	1	-0.031678	0.193558	0	-0.268199	3.1799	1	-0.15209	1.15574	0	0.64029	11.8774	1	-0.363918	5.14237	1	0.033119	0.17902	0	0.22025	2.7792	1	0.017946	0.081541	0	-0.121817	1.03096
Cthe_0267	47_2	r	330229	328214	type 3a, cellulose-binding	0		COG3889 solute binding protein category=R	0.824065	17.1446	1	0.8213	7.87612	1	1.2702	14.4911	1	1.53365	22.8188	1	0.99677	10.4379	1	0.35748	2.71248	1	-0.035016	0.10963	0	0.652153	6.64045	1	-0.197729	1.19697	0	-0.525536	5.45326	1	-0.38752	3.37782	1	-0.122666	0.711905	0	0.203245	1.09498	0	-0.461171	4.85164
Cthe_0284		f	350817	352175	protein of unknown function DUF815	11		COG2607 ATPase (AAA+ superfamily) category=R	0.180489	2.20247	1	0.11141	0.531454	0	0.03752	0.140856	0	0.14695	1.00178	0	0.27927	2.00691	1	0.21478	1.6483	0	0.293	2.30303	1	-0.13607	0.866024	0	0.17268	1.39527	0	-0.061604	0.338325	0	-0.1379	1.00125	0	-0.028657	0.155708	0	-0.06217	0.306829	0	0.06325	0.37536
Cthe_0286	50_2	f	353826	355100	ATP-binding region, ATPase-like	15		COG0642 Signal transduction histidine kinase category=T	0.0116476	0.010487	0	0.0549	0.050049	0	-0.251751	0.27503	0	-0.079913	0.075744	0	0.1329	0.130453	0	0.26253	0.293341	0	-0.048782	0.04433	0	-0.05184	0.209086	0	0.14928	0.920891	0	0.08425	0.422962	0	-0.09543	0.49763	0	-0.196027	1.63728	0	0.254811	1.79348	1	-0.022558	0.095832
Cthe_0290	51_2	f	362395	363681	Homoserine dehydrogenase	10		COG0460 Homoserine dehydrogenase category=E	-0.247644	10.2923	1	-0.068827	0.369857	0	-0.267219	2.56964	1	-0.476835	9.52609	1	-0.515111	7.16866	1	-0.323898	4.78996	1	0.16602	1.4201	0	-0.1647	1.2246	0	0.02965	0.150486	0	0.11164	0.796593	0	0.05047	0.281608	0	0.36357	5.73533	1	0.033694	0.156926	0	0.23926	2.70788
Cthe_0299		f	374726	376096	MATE efflux family protein	9	matE	COG0534 Na+-driven multidrug efflux pump category=V	-0.802406	2.58019	1	-0.753721	2.18735	1	-1.54909	6.74803	1	-1.19994	4.68976	1	-0.727827	2.0717	1	-0.226875	0.403688	0	-0.356988	0.72605	0	-0.76251	13.0642	1	0.46668	7.34916	1	0.15364	1.31313	0	0.491415	7.93877	1	-0.076732	0.554507	0	0.03285	0.157791	0	0.11754	0.964396
Cthe_0306	53_2	f	382797	384980	DNA gyrase/topoisomerase IV, subunit A	2		COG0188 Type IIA topoisomerase (DNA gyrase/topo II topoisomerase IV) A subunit category=L	-0.0917693	0.154585	0	-0.316488	0.691737	0	-0.639578	1.94212	1	-0.103238	0.173018	0	0.1721	0.312064	0	0.37713	0.901614	0	-0.040543	0.060661	0	-0.18583	1.96359	1	0.63331	14.1623	1	0.07028	0.545171	0	0.398765	7.38851	1	-0.053817	0.429637	0	0.137263	1.24042	0	0.09697	0.921651
Cthe_0319	56_2	f	402462	403106	class II aldolase/adducin-like	4		COG0235 Ribulose-5-phosphate 4-epimerase and related epimerases and aldolases category=G	-0.0519692	1.02526	0	0.06154	0.34365	0	-0.03021	0.147289	0	-0.156864	1.85425	1	-0.136954	1.01081	0	-0.191545	2.27903	1	0.14221	1.22087	0	-0.02467	0.117275	0	-0.251397	2.93132	1	0.07135	0.466757	0	-0.22413	2.44728	1	-0.086498	0.702596	0	0.067086	0.383214	0	-0.124743	1.08784
Cthe_0320	56_2	f	403152	404618	hypothetical protein	13		COG1463 ABC-type transport system involved in resistance to organic solvents periplasmic component category=Q	-0.234604	9.91088	1	-0.137586	0.980023	0	-0.356879	4.23599	1	0.03277	0.214619	0	-0.19655	1.66562	1	-0.419552	7.44528	1	-0.329829	4.31911	1	-0.17202	1.36138	0	0.21124	2.14229	1	-0.136815	1.10988	0	-0.21688	2.23216	1	0.20746	2.47925	1	0.047274	0.240882	0	-0.178413	1.79002
Cthe_0332		f	421697	423370	phosphoribulokinase/uridine kinase	16		COG0572 Uridine kinase category=F	0.280905	0.877058	0	0.37199	1.18813	0	0.5964	2.44077	1	0.30043	0.913716	0	0.45544	1.6093	0	0.29158	0.866108	0	-0.330403	0.992874	0	0.256992	2.79768	1	-0.282583	3.72318	1	0.15811	1.50864	0	-0.17593	1.77515	1	-0.160032	1.75045	1	0.032578	0.168174	0	0.01338	0.073512
Cthe_0335	58_5	f	424321	425667	hydrogenase large subunit-like	11		COG4624 Iron only hydrogenase large subunit C-terminal domain category=R	0.274508	10.326	1	0.17179	1.12334	0	0.74338	10.5837	1	0.44658	7.4559	1	0.35566	3.44095	1	0.07107	0.439241	0	-0.141431	0.966636	0	0.563019	7.04229	1	-0.429151	5.33637	1	0.03174	0.145005	0	-0.09944	0.591103	0	0.01742	0.08441	0	-0.00857	0.032192	0	-0.132357	0.947852
Cthe_0336	58_5	f	425667	425996	DRTGG	13		COG0857 BioD-like N-terminal domain of phosphotransacetylase category=R	0.102296	3.85529	1	0.07805	0.604234	0	0.52598	10.6077	1	0.15222	2.39616	1	0.19683	2.34989	1	-0.285129	5.77919	1	-0.054178	0.391229	0	0.413165	7.46703	1	-0.432034	9.12387	1	0.03656	0.257601	0	-0.18747	2.51127	1	0.11098	1.33263	0	-0.03477	0.217489	0	-0.058271	0.495543
Cthe_0351	61_5	f	440776	442167	PpiC-type peptidyl-prolyl cis-trans isomerase	0		COG0760 Parvulin-like peptidyl-prolyl isomerase category=O	0.313845	2.99202	1	-0.179768	0.912192	0	0.34781	2.54339	1	0.45352	4.43909	1	0.25846	1.60645	0	0.47793	4.66303	1	0.52512	5.00036	1	0.362906	5.22455	1	0.23409	3.24544	1	-0.274094	4.16229	1	0.074545	0.593026	0	0.1973	2.97592	1	-0.16468	1.6395	0	0.12839	1.3985
Cthe_0362	62_2	f	454172	454651	regulatory proteins, AsnC/Lrp	6		COG1522 Transcriptional regulators category=K	0.42092	1.49525	0	0.17109	0.358518	0	0.61548	2.19451	1	0.36658	1.09304	0	0.21294	0.475033	0	0.06072	0.111733	0	1.09871	5.55495	1	0.441184	3.66804	1	-0.030285	0.112489	0	-0.228776	1.50933	0	-0.16642	0.943459	0	0.5499	7.08631	1	-0.0032	0.009861	0	0.21862	1.53646
Cthe_0363	62_2	f	454648	455820	aminotransferase, class I and II	10		COG0436 Aspartate/tyrosine/aromatic aminotransferase category=E	0.321233	0.670415	0	0.38984	0.764156	0	0.67989	1.72917	1	0.20521	0.346514	0	0.02904	0.036931	0	-0.191906	0.314592	0	0.81533	2.32224	1	0.545932	4.16527	1	-0.415702	3.10555	1	-0.185063	0.908484	0	-0.37775	2.67071	1	0.44408	4.14073	1	0.255887	1.28501	0	0.05898	0.221384
Cthe_0365		f	457554	458627	peptide chain release factor 2	7	prfB	COG1186 Protein chain release factor B category=J	-0.12792	0.938598	0	-0.25056	1.36117	0	-0.051575	0.165124	0	-0.344893	2.84732	1	-0.099037	0.377161	0	-0.062351	0.246826	0	0.04089	0.136869	0	0.251522	1.73469	1	-0.437949	4.64537	1	0.28751	2.63753	1	-0.26731	2.35306	1	-0.029952	0.146796	0	0.052537	0.222745	0	-0.144631	1.01251
Cthe_0367	63_4	f	461825	462694	NADP oxidoreductase, coenzyme F420-dependent	13		COG5495 Uncharacterized conserved protein category=S	0.129708	3.04865	1	0.41887	5.1967	1	0.51612	7.16505	1	-0.033073	0.204304	0	-0.036156	0.169714	0	-0.053803	0.341796	0	-0.033716	0.170258	0	0.096376	0.594492	0	-0.579726	10.1121	1	0.35479	4.82118	1	-0.23595	2.53498	1	0.09672	0.790008	0	-0.00087	0.003611	0	-0.030532	0.170313
Cthe_0375		f	471732	473267	GMP synthase, large subunit	16	guaA_Nt	COG0519 GMP synthase PP-ATPase domain/subunit category=F	-0.196304	1.20712	0	-0.014631	0.036988	0	-0.103182	0.327446	0	-0.472765	3.49798	1	-0.212004	0.852959	0	-0.17417	0.74038	0	-0.201071	0.821337	0	0.027182	0.098651	0	-0.429729	4.54933	1	0.3245	2.92069	1	-0.15249	0.928504	0	-0.0604	0.315089	0	0.115733	0.561098	0	-0.060146	0.291481
Cthe_0405	73_3	f	505876	507456	glycoside hydrolase, family 5	4		COG2730 Endoglucanase category=G	-0.137849	2.69596	1	-0.254277	2.14609	1	0.11415	0.660811	0	-0.175084	1.73562	1	-0.144527	0.920015	0	-0.239581	2.57555	1	-0.127769	0.845958	0	0.231727	2.00041	1	-0.257029	2.70356	1	-0.198587	1.80915	1	0.066974	0.391101	0	0.23093	2.73111	1	-0.1367	0.909368	0	0.0322	0.172139
Cthe_0407	74_2	r	509556	508249	Radical SAM	11		COG4277 DNA-binding protein with the Helix-hairpin-helix motif category=R	1.49121	33.4051	1	0.87227	12.3916	1	1.61859	25.6874	1	1.78651	32.1949	1	1.65367	26.2414	1	1.46712	25.9271	1	1.54907	25.3342	1	0.83868	16.3044	1	-0.135322	1.21631	0	0.03924	0.234636	0	0.044526	0.273279	0	0.07498	0.619406	0	0.092358	0.624258	0	-0.303245	4.64068
Cthe_0411		r	515349	514315	hypothetical protein	13			0.539639	2.59752	1	0.78441	4.10375	1	1.21344	8.04298	1	0.87692	5.19192	1	0.42879	1.59697	0	-0.374953	1.36348	0	0.30923	0.993863	0	0.393684	5.32806	1	-0.419485	6.71515	1	-0.269345	3.36042	1	-0.80802	16.7204	1	-0.324844	5.41612	1	-0.03535	0.180962	0	-0.082956	0.630774
Cthe_0419		f	527446	528705	peptidase M16-like	11		COG0612 Zn-dependent peptidases category=R	-1.11071	4.03968	1	-0.948511	2.79082	1	-1.50942	5.79296	1	-1.56019	6.43305	1	-1.23025	4.20736	1	-0.676679	1.7208	1	-0.739231	1.91149	1	-0.6045	5.66031	1	0.14118	0.708442	0	0.13131	0.641242	0	0.390415	3.26244	1	-0.183464	1.21817	0	-0.0436	0.147127	0	0.19195	1.19379
Cthe_0441	81_3	f	556327	557190	UDP-N-acetylglucosamine 1-carboxyvinyltransferase	9		COG0766 UDP-N-acetylglucosamine enolpyruvyl transferase category=M	0.982814	20.5978	1	0.45045	4.76133	1	0.8267	11.7383	1	1.13593	20.1447	1	1.2904	20.4427	1	1.19784	20.723	1	0.99556	15.2553	1	0.394955	6.64821	1	0.33931	6.01957	1	-0.093009	0.83148	0	0.052144	0.382561	0	-0.363459	7.60415	1	0.018707	0.103487	0	0.03007	0.209151
Cthe_0442	81_3	f	557204	558064	Polypeptide-transport-associated, FtsQ-type	9		COG1589 Cell division septal protein category=M	0.361074	5.71523	1	0.08585	0.297587	0	-0.051132	0.16093	0	0.17576	1.01907	0	0.34091	2.02842	1	0.89954	11.3407	1	0.71552	6.98637	1	-0.08311	0.32421	0	0.17842	1.01927	0	0.23741	1.55791	0	0.016184	0.056123	0	-0.415406	4.46571	1	0.053871	0.192278	0	-0.048466	0.201056
Cthe_0444		f	558620	559861	cell division protein FtsA	9		COG0849 Actin-like ATPase involved in cell division category=D	0.113834	0.482784	0	-0.194034	0.696729	0	0.00251	0.005791	0	0.06196	0.18866	0	0.15394	0.509468	0	0.32197	1.64088	0	0.33665	1.60287	0	0.18549	1.11153	0	0.09001	0.460651	0	0.1358	0.804552	0	-0.09825	0.516883	0	-0.100775	0.624883	0	-0.01105	0.038417	0	0.03056	0.134095
Cthe_0451	83_2	f	565307	567178	protein of unknown function DUF115	13		COG2604 Uncharacterized protein conserved in bacteria category=S	0.414609	3.0181	1	0.37264	1.87826	1	0.91156	7.57884	1	0.40687	2.45524	1	0.48702	2.85258	1	0.3264	1.69144	1	-0.016847	0.042174	0	0.712556	10.7223	1	-0.581464	9.07607	1	0.17681	1.44059	0	-0.51602	7.60768	1	-0.274628	3.41806	1	0.173635	1.23143	0	-0.076773	0.48119
Cthe_0457	84_3	f	571435	571797	protein of unknown function DUF307	13		COG3304 membrane protein category=S	-0.511477	16.4439	1	-0.68736	6.30478	1	-0.666258	6.00947	1	-0.737519	10.4283	1	-0.550972	4.46858	1	-0.300235	2.36289	1	-0.126515	0.566726	0	-0.21085	1.01845	0	0.065	0.243589	0	0.2636	1.62636	0	0.094993	0.389457	0	0.00034	0.001163	0	-0.23195	1.17091	0	0.13626	0.673442
Cthe_0461	85_3	f	576255	577565	gid protein	7	gid	COG1206 NAD(FAD)-utilizing enzyme possibly involved in translation category=J	-0.988612	10.7614	1	-0.177477	0.591828	0	-0.973699	7.71477	1	-1.43706	15.0632	1	-1.70222	16.6159	1	-0.950126	8.24474	1	-0.691091	4.68172	1	-0.76826	10.532	1	-0.185813	1.36002	0	0.10685	0.616571	0	0.444112	5.28307	1	-0.194035	1.73109	1	0.027964	0.109083	0	0.27755	2.75667
Cthe_0463	86_3	f	578416	578859	flagellar basal-body rod protein FlgC	9	FlgC	COG1558 Flagellar basal body rod protein category=N	-0.712494	2.46316	1	-0.19544	0.332753	0	-0.617951	1.64102	0	-0.864456	3.00782	1	-1.24889	4.936	1	-0.887746	3.07525	1	-0.460487	1.07445	0	-0.41634	2.61597	1	-0.108379	0.42498	0	-0.272998	1.55666	0	0.164591	0.744419	0	-0.130472	0.634187	0	0.006173	0.016369	0	0.13813	0.632561
Cthe_0482	90_18	f	595110	595379	flagellar biosynthetic protein FliQ	9	fliQ	COG1987 Flagellar biosynthesis pathway component FliQ category=U	0.325139	8.36073	1	0.40766	2.59649	1	1.24191	13.857	1	0.62889	7.76697	1	0.09966	0.349179	0	-0.351602	2.83022	1	-0.075689	0.278016	0	0.703063	6.11007	1	-0.339953	2.25357	1	-0.086873	0.329561	0	-0.65601	6.31908	1	0.35812	2.91328	1	-0.13119	0.497461	0	0.27307	1.74204
Cthe_0484	90_18	f	596191	597369	flagellar biosynthetic protein FlhB	9	flhB	COG1377 Flagellar biosynthesis pathway component FlhB category=U	-0.128318	0.536335	0	-0.359976	1.70021	1	0.25367	1.00896	0	0.03321	0.091565	0	-0.190412	0.672889	0	-0.408897	2.31762	1	-0.097503	0.28948	0	0.107655	0.553993	0	0.1648	1.1382	0	-0.226745	1.84047	1	-0.102	0.579036	0	0.07415	0.442701	0	-0.50599	5.65334	1	0.38527	4.62391
Cthe_0490	90_18	f	603353	605431	CheW-like protein	15		COG0643 Chemotaxis protein histidine kinase and related kinases category=T	-0.337951	1.38829	0	-0.477263	1.91044	1	0.06885	0.149509	0	0.02993	0.063622	0	-0.653124	3.18424	1	-0.586934	2.87519	1	-0.409164	1.56457	0	0.338121	3.31709	1	0.27199	2.69851	1	-0.476812	6.49767	1	0.143699	1.023	0	-0.119377	0.925645	0	-0.20799	1.44639	0	0.31091	3.64618
Cthe_0500	91_4	f	611537	612121	hypothetical protein	13			0.298033	0.332076	0	-0.02912	0.02445	0	0.84779	1.30541	0	0.60151	0.820122	0	0.1998	0.195307	0	0.38813	0.450267	0	-0.219912	0.219611	0	0.88601	8.44976	1	-0.151707	0.65353	0	-0.293145	1.8734	1	0.103584	0.427649	0	-0.260061	1.8637	1	0.009098	0.025629	0	0.09457	0.409576
Cthe_0501	91_4	f	612153	612782	hypothetical protein	13		COG1559 periplasmic solute-binding protein category=R	0.234102	0.402617	0	-0.029432	0.036315	0	0.39385	0.743892	0	0.56981	1.32085	0	0.37679	0.699539	0	0.27588	0.473416	0	-0.182289	0.274854	0	0.305869	2.2774	1	0.14641	0.860125	0	-0.350632	3.2342	1	0.02586	0.101335	0	-0.352529	3.91912	1	-0.11741	0.562733	0	-0.029552	0.125216
Cthe_0503		f	613963	614514	2'-5' RNA ligase	7		COG1514 2'-5' RNA ligase category=J	0.412563	9.64614	1	0.23218	1.42072	0	0.38972	3.17067	1	0.30541	3.04648	1	0.59198	6.10862	1	0.73196	10.6518	1	0.22413	1.46423	0	0.048824	0.198596	0	-0.226792	1.76177	1	0.30822	2.84119	1	-0.23764	1.89309	1	-0.277509	2.88249	1	-0.10871	0.538945	0	-0.14249	0.957394
Cthe_0508		f	620131	620541	hypothetical protein	13			-0.678812	1.75715	1	-0.021925	0.025284	0	-1.40621	4.72408	1	-1.30187	4.48551	1	-1.31248	4.23847	1	-0.472981	0.934245	0	0.44259	0.820005	0	-1.82657	20.3693	1	1.05619	11.3975	1	-0.079311	0.268853	0	0.817509	7.8803	1	0.20497	1.11446	0	-0.44228	2.64509	1	0.95184	10.6776
Cthe_0524	95_4	f	642821	643294	hypothetical protein	13			1.00621	0.952395	0	0.48792	0.347919	0	1.67359	1.96409	1	1.9942	2.62967	1	1.26576	1.28481	0	0.26156	0.166466	0	0.35423	0.235664	0	1.02049	8.44092	1	0.00768	0.019331	0	-0.377434	2.05701	1	-0.17247	0.652258	0	0.43087	3.03713	1	-0.16518	0.547305	0	-0.31292	1.68355
Cthe_0525	95_4	f	643311	643793	hypothetical protein	13			0.872941	0.819668	0	0.5269	0.39584	0	1.48986	1.70651	1	1.69384	2.13634	1	1.15902	1.16999	0	0.14221	0.087092	0	0.22582	0.143866	0	0.917087	5.60465	1	-0.090672	0.233176	0	-0.290937	1.08557	0	-0.26749	0.960985	0	0.48607	2.84025	1	-0.04587	0.097121	0	-0.294657	1.20336
Cthe_0537	98_2	f	656118	656789	response regulator receiver	6		COG0745 Response regulators consisting of a CheY-like receiver domain and a winged-helix DNA-binding domain category=K	0.0525453	0.118453	0	-0.13098	0.299448	0	0.08446	0.17739	0	0.11107	0.261248	0	0.23388	0.634622	0	0.02185	0.042404	0	-0.005004	0.009093	0	0.359189	3.43012	1	-0.113122	0.689259	0	0.13003	0.837449	0	-0.28532	2.73474	1	0.328	4.09298	1	0.143748	0.853795	0	-0.13973	1.00758
Cthe_0538	98_2	f	656782	657798	ATP-binding region, ATPase-like	15		COG2205 Osmosensitive K+ channel histidine kinase category=T	-0.0924732	0.230321	0	-0.231487	0.646326	0	-0.289965	0.885275	0	-0.136131	0.343689	0	0.12885	0.302152	0	-0.057367	0.12247	0	0.03126	0.061371	0	0.081191	0.430813	0	0.08097	0.480602	0	0.19947	1.73779	1	-0.18331	1.52788	0	0.26556	3.25704	1	0.139669	0.900917	0	-0.072861	0.45118
Cthe_0540	99_2	f	658587	661193	protein of unknown function DUF214	9		COG4591 ABC-type transport system involved in lipoprotein release permease component category=M	-0.354391	6.20492	1	-0.274822	1.62969	0	-0.620984	5.83077	1	-0.383722	3.77844	1	-0.414106	3.08523	1	-0.149104	0.830155	0	-0.283609	1.84449	1	-0.1878	1.07507	0	0.08951	0.437592	0	-0.152446	0.903539	0	0.139027	0.792901	0	0.02044	0.08821	0	0.158364	0.841289	0	-0.14775	0.935549
Cthe_0544		f	666202	667077	protein phosphatase 2C-like	15		COG0631 Serine/threonine protein phosphatase category=T	0.301143	3.1059	1	0.05557	0.175232	0	-0.000872	0.002341	0	0.34994	2.65025	1	0.5846	4.66633	1	0.50767	4.48718	1	0.30995	1.81676	1	-0.06437	0.269855	0	0.31188	2.80141	1	-0.098685	0.518595	0	-0.05323	0.238411	0	-0.184709	1.48848	0	-0.00792	0.027157	0	-0.038931	0.176318
Cthe_0549	102_3	f	670011	670865	ABC-3	9		COG1108 ABC-type Mn2+/Zn2+ transport systems permease components category=P	0.315204	1.04242	0	0.16308	0.359313	0	0.35229	1.01927	0	0.32009	0.962836	0	0.74139	3.17842	1	0.22792	0.588481	0	0.08647	0.16969	0	0.099252	0.449735	0	-0.067668	0.3088	0	0.25437	1.95175	1	-0.10902	0.571036	0	0.27269	2.60715	1	-0.08996	0.396151	0	-0.03547	0.153632
Cthe_0550		f	671033	672937	heat shock protein Hsp90	9		COG0326 Molecular chaperone HSP90 family category=O	0.372273	0.484264	0	0.23759	0.256584	0	0.49477	0.658668	0	0.58706	0.866866	0	0.62693	0.91788	0	0.15205	0.155509	0	0.13524	0.133896	0	0.003752	0.009375	0	0.14499	0.582711	0	0.17653	0.763585	0	0.187594	0.831719	0	0.17	0.852872	0	-0.25343	1.13282	0	0.05271	0.177602
Cthe_0554		f	676514	680284	phosphoribosylformylglycinamidine synthase	16	fgams	COG0046 Phosphoribosylformylglycinamidine (FGAM) synthase synthetase domain category=F	-0.342897	0.838968	0	0.22064	0.358925	0	-1.53238	6.16889	1	-0.487312	1.18819	0	-0.009312	0.011524	0	-0.120087	0.185675	0	-0.128935	0.19098	0	-1.34415	10.4954	1	0.2707	1.03405	0	0.22765	0.807034	0	0.33246	1.40118	0	0.30738	1.48262	0	0.408869	1.68088	1	-0.774366	5.7197
Cthe_0561	104_2	f	688931	689977	ApbE-like lipoprotein	12		COG1477 Membrane-associated lipoprotein involved in thiamine biosynthesis category=H	-0.24346	2.88881	1	-0.694184	6.50228	1	-0.796458	8.0017	1	-0.388676	3.5226	1	-0.130819	0.531871	0	0.19058	1.09528	0	0.35879	2.4724	1	-0.18231	1.01977	0	0.51398	5.7794	1	0.22345	1.5724	0	0.125911	0.684064	0	-0.103538	0.612473	0	-0.08004	0.3363	0	0.1062	0.585279
Cthe_0563		f	690422	690934	Heptaprenyl diphosphate synthase component I	13		COG4769 membrane protein category=S	-0.484322	2.32056	1	-0.798287	4.08665	1	-0.910468	5.02446	1	-0.663366	3.3652	1	-0.236076	0.653587	0	-0.022183	0.04395	0	-0.275552	0.824421	0	-0.21784	1.43455	0	0.65819	9.06529	1	0.16549	1.08496	0	0.312831	2.87126	1	0.05023	0.259587	0	-0.10565	0.514586	0	0.41108	4.83338
Cthe_0564		f	690963	691919	Trans-hexaprenyltranstransferase	12		COG0142 Geranylgeranyl pyrophosphate synthase category=H	-0.41367	20.2168	1	-0.57114	8.54266	1	-0.984716	17.7573	1	-0.712103	16.6196	1	-0.303986	3.21976	1	-0.030433	0.179183	0	0.12036	0.904324	0	-0.45505	6.06267	1	0.35088	4.66169	1	0.32884	4.20933	1	0.151425	1.26409	0	0.14568	1.40967	0	-0.04147	0.202948	0	0.07827	0.536806
Cthe_0579		f	708844	709365	nitroreductase	3		COG0778 Nitroreductase category=C	0.246994	0.291446	0	0.13157	0.132999	0	0.69414	1.10551	0	0.48546	0.682515	0	0.16294	0.169674	0	-0.216348	0.240732	0	0.22421	0.248109	0	0.275475	1.71076	1	-0.120373	0.58676	0	-0.256281	1.74855	1	-0.27077	1.90296	1	0.22707	1.73578	1	-0.2871	1.82278	1	0.0883	0.420564
Cthe_0593		f	728648	729646	copper amine oxidase-like	0			0.0780313	0.168053	0	0.16958	0.380703	0	0.29577	0.801335	0	0.13539	0.30366	0	-0.114616	0.234931	0	-0.19674	0.482251	0	0.17881	0.412018	0	-0.00458	0.017009	0	-0.171779	1.28444	0	-0.155645	1.11026	0	-0.26205	2.45342	1	-0.087811	0.584208	0	-0.13078	0.764285	0	-0.011397	0.050594
Cthe_0608	113_3	f	745327	746376	peptidase M42	4		COG1363 Cellulase M and related proteins category=G	-0.12416	0.292474	0	0.21592	0.511088	0	-0.017538	0.029364	0	-0.188309	0.457126	0	-0.376909	1.11139	0	-0.261199	0.697787	0	-0.116931	0.239345	0	-0.38173	3.12636	1	0.03264	0.126487	0	0.032	0.132721	0	0.080869	0.401794	0	0.01797	0.079886	0	-0.14827	0.807715	0	0.20341	1.58557
Cthe_0618	116_2	r	760479	758314	ferrous iron transport protein B	9		COG0370 Fe2+ transport system protein B category=P	0.936092	1.26277	0	0.89626	1.14058	0	0.83315	1.02519	0	1.21978	1.84752	1	0.98346	1.30875	0	0.557	0.590691	0	1.12689	1.61259	0	-0.01967	0.061396	0	0.1299	0.630565	0	-0.090384	0.390815	0	-0.32152	2.39787	1	0.72456	10.0313	1	0.043437	0.146284	0	-0.256729	1.84806
Cthe_0620		f	761095	761487	iron dependent repressor	6		COG1321 Mn-dependent transcriptional regulator category=K	0.514897	1.16698	0	0.63873	1.31725	0	0.68229	1.45435	0	0.62173	1.38282	0	0.50302	0.928502	0	0.40293	0.723849	0	0.24068	0.350432	0	-0.05738	0.135955	0	-0.301989	1.28837	0	0.01012	0.023516	0	-0.07251	0.196474	0	0.0097	0.02536	0	-0.10095	0.262816	0	-0.241433	1.00855
Cthe_0630	118_5	f	777485	778462	hypothetical protein	13			0.458755	1.02597	0	-0.226059	0.365887	0	0.54584	1.2255	0	0.51279	1.15855	0	0.67728	1.69614	1	0.7255	1.94069	1	0.51717	1.13971	0	0.379662	3.68213	1	0.17613	1.28137	0	0.33588	3.47845	1	-0.02664	0.115569	0	0.11735	0.840872	0	-0.39224	3.87658	1	0.20918	1.81324
Cthe_0634		r	782899	780812	protein kinase	2		COG0515 Serine/threonine protein kinase category=L	0.388149	12.5078	1	0.02907	0.143581	0	0.46581	6.84028	1	0.5578	11.9508	1	0.41522	5.73332	1	0.44394	8.00828	1	0.41706	6.22858	1	0.467087	8.01324	1	0.00321	0.017021	0	0.06609	0.491331	0	-0.13444	1.33373	0	-0.036649	0.269416	0	0.030344	0.16955	0	-0.088781	0.791803
Cthe_0639		r	790914	789712	glycoside hydrolase, family 13-like	0		COG0296 1 4-alpha-glucan branching enzyme category=G	0.0719174	0.119629	0	0.29092	0.586208	0	0.03458	0.049199	0	0.15608	0.278118	0	0.08546	0.131132	0	-0.042731	0.063659	0	-0.092801	0.145235	0	-0.20053	1.10424	0	0.27499	2.02746	1	-0.235567	1.59849	0	-0.06435	0.271933	0	-0.147191	0.94612	0	0.055808	0.20672	0	0.15349	0.923327
Cthe_0640		f	791133	792881	cellulosome enzyme, dockerin type I	0		COG5434 Endopygalactorunase category=M	1.05237	2.87555	1	0.92232	2.24991	1	1.5171	4.92449	1	1.40486	4.44454	1	1.11075	3.01251	1	0.57531	1.11435	0	0.78386	1.75534	1	0.713757	13.5306	1	-0.394881	6.54993	1	-0.166127	1.69305	1	-0.26793	3.5731	1	-0.029425	0.194868	0	0.118972	0.908188	0	-0.282636	4.25602
Cthe_0661	123_2	f	815804	817519	Ricin B lectin	11		COG3507 Beta-xylosidase category=G	0.664249	16.7159	1	0.63533	9.42671	1	0.93531	15.2588	1	0.91461	18.4842	1	0.84537	13.9528	1	0.52969	8.5172	1	0.12518	0.832878	0	0.446945	7.91871	1	-0.20069	2.61192	1	0.05222	0.379815	0	-0.28704	4.58951	1	0.18948	2.86087	1	0.146971	1.31308	0	-0.179991	2.17724
Cthe_0678	127_2	f	833900	835201	pyrimidine-nucleoside phosphorylase	16		COG0213 Thymidine phosphorylase category=F	0.0481791	0.672705	0	0.38133	3.63273	1	-0.198024	1.31569	0	-0.151858	1.31498	0	0.19749	1.3104	0	0.15603	1.2411	0	-0.095891	0.533642	0	-0.37881	3.62668	1	0.12869	0.809342	0	0.18892	1.41661	0	0.070817	0.364662	0	-0.090598	0.582117	0	0.200535	1.35189	0	0.08252	0.475404
Cthe_0696	130_3	f	854202	854768	putative rRNA methylase	11		COG0275 S-adenosylmethionine-dependent methyltransferase involved in cell envelope biogenesis category=M	-0.592211	1.47703	0	-0.501468	0.9914	0	-1.03729	3.00093	1	-0.59751	1.37462	0	-0.665862	1.50859	0	-0.76535	1.97212	1	0.01421	0.016663	0	-0.60061	4.22259	1	0.07875	0.263491	0	-0.150141	0.601718	0	-0.09189	0.318399	0	0.61198	5.96804	1	-0.06479	0.188514	0	-0.361027	2.37497
Cthe_0713	132_5	f	868428	869039	1-acyl-sn-glycerol-3-phosphate acyltransferases	5	AGP_acy	COG0204 1-acyl-sn-glycerol-3-phosphate acyltransferase category=I	-0.564238	6.33287	1	-1.04242	8.50436	1	-1.65796	16.0325	1	-1.05988	10.931	1	-0.377058	1.75306	1	0.48654	3.14187	1	0.26536	1.08963	0	-0.49248	3.68361	1	0.43613	3.49053	1	0.7796	8.55912	1	0.186696	0.95502	0	-0.163094	0.928133	0	0.12306	0.477435	0	-0.161956	0.844911
Cthe_0716		f	872069	872479	Nucleoside-diphosphate kinase	16		COG0105 Nucleoside diphosphate kinase category=F	-0.0174499	0.068014	0	0.47075	2.5174	1	0.18256	0.622116	0	-0.152123	0.615867	0	-0.280293	1.14149	0	-0.405293	2.44562	1	0.0797	0.228116	0	-0.01795	0.050222	0	-0.353591	2.38929	1	-0.010481	0.031389	0	-0.414	3.06178	1	0.04596	0.175863	0	0.270235	1.38182	0	-0.018908	0.061778
Cthe_0725		f	880415	881911	metal dependent phophohydrolase	15	hdig	COG2206 HD-GYP domain category=T	0.167966	0.755729	0	0.32277	1.36637	0	0.29021	1.12839	0	0.22426	0.930575	0	0.06735	0.174713	0	-0.247109	1.03308	0	0.35032	1.59517	0	0.172309	0.907331	0	-0.199346	1.26617	0	0.03135	0.126943	0	-0.5	5.73099	1	0.3303	3.58914	1	0.204873	1.25396	0	-0.133395	0.829252
Cthe_0728		r	885679	884687	phage integrase	2		COG4974 Site-specific recombinase XerD category=L	-0.0520119	0.362297	0	-0.129974	0.685068	0	-0.271391	2.02152	1	0.33291	3.59509	1	0.12097	0.620918	0	0.05018	0.236535	0	-0.414767	4.1625	1	-0.26325	2.61872	1	0.60752	10.7849	1	-0.321011	4.11123	1	0.047277	0.267557	0	-0.131956	1.23942	0	-0.12183	0.823103	0	0.00322	0.015579
Cthe_0741		r	904529	903102	adenylosuccinate lyase	16	purB	COG0015 Adenylosuccinate lyase category=F	-0.317577	5.91887	1	-0.402179	3.17583	1	-1.12427	14.6303	1	-0.55221	7.2398	1	-0.05879	0.217946	0	0.12863	0.726544	0	0.10336	0.469016	0	-0.65166	7.72833	1	0.32658	3.02613	1	0.33249	3.113	1	0.101607	0.541214	0	0.01763	0.07804	0	0.070437	0.302036	0	-0.245486	2.10996
Cthe_0748	134_5	r	915291	914497	binding-protein-dependent transport systems inner membrane compon	10		COG1177 ABC-type spermidine/putrescine transport system permease component II category=E	-1.83038	2.88644	1	-0.644343	0.599245	0	-1.1843	1.43195	0	-1.95166	3.14695	1	-2.17227	3.67792	1	-2.43949	4.46168	1	-2.59023	4.86479	1	-0.55871	5.38417	1	-0.616594	7.15425	1	-0.016024	0.056969	0	-0.13373	0.700876	0	-0.163454	1.10065	0	-0.01875	0.061414	0	0.15077	0.899325
Cthe_0749	134_5	r	916112	915285	binding-protein-dependent transport systems inner membrane compon	10		COG1176 ABC-type spermidine/putrescine transport system permease component I category=E	-1.44067	2.71714	1	-0.647043	0.782011	0	-1.12501	1.76516	1	-1.60427	3.13977	1	-1.629	3.14616	1	-1.76335	3.62723	1	-1.87532	3.94683	1	-0.57623	5.1096	1	-0.371221	2.92875	1	0.10878	0.486349	0	-0.12322	0.574069	0	-0.184126	1.19273	0	-0.09826	0.381297	0	0.10804	0.519935
Cthe_0750	134_5	r	917167	916109	spermidine/putrescine ABC transporter ATPase subunit	10	potA	COG3842 ABC-type spermidine/putrescine transport systems ATPase components category=E	-1.3982	4.10367	1	-0.708382	1.30386	0	-1.1055	2.58299	1	-1.48095	4.27527	1	-1.76544	5.39635	1	-1.73173	5.40968	1	-1.59717	4.65251	1	-0.39628	2.57633	1	-0.165004	0.789533	0	0.07515	0.281979	0	-0.079	0.299797	0	-0.072567	0.311622	0	0.000842	0.002286	0	0.21044	1.21834
Cthe_0761	135_7	r	927533	926763	Ribonuclease H	2		COG0164 Ribonuclease HII category=L	0.0742366	0.099354	0	-0.231808	0.338639	0	0.1609	0.217141	0	0.0587	0.073166	0	0.38333	0.654209	0	0.37074	0.651315	0	-0.296444	0.468514	0	0.446248	2.88481	1	-0.129009	0.528957	0	0.33115	2.07081	1	-0.07833	0.280112	0	-0.084791	0.357019	0	0.053539	0.161264	0	-0.02681	0.087548
Cthe_0765	136_3	r	930347	930003	ribosomal protein L19	7		COG0335 Ribosomal protein L19 category=J	-0.65035	9.89199	1	-0.838768	7.39434	1	-1.10241	11.0034	1	-1.11072	13.945	1	-0.733647	6.02895	1	-0.388803	2.71049	1	0.27226	1.36441	0	-0.71673	7.68189	1	0.41891	3.82868	1	0.06296	0.259604	0	0.427891	3.95902	1	0.35168	3.4836	1	-0.45308	3.7737	1	0.42722	4.31552
Cthe_0767	136_3	r	931753	931229	16S rRNA processing protein RimM	7		COG0806 RimM protein required for 16S rRNA processing category=J	-0.18897	5.87349	1	-0.437692	4.74927	1	-0.454811	5.04283	1	-0.197977	2.0245	1	0.09777	0.509984	0	0.0361	0.190731	0	-0.177218	1.34164	0	-0.19978	1.4006	0	0.2647	2.48382	1	0.18918	1.48005	0	0.088239	0.502321	0	0.08744	0.575876	0	-0.18267	1.2254	0	0.00786	0.033584
Cthe_0775	138_4	r	936974	936033	tRNA delta(2)-isopentenylpyrophosphate transferase	7	miaA	COG0324 tRNA delta(2)-isopentenylpyrophosphate transferase category=J	0.0257625	0.063544	0	-0.089667	0.223441	0	-0.512246	2.47168	1	-0.129411	0.374811	0	0.06869	0.163685	0	0.22158	0.753904	0	0.59563	3.18753	1	-0.36951	4.36456	1	0.53609	8.80803	1	-0.072819	0.45121	0	0.116285	0.852545	0	0.00305	0.0154	0	0.053072	0.271782	0	0.15325	1.38722
Cthe_0776	138_4	r	939259	936992	DNA mismatch repair protein MutL	2	mutl	COG0323 DNA mismatch repair enzyme (predicted ATPase) category=L	-0.169085	1.11112	0	0.03486	0.099487	0	-0.474783	3.17202	1	-0.526214	4.63276	1	-0.263538	1.27849	0	0.10476	0.410943	0	0.11041	0.399356	0	-0.09406	0.442008	0	-0.17734	1.20258	0	0.16263	1.05906	0	0.195892	1.39482	0	-0.137454	0.981114	0	0.415579	3.92271	1	-0.125908	0.796083
Cthe_0790	141_4	r	955586	955302	protein of unknown function YGGT	0			-0.180774	1.29624	0	-0.189445	0.521165	0	-0.045274	0.094634	0	-0.521981	3.22986	1	-0.436096	1.72076	1	-0.285516	1.17022	0	0.39367	1.6077	0	0.046558	0.105083	0	-0.509571	2.7955	1	0.28323	1.1379	0	-0.34946	1.55767	0	0.18868	0.748636	0	-0.09761	0.245783	0	-0.032864	0.084025
Cthe_0792	142_3	r	956863	956159	Protein of unknown function UPF0001	11		COG0325 enzyme with a TIM-barrel fold category=R	-0.226762	1.78219	1	-0.282941	1.8953	1	-0.045227	0.161309	0	-0.17688	1.05351	0	-0.185938	1.01048	0	-0.272018	1.95645	1	-0.39757	3.30496	1	0.220217	2.87197	1	-0.01829	0.117098	0	-0.186186	2.52833	1	0.246595	3.93648	1	0.0688	0.685366	0	-0.0175	0.095991	0	0.11336	1.17231
Cthe_0815	146_3	r	985957	985496	arginine repressor	6		COG1438 Arginine repressor category=K	-0.188932	0.196049	0	-0.436691	0.535328	0	-0.028427	0.024542	0	-0.340268	0.394053	0	-0.249197	0.262618	0	0.13393	0.129187	0	-0.21294	0.218265	0	0.35253	2.72374	1	-0.211201	1.41153	0	0.1692	1.01718	0	0.042408	0.171334	0	-0.306822	3.01208	1	-0.05573	0.213091	0	0.10064	0.534754
Cthe_0818	147_2	r	993808	993134	hypothetical protein	13			-0.445447	2.36311	1	0.25058	0.749122	0	-0.612854	2.86351	1	-0.836551	5.33756	1	-0.749864	3.93775	1	-0.538602	2.58565	1	-0.185392	0.508925	0	-0.69742	7.46123	1	0.07999	0.351944	0	0.32269	2.56539	1	0.265243	1.89045	1	0.50522	6.21974	1	0.16602	0.830103	0	0.30369	2.55083
Cthe_0819	147_2	r	994656	993793	ABC transporter related	9		COG1131 ABC-type multidrug transport system ATPase component category=V	-0.208923	0.421928	0	0.23498	0.422937	0	-0.124252	0.193676	0	-0.531147	1.42137	0	-0.332821	0.672441	0	-0.395762	0.906517	0	-0.10453	0.160442	0	-0.31414	1.74452	1	-0.124261	0.522464	0	0.45712	3.5919	1	0.039617	0.130522	0	0.30417	2.27115	1	0.045084	0.13694	0	0.28263	1.84981
Cthe_0829	149_4	r	1011039	1010311	hypothetical protein	13			-0.26034	2.20151	1	-0.269854	1.52153	0	-0.980417	11.0163	1	-0.432161	3.78233	1	0.10736	0.417937	0	0.22815	1.34471	0	-0.215116	1.12306	0	-0.49298	6.73699	1	0.60775	10.4242	1	0.22213	2.21545	1	0.049939	0.277595	0	-0.201622	2.28154	1	0.217585	1.87478	1	0.05949	0.370383
Cthe_0836	150_7	r	1016138	1015590	hypothetical protein	13		COG1302 Uncharacterized protein conserved in bacteria category=S	0.349135	5.25934	1	0.51789	3.34467	1	0.53336	3.50384	1	0.22202	1.27212	0	0.16834	0.625349	0	0.31739	2.01166	1	0.33582	1.85556	1	-0.00659	0.017659	0	-0.233257	1.24932	0	-0.013992	0.042031	0	-0.29568	1.7878	1	-0.288565	2.05327	1	-0.02206	0.061858	0	0.07808	0.305326
Cthe_0849		r	1025539	1025111	3-dehydroquinate dehydratase, type II	10	aroQ	COG0757 3-dehydroquinate dehydratase II category=E	0.203486	2.42014	1	0.11389	0.53588	0	-0.434477	3.9201	1	0.00654	0.025663	0	0.43608	3.94289	1	0.98124	15.5115	1	0.11764	0.588079	0	-0.50599	6.60766	1	0.32492	3.79562	1	0.34825	4.23441	1	0.325102	3.79898	1	-0.382505	5.86991	1	0.042377	0.196307	0	-0.116099	0.862331
Cthe_0857		f	1032785	1033276	protein of unknown function DUF107	9		COG1030 Membrane-bound serine protease (ClpP class) category=O	0.248387	3.42897	1	0.52601	5.06893	1	0.23851	1.4749	0	0.32757	3.19625	1	0.40865	3.40632	1	0.15154	0.923427	0	-0.161955	0.886916	0	-0.01739	0.068177	0	-0.387198	4.56325	1	0.18897	1.48943	0	-0.3741	4.32275	1	-0.073058	0.459002	0	0.270108	2.25411	1	-0.476257	6.86
Cthe_0876		f	1050392	1051684	glycosyl transferase, family 39	11		COG1807 4-amino-4-deoxy-L-arabinose transferase and related glycosyltransferases of PMT family category=M	-0.66552	2.57953	1	-0.871191	3.1776	1	-1.59474	8.11923	1	-0.891674	3.62804	1	-0.378462	0.895661	0	0.01783	0.027087	0	-0.274884	0.584215	0	-0.55006	4.20798	1	0.58697	5.33701	1	0.34396	2.30228	1	-0.14887	0.668633	0	-0.316098	2.41888	1	0.173484	0.732859	0	-0.116096	0.516315
Cthe_0880		f	1056027	1057043	phospho-2-dehydro-3-deoxyheptonate aldolase	10	dahps	COG2876 3-deoxy-D-arabino-heptulosonate 7-phosphate (DAHP) synthase category=E	-0.118347	0.539312	0	-0.37147	1.4724	0	-0.100596	0.251963	0	0.32844	1.56605	0	-0.088667	0.216687	0	-0.411374	2.07903	1	-0.066414	0.161335	0	0.108259	0.349529	0	-0.258266	1.29903	0	-0.572058	4.46946	1	-0.17971	0.768868	0	0.30316	1.97489	1	-0.16261	0.594025	0	-0.6873	6.48906
Cthe_0889	159_2	r	1066437	1065448	hypothetical protein	13		COG5662 transmembrane transcriptional regulator (anti-sigma factor) category=K	0.138177	2.65342	1	0.15904	0.757316	0	-0.125077	0.545377	0	0.19055	1.45755	0	0.26042	1.55529	0	0.34307	3.2742	1	0.00106	0.003481	0	-0.28378	1.77327	1	0.2788	1.98586	1	0.03995	0.150367	0	0.183726	1.05983	0	-0.016827	0.065696	0	0.000336	0.000999	0	-0.036821	0.145519
Cthe_0890	159_2	r	1067120	1066458	sigma-70 region 2	6		COG1595 DNA-directed RNA polymerase specialized sigma subunit sigma24 homolog category=K	0.111815	0.959244	0	0.1275	0.668138	0	-0.123066	0.636497	0	0.12192	0.772467	0	0.11459	0.577799	0	0.18825	1.37553	0	0.24169	1.77848	1	-0.24622	2.49549	1	0.21787	2.36239	1	-0.000952	0.004461	0	0.277858	3.46457	1	-0.17548	2.01864	1	0.004346	0.01896	0	-0.027111	0.155075
Cthe_0903	163_2	r	1080837	1079881	protein-export membrane protein SecF	9		COG0341 Preprotein translocase subunit SecF category=U	-0.851906	7.47177	1	-0.513919	2.48374	1	-1.37513	11.1949	1	-1.28634	11.4915	1	-1.01345	7.18016	1	-0.586535	3.38963	1	-0.336061	1.3283	0	-1.01004	14.0645	1	-0.016675	0.064042	0	0.35465	3.37072	1	0.234812	1.76919	1	0.14932	1.06816	0	-0.14882	0.795055	0	-0.105468	0.602836
Cthe_0906	164_2	r	1084378	1083026	Radical SAM	11		COG0641 Arylsulfatase regulator (Fe-S oxidoreductase) category=R	-0.968392	6.18906	1	-0.647086	2.86908	1	-1.58681	11.2651	1	-1.22103	8.18114	1	-0.977698	5.49282	1	-0.719741	3.56053	1	-0.657994	2.9819	1	-0.72344	12.171	1	0.31728	4.03275	1	0.07341	0.465376	0	0.467637	7.35835	1	0.11718	1.04161	0	0.216284	1.92887	1	-0.0485	0.295873
Cthe_0907		r	1084669	1084529	conserved hypothetical protein	13			-0.457802	2.98165	1	-0.344322	0.921929	0	-0.256347	0.610853	0	-0.336257	1.15243	0	-0.524698	1.72287	1	-0.564354	2.36992	1	-0.720836	3.0073	1	0.080802	0.176484	0	-0.263096	0.893758	0	-0.288813	1.02216	0	0.215174	0.674265	0	0.10602	0.311206	0	-0.00717	0.013487	0	-0.183186	0.584531
Cthe_0908		r	1085678	1084767	pseudouridine synthase, RluA family	7		COG0564 Pseudouridylate synthases 23S RNA-specific category=J	-0.156601	0.858352	0	-0.335023	1.83736	1	-0.466312	3.08016	1	-0.192901	0.940914	0	0.21813	0.968149	0	-0.0222	0.066385	0	-0.1413	0.545321	0	0.057297	0.27748	0	0.14654	1.09227	0	0.43137	5.8012	1	-0.18374	1.52998	0	0.27213	3.37588	1	0.188586	1.39569	0	-0.126871	0.962364
Cthe_0910		r	1088007	1086340	extracellular solute-binding protein, family 5	10		COG0747 ABC-type dipeptide transport system periplasmic component category=E	0.122571	0.282404	0	-0.099066	0.190116	0	-0.077004	0.142323	0	0.17979	0.420768	0	0.48213	1.56097	0	0.38132	1.16774	0	-0.131747	0.27031	0	0.096815	0.436878	0	0.22188	1.58888	0	0.16672	1.03832	0	-0.02984	0.11888	0	0.06113	0.315373	0	0.074753	0.31477	0	-0.034915	0.151329
Cthe_0914	165_2	f	1094627	1097179	hypothetical protein	13		COG5373 membrane protein category=S	0.516841	5.09198	1	0.55723	3.55056	1	0.92541	7.79807	1	0.75111	6.85168	1	0.35035	1.71887	1	0.01758	0.047968	0	0.49937	3.10779	1	0.76756	9.42611	1	-0.605355	7.5528	1	-0.025697	0.10051	0	-0.88517	12.9766	1	-0.200042	1.61291	0	0.399389	3.45615	1	-0.431062	4.88907
Cthe_0915	165_2	f	1097157	1098359	hypothetical protein	13			0.385825	0.906325	0	0.31731	0.635796	0	0.03475	0.048073	0	0.89602	3.10528	1	0.32716	0.662964	0	0.11798	0.188292	0	0.62174	1.69252	1	0.058836	0.272325	0	0.4991	6.78695	1	-0.652652	10.0757	1	-0.36393	4.15716	1	-0.566579	9.30161	1	0.341393	3.27927	1	-0.362171	4.51494
Cthe_0927	167_3	r	1116426	1112854	chromosome segregation protein SMC	9		COG1196 Chromosome segregation ATPases category=D	-0.0496286	0.057216	0	-0.317777	0.459259	0	0.01433	0.014978	0	0.43385	0.722173	0	-0.126319	0.149949	0	0.15867	0.19952	0	-0.460527	0.760685	0	0.186966	0.954539	0	0.74817	9.09906	1	-0.458419	4.31166	1	0.511027	5.11151	1	-0.676433	8.90055	1	-0.14514	0.668529	0	0.32864	2.79305
Cthe_0932		r	1121506	1120271	beta-ketoacyl synthase	9		COG0304 3-oxoacyl-(acyl-carrier-protein) synthase category=Q	-0.716616	3.05514	1	-0.409551	1.093	0	-1.30377	6.54831	1	-1.03613	4.95836	1	-0.617855	2.03328	1	-0.540619	1.75596	1	-0.391764	1.0393	0	-0.94839	11.8909	1	-0.093373	0.437598	0	0.70698	8.86625	1	-0.25118	1.78141	1	0.42737	4.91789	1	-0.05417	0.201155	0	-0.361013	3.43592
Cthe_0938	168_6	r	1126368	1125802	regulatory protein, DeoR	11		COG2050 Uncharacterized protein possibly involved in aromatic compounds catabolism category=Q	-0.284134	0.203794	0	-0.645157	0.549977	0	0.76498	0.693276	0	-0.187832	0.124807	0	-0.134171	0.084986	0	-0.878436	0.852734	0	-0.624189	0.527964	0	0.98155	8.55914	1	-0.675333	5.53447	1	-0.054189	0.163473	0	-0.6343	5.0193	1	0.07273	0.265284	0	-0.42859	2.3629	1	0.27748	1.50923
Cthe_0946	170_4	r	1133909	1133208	Phosphoglycerate mutase	4		COG0406 Fructose-2 6-bisphosphatase category=G	-0.222495	1.51556	0	0.30086	1.42191	0	-0.18862	0.723175	0	-0.395901	2.67825	1	-0.344946	1.75029	1	-0.311583	1.75223	1	-0.394778	2.25359	1	-0.48296	4.54654	1	-0.041993	0.171512	0	-0.145743	0.834092	0	0.063621	0.280779	0	-0.230536	1.95622	1	0.006515	0.021255	0	0.16529	1.08445
Cthe_0948	171_5	r	1135699	1134914	oxidoreductase FAD/NAD(P)-binding	3		COG0543 2-polyprenylphenol hydroxylase and related flavodoxin oxidoreductases category=C	-0.605143	3.27758	1	0.26929	0.80559	0	-0.608002	2.73955	1	-0.691223	3.64695	1	-0.977555	5.77963	1	-0.889667	5.3182	1	-0.733698	3.74661	1	-0.73862	10.8001	1	0.0297	0.137026	0	-0.59397	8.94911	1	0.125326	0.832506	0	-0.016414	0.08094	0	0.138665	0.849796	0	0.11292	0.779178
Cthe_0949	171_5	r	1138943	1135725	carbamoyl-phosphate synthase, large subunit	16	cpsL	COG0458 Carbamoylphosphate synthase large subunit (split gene in MJ) category=F	-0.344151	6.49054	1	0.05561	0.240415	0	-0.126893	0.693406	0	-0.373522	4.62215	1	-0.633322	7.94671	1	-0.505862	6.90438	1	-0.480916	5.23491	1	-0.08904	0.537014	0	-0.293508	3.5806	1	-0.34154	4.54578	1	-0.09641	0.673481	0	-0.143198	1.40515	0	0.09346	0.573009	0	-0.046879	0.284496
Cthe_0951	171_5	r	1141081	1140137	orotidine 5'-phosphate decarboxylase	16		COG0284 Orotidine-5'-phosphate decarboxylase category=F	-0.272506	1.78479	1	0.16142	0.542615	0	-0.051083	0.133635	0	-0.229132	1.04972	0	-0.537592	3.21041	1	-0.54045	3.74829	1	-0.438204	2.42163	1	0.017609	0.059097	0	-0.100773	0.496266	0	-0.608543	7.30917	1	-0.07374	0.332378	0	-0.127903	0.804115	0	0.230114	1.40813	0	0.07728	0.378752
Cthe_0952	172_2	r	1142493	1141213	dihydroorotase, multifunctional complex type	16	pyrC	COG0044 Dihydroorotase and related cyclic amidohydrolases category=F	-0.312965	2.08476	1	-0.050934	0.126145	0	0.52558	2.98643	1	-0.314906	1.61831	0	-0.811184	5.89942	1	-0.699938	5.39092	1	-0.526412	3.10779	1	0.553064	5.46631	1	-0.609033	7.23848	1	-0.470987	4.87405	1	-0.34461	2.98014	1	-0.101903	0.583136	0	-0.02345	0.075721	0	0.23145	1.75125
Cthe_0954		r	1144255	1143701	Uracil phosphoribosyltransferase	16		COG2065 Pyrimidine operon attenuation protein/uracil phosphoribosyltransferase category=F	-0.108006	1.59646	0	-0.030705	0.099843	0	-0.176299	0.860855	0	-0.483573	6.02179	1	-0.193153	0.981131	0	-0.207011	1.44945	0	0.4427	3.97009	1	0.095954	0.386035	0	-0.430329	3.92383	1	0.26039	1.78597	1	-0.55219	5.79842	1	0.13521	0.801753	0	0.241548	1.38885	0	-0.123055	0.648251
Cthe_0956		f	1145255	1145728	hypothetical protein	13			-0.589479	4.51984	1	-1.06852	7.31714	1	-1.27969	9.54866	1	-0.563876	3.23592	1	-0.222216	0.675203	0	-0.201895	0.667514	0	-0.200674	0.606702	0	-0.30275	1.74665	1	0.9598	11.6649	1	0.0247	0.080904	0	0.212582	1.16952	0	-0.144483	0.792239	0	-0.09157	0.331177	0	0.24399	1.56504
Cthe_0974	175_6	r	1164768	1163659	UDP-N-acetylglucosamine--N-acetylmuramyl-(pentapeptide) pyrophosp	9	murG	COG0707 UDP-N-acetylglucosamine:LPS N-acetylglucosamine transferase category=M	-0.297146	1.7325	1	0.05358	0.133221	0	-0.653674	4.03691	1	-0.827825	6.84628	1	-0.323396	1.3523	0	-0.084932	0.249314	0	0.05337	0.135812	0	-0.56059	5.86601	1	-0.176489	1.12152	0	0.73759	10.0585	1	0.09294	0.461182	0	0.14669	1.01395	0	0.146667	0.75954	0	-0.002338	0.008812
Cthe_0984	177_3	r	1177624	1176662	prolipoprotein diacylglyceryl transferase	9		COG0682 Prolipoprotein diacylglyceryltransferase category=M	-0.384249	0.690288	0	-0.099951	0.123724	0	-0.523885	0.996936	0	-0.800133	1.94785	1	-0.309942	0.4832	0	-0.006213	0.006985	0	-0.565369	1.1214	0	-0.30307	2.29608	1	-0.227889	1.68898	1	0.44587	4.83228	1	-0.00656	0.024187	0	0.02529	0.114208	0	0.120869	0.596663	0	0.04836	0.224546
Cthe_0993	178_7	r	1187686	1187408	protein of unknown function DUF448	6		COG2740 nucleic-acid-binding protein implicated in transcription termination category=K	-0.344785	1.0609	0	-0.684794	2.03113	1	-0.847647	2.83585	1	-0.30498	0.720399	0	-0.358222	0.777813	0	0.10137	0.174061	0	0.02556	0.036588	0	-0.43923	1.84424	1	1.01507	7.78864	1	-0.249561	0.905213	0	0.621721	3.64267	1	-0.396282	2.1525	1	-0.27637	0.925003	0	0.47241	2.58387
Cthe_0995	179_2	r	1189535	1189071	protein of unknown function DUF150	13		COG0779 Uncharacterized protein conserved in bacteria category=S	-0.425369	0.981359	0	-0.998376	2.92857	1	-1.04827	3.1628	1	-0.831609	2.41388	1	-0.320834	0.549653	0	0.59292	1.40432	0	0.05395	0.06842	0	-0.29258	1.19639	0	0.39005	2.11206	1	0.38485	2.06845	1	0.245431	1.04987	0	-0.645044	5.58583	1	-0.24269	0.911502	0	0.17339	0.695467
Cthe_0999	181_3	r	1198123	1196978	1-deoxy-D-xylulose 5-phosphate reductoisomerase	5	Dxr	COG0743 1-deoxy-D-xylulose 5-phosphate reductoisomerase category=I	-0.14105	1.62623	0	-0.351347	3.03717	1	-0.249617	1.78147	1	-0.176021	1.38423	0	0.02437	0.090695	0	-0.025324	0.110018	0	-0.068358	0.313198	0	0.332922	3.51474	1	-0.242471	2.44938	1	0.33201	4.02016	1	-0.22082	2.11674	1	0.09902	0.764237	0	0.231192	1.98343	1	-0.316067	4.06354
Cthe_1001	181_3	r	1199753	1198995	undecaprenyl diphosphate synthase	5	uppS	COG0020 Undecaprenyl pyrophosphate synthase category=I	-0.169755	0.749607	0	-0.078966	0.233577	0	-0.251086	1.07353	0	-0.244221	1.12858	0	-0.138578	0.471584	0	-0.128491	0.454511	0	-0.177188	0.666577	0	0.017383	0.085612	0	-0.278749	3.7888	1	0.1868	2.02036	1	-0.22756	2.75047	1	0.11334	1.13126	0	0.189504	1.80702	1	-0.285614	4.30849
Cthe_1003	182_5	r	1200629	1200078	ribosome recycling factor	7		COG0233 Ribosome recycling factor category=J	-0.645927	8.82747	1	-1.10309	11.3226	1	-1.34229	14.716	1	-0.696904	7.12722	1	-0.479624	3.19302	1	0.03928	0.126937	0	-0.292941	1.55325	0	-0.50996	5.26412	1	0.54238	6.62442	1	0.017	0.065885	0	0.315137	2.83009	1	-0.301878	3.17294	1	-0.27076	1.94811	1	-0.103005	0.589336
Cthe_1004	182_5	r	1201356	1200649	uridylate kinase	16		COG0528 Uridylate kinase category=F	-0.708828	6.66959	1	-1.14927	9.34017	1	-1.52245	13.7768	1	-0.659231	4.72021	1	-0.54398	2.94661	1	0.13286	0.42832	0	-0.510895	2.76177	1	-0.47343	4.30366	1	0.59056	6.94065	1	-0.213189	1.42194	0	0.461441	4.73896	1	-0.451819	5.49438	1	-0.10024	0.437482	0	-0.272666	2.2638
Cthe_1008		f	1205397	1206518	aminodeoxychorismate lyase	11		COG1559 periplasmic solute-binding protein category=R	0.207081	5.78726	1	-0.108321	0.67317	0	0.19598	1.59075	0	0.26968	3.79643	1	0.32806	3.55249	1	0.35762	5.38168	1	0.19948	1.80714	1	0.415516	5.51773	1	-0.164979	1.49953	0	0.2203	2.34082	1	-0.11709	0.905176	0	0.12687	1.19948	0	0.111213	0.74199	0	-0.238673	2.89201
Cthe_1022	186_4	r	1225169	1224150	Glycerol-3-phosphate dehydrogenase (NAD(P)(+))	3		COG0240 Glycerol-3-phosphate dehydrogenase category=C	-0.903449	16.5954	1	-0.958457	10.583	1	-1.61143	20.4907	1	-1.00849	13.9549	1	-0.832526	8.64035	1	-0.380267	3.06939	1	-0.62952	5.9532	1	-0.54017	6.29567	1	0.58005	8.0029	1	0.04174	0.190697	0	0.493623	6.26937	1	-0.029903	0.148337	0	0.112808	0.593459	0	-0.022897	0.103033
Cthe_1024	186_4	r	1227161	1225839	small GTP-binding protein	11		COG1160 GTPases category=R	-0.893741	4.21053	1	-1.00307	4.33301	1	-1.69728	9.64528	1	-1.14599	5.71623	1	-0.625974	2.06427	1	-0.2758	0.651898	0	-0.614337	2.0321	1	-0.52306	5.38531	1	0.57213	7.06136	1	0.21709	1.5598	0	0.517229	6.05233	1	-0.021821	0.096664	0	0.171143	0.964785	0	0.02084	0.086225
Cthe_1027		r	1229445	1228942	protein of unknown function DUF177	11		COG1399 metal-binding possibly nucleic acid-binding protein category=R	-0.911721	17.0045	1	-1.30669	17.1302	1	-1.27228	16.5809	1	-1.49046	23.2807	1	-0.807527	8.97376	1	-0.425437	3.94201	1	-0.167944	0.852337	0	-0.20603	1.62488	0	-0.249551	2.50216	1	0.77772	13.8417	1	0.015267	0.069324	0	0.22042	2.46847	1	-0.24045	2.06068	1	-0.03137	0.163644
Cthe_1029	187_2	r	1232080	1231004	phosphate acetyltransferase	3	pta	COG0280 Phosphotransacetylase category=C	-1.1358	17.1449	1	-0.731686	5.13361	1	-2.06565	21.3113	1	-1.61425	19.2357	1	-1.52748	14.8751	1	-0.552992	3.97526	1	-0.322717	1.50652	0	-1.17698	13.9947	1	0.16765	0.852936	0	0.16375	0.824992	0	0.526271	4.90843	1	-0.055423	0.235098	0	0.156989	0.688461	0	-0.283751	2.03131
Cthe_1039		f	1242708	1243055	ribosomal protein S20	7		COG0268 Ribosomal protein S20 category=J	-0.97836	10.0995	1	-0.547253	2.56025	1	-1.11397	7.75312	1	-1.23735	10.8246	1	-1.07363	7.33552	1	-0.909038	6.57702	1	-0.988918	6.73484	1	-0.67837	5.8271	1	-0.049573	0.168598	0	-0.082944	0.311506	0	0.283317	1.70282	1	-0.07333	0.308605	0	-0.11165	0.405976	0	0.07381	0.289306
Cthe_1048	189_2	r	1252864	1251329	Rhomboid-like protein	11		COG0705 Uncharacterized membrane protein (homolog of Drosophila rhomboid) category=R	0.0910658	0.314821	0	-0.230509	0.861017	0	0.05739	0.148854	0	-0.007004	0.017287	0	0.22298	0.821468	0	0.33842	1.64925	0	0.16511	0.554487	0	0.194469	1.49143	0	-0.103476	0.67895	0	0.36843	4.63005	1	-0.12891	0.924611	0	-0.092309	0.680626	0	-0.09343	0.52584	0	-0.039082	0.211697
Cthe_1053		f	1258185	1259138	L-lactate dehydrogenase	3	ldh	COG0039 Malate/lactate dehydrogenases category=C	0.353151	0.471479	0	0.36009	0.442939	0	0.88393	1.57126	0	0.70958	1.18426	0	0.62159	0.933583	0	-0.306447	0.371318	0	-0.149844	0.15411	0	0.345636	1.61949	0	-0.128866	0.453324	0	-0.235899	1.04274	0	-0.38948	2.225	1	0.15416	0.673202	0	-0.1782	0.622008	0	0.04549	0.138284
Cthe_1060		r	1267237	1266254	AIR synthase related protein-like	9		COG0309 Hydrogenase maturation factor category=O	0.484224	19.6718	1	0.53969	8.28501	1	0.62382	10.216	1	0.50716	10.6599	1	0.45938	6.50391	1	0.46037	8.51217	1	0.31493	3.87291	1	0.25529	2.78338	1	-0.499394	9.00415	1	0.18407	1.92062	1	-0.2484	3.06839	1	-0.191006	2.31399	1	0.171167	1.49953	0	-0.382741	6.56884
Cthe_1062	192_2	r	1269528	1268083	VanW	9		COG2720 Uncharacterized vancomycin resistance protein category=V	0.093647	2.17119	1	-0.174436	1.26048	0	-0.152673	1.03622	0	0.29463	4.31859	1	0.18078	1.3294	0	0.1807	1.80678	1	0.23288	2.2518	1	-0.10626	0.622278	0	0.69941	12.0389	1	-0.343239	4.14769	1	0.316332	3.64626	1	-0.245239	2.90935	1	-0.12803	0.805413	0	0.25211	2.76957
Cthe_1063	193_2	r	1270806	1269628	thiamine biosynthesis/tRNA modification protein ThiI	12		COG0301 Thiamine biosynthesis ATP pyrophosphatase category=H	-0.383436	10.5072	1	-0.384753	4.57152	1	-0.660468	10.3361	1	-0.521529	9.73272	1	-0.099598	0.600721	0	-0.323695	4.37754	1	-0.310575	3.5031	1	-0.21035	2.14568	1	0.02894	0.168123	0	0.19883	2.25435	1	-0.12242	1.08122	0	0.04749	0.34972	0	0.06537	0.405645	0	-0.109995	1.00359
Cthe_1120	205_3	r	1336532	1336158	hypothetical protein	13			1.3727	3.46778	1	0.94859	1.82996	1	2.20209	6.82574	1	2.30161	7.50004	1	1.58508	4.09364	1	0.86606	1.62631	0	0.33277	0.417206	0	1.20298	16.1427	1	-0.427171	4.06926	1	-0.207253	1.32338	0	-0.48931	5.03724	1	-0.102684	0.575515	0	-0.05052	0.184625	0	-0.526688	6.17224
Cthe_1145	208_13	r	1364230	1362344	N-6 DNA methylase	9		COG0286 Type I restriction-modification system methyltransferase subunit category=V	0.455127	12.9508	1	0.25137	2.55713	1	0.9145	17.0525	1	0.82665	18.6346	1	0.35006	4.30866	1	0.15581	1.49792	0	0.23236	2.34834	1	0.6388	13.318	1	-0.152102	1.73118	1	-0.354227	6.4815	1	-0.23806	3.48514	1	0.07569	0.706582	0	-0.02433	0.139453	0	-0.064252	0.544099
Cthe_1146	208_13	r	1364606	1364244	hypothetical protein	13			0.424899	3.87362	1	0.24938	0.983076	0	0.74576	5.30552	1	0.55412	4.15911	1	0.39813	1.9821	1	0.25331	1.17528	0	0.3487	1.66114	1	0.374745	2.68198	1	-0.091833	0.401815	0	-0.328933	2.5063	1	-0.11397	0.532802	0	-0.080092	0.376084	0	-0.12163	0.517331	0	0.0998	0.481746
Cthe_1151		r	1369870	1368803	hypothetical protein	13			0.047509	0.703859	0	-0.086442	0.431238	0	0.22616	1.67787	1	0.11945	0.967013	0	0.09271	0.472371	0	0.00101	0.004474	0	-0.06783	0.354593	0	0.255314	2.02945	1	-0.022335	0.097461	0	-0.249942	2.262	1	-0.02998	0.135187	0	-0.026234	0.131904	0	-0.05729	0.2586	0	0.08438	0.505834
Cthe_1166	210_3	r	1391629	1390751	protein of unknown function DUF147	13		COG1624 Uncharacterized conserved protein category=S	-0.213243	0.545427	0	0.05694	0.094886	0	0.08925	0.156783	0	-0.221564	0.516191	0	0.01665	0.025919	0	-0.507599	1.65164	1	-0.713137	2.64796	1	0.085794	0.312388	0	-0.274106	1.76153	1	0.27866	1.80663	1	-0.05231	0.191312	0	0.03273	0.127803	0	0.053483	0.177475	0	0.03671	0.136077
Cthe_1168	211_2	r	1394024	1392636	Extradiol ring-cleavage dioxygenase, class III enzyme, subunit B	13		COG3885 Uncharacterized conserved protein category=S	-0.0470679	0.192906	0	-0.230997	1.09753	0	-0.097142	0.33944	0	0.06745	0.247227	0	0.04789	0.146362	0	-0.141158	0.613955	0	0.07156	0.239695	0	-0.12654	0.797165	0	0.47015	6.76689	1	-0.088348	0.548654	0	0.077381	0.460508	0	0.13584	1.18276	0	-0.2604	2.34092	1	0.30557	3.77757
Cthe_1172		f	1399482	1400630	protein of unknown function DUF362	13		COG2006 Uncharacterized conserved protein category=S	-0.195936	7.01541	1	0.15765	1.11286	0	-0.053089	0.261258	0	0.00324	0.016961	0	-0.387447	4.46033	1	-0.897641	19.291	1	0.00167	0.007083	0	0.120094	0.753944	0	-0.066996	0.390706	0	-0.442263	6.31195	1	-0.33484	4.09229	1	-0.069419	0.454218	0	0.330831	3.47756	1	-0.123321	0.959964
Cthe_1177	213_2	r	1406056	1404596	putative nicotinate phosphoribosyltransferase	12		COG1488 Nicotinic acid phosphoribosyltransferase category=H	1.34641	9.28995	1	1.34282	7.62427	1	2.46222	17.4407	1	1.92721	13.7906	1	1.32877	7.50494	1	0.62388	2.47226	1	0.39357	1.16364	0	1.11798	14.772	1	-0.649193	7.80697	1	-0.404489	3.75183	1	-0.44871	4.41875	1	0.03559	0.156269	0	-0.00142	0.0044	0	-0.114188	0.615976
Cthe_1178	213_2	r	1406793	1406068	isochorismatase hydrolase	9		COG1335 Amidases related to nicotinamidase category=Q	1.26832	5.00993	1	1.07606	3.41747	1	2.30537	10.8907	1	1.76167	7.76813	1	1.22675	4.20305	1	0.71869	1.89614	1	0.52141	1.13309	0	0.982533	11.432	1	-0.434654	3.80367	1	-0.570467	5.82407	1	-0.3368	2.54392	1	-0.15333	0.924052	0	-0.24677	1.37969	0	0.10904	0.531799
Cthe_1183	214_3	r	1413049	1412120	ATPase associated with various cellular activities, AAA_3	11		COG0714 MoxR-like ATPases category=R	0.18476	0.842096	0	0.08531	0.234113	0	0.34905	1.56758	0	0.02723	0.071682	0	0.29569	1.22214	0	0.16063	0.568821	0	0.19065	0.670055	0	0.441115	4.58181	1	-0.512359	6.6143	1	0.31494	3.08809	1	-0.27752	2.53039	1	0.00313	0.013631	0	0.177374	1.12042	0	-0.190537	1.54532
Cthe_1187	216_3	f	1416370	1417224	protein of unknown function DUF990	11		COG4587 ABC-type uncharacterized transport system permease component category=R	-0.0369614	0.09412	0	-0.377891	1.34426	0	-0.38187	1.36551	0	-0.351529	1.38507	0	0.18294	0.484796	0	0.2675	0.898587	0	0.43908	1.7354	1	-0.14527	0.645326	0	0.37035	2.95706	1	0.28185	1.9295	1	0.166784	0.883513	0	-0.2854	2.35585	1	-0.14129	0.621339	0	0.34	2.82723
Cthe_1201	218_3	r	1432598	1431771	purine nucleoside phosphorylase I, inosine and guanosine-specific	16	pnph	COG0005 Purine nucleoside phosphorylase category=F	-0.170068	0.520117	0	0.012	0.022347	0	-0.141573	0.338434	0	-0.482208	2.07986	1	0.04318	0.085698	0	-0.193217	0.539918	0	-0.258585	0.763942	0	-0.05549	0.224054	0	-0.284879	2.40329	1	0.37266	3.6694	1	-0.28541	2.41037	1	-0.016222	0.070719	0	0.098076	0.454725	0	0.05576	0.267853
Cthe_1217	221_3	f	1450289	1452619	ATP-dependent Clp protease, ATP-binding subunit clpA	9		COG0542 ATPases with chaperone activity ATP-binding subunit category=O	0.373497	0.737256	0	0.4637	0.944365	0	0.64845	1.55026	0	0.65238	1.61107	0	0.44951	0.903206	0	-0.096981	0.133729	0	0.12393	0.174295	0	0.2436	2.14322	1	-0.053081	0.28947	0	-0.127358	0.922952	0	-0.21969	2.08776	1	0.25096	2.94018	1	0.058851	0.295491	0	-0.057008	0.339571
Cthe_1223	223_3	r	1465740	1465387	ribosomal protein L20	7	rplT	COG0292 Ribosomal protein L20 category=J	-0.49178	11.9687	1	-0.701452	5.92395	1	-0.89115	8.50648	1	-0.719014	8.9408	1	-0.331321	1.82911	1	-0.157934	0.805972	0	-0.149811	0.64008	0	-0.35946	2.16727	1	0.01187	0.036104	0	-0.056268	0.197141	0	0.234895	1.29839	0	0.19715	1.18386	0	-0.16977	0.714922	0	-0.16027	0.806551
Cthe_1238		r	1503001	1502660	iojap-like protein	13		COG0799 Uncharacterized homolog of plant Iojap protein category=S	-0.0917691	0.387045	0	-0.318177	1.63936	0	-0.405637	2.38661	1	-0.362306	2.30373	1	-0.088076	0.281994	0	0.30588	1.71457	1	0.3177	1.68146	1	-0.16478	1.20542	0	0.12792	0.945754	0	0.29007	3.2948	1	0.063498	0.367571	0	-0.036174	0.212931	0	-0.07731	0.423083	0	0.08459	0.575756
Cthe_1239	227_2	r	1503759	1503163	hypothetical protein	13			0.148037	1.81791	1	-0.220125	1.4551	0	-0.110194	0.543481	0	0.12664	0.856359	0	0.14668	0.804582	0	0.50827	6.69437	1	0.43695	4.54273	1	0.169606	1.19604	0	0.4699	6.6524	1	0.07033	0.401391	0	0.261588	2.65729	1	-0.011285	0.056249	0	0.059675	0.292531	0	0.23307	2.42023
Cthe_1240	227_2	r	1504357	1503788	conserved hypothetical protein	13		COG1713 HD superfamily hydrolase involved in NAD metabolism category=H	0.241656	6.7404	1	-0.047947	0.235384	0	0.31991	3.38121	1	0.20702	2.44413	1	0.16915	1.26311	0	0.5141	9.13707	1	0.28771	3.14718	1	0.498109	7.37421	1	-0.187218	1.84029	1	0.38157	5.61948	1	-0.07236	0.47321	0	0.10769	0.955534	0	0.130256	0.938552	0	-0.074328	0.527153
Cthe_1248	228_6	r	1513418	1512396	phosphoribosylformylglycinamidine cyclo-ligase	16	purM	COG0150 Phosphoribosylaminoimidazole (AIR) synthetase category=F	-0.117956	1.51148	0	-0.601741	6.02655	1	-0.541038	5.10947	1	-0.19734	1.52142	0	0.01894	0.06199	0	0.24639	1.95307	1	0.36705	3.06136	1	-0.25701	1.72613	1	0.07773	0.366821	0	-0.147538	0.866481	0	0.243822	1.82537	1	-0.031961	0.145329	0	-0.31772	2.39757	1	-0.265964	2.27364
Cthe_1249	228_6	r	1514977	1513511	amidophosphoribosyltransferase	16	purF	COG0034 Glutamine phosphoribosylpyrophosphate amidotransferase category=F	-0.200813	0.872263	0	-0.097399	0.248689	0	-0.866194	5.70576	1	-0.348338	1.60405	0	0.05363	0.124592	0	0.0809	0.218041	0	-0.027473	0.06147	0	-0.76032	8.71517	1	-0.047771	0.192717	0	-0.179465	1.07988	0	0.276422	2.07309	1	-0.166548	1.147	0	0.008479	0.027063	0	-0.565627	6.94577
Cthe_1256		r	1525205	1522938	glycoside hydrolase, family 3-like	4		COG1472 Beta-glucosidase-related glycosidases category=G	0.362688	0.856203	0	-0.267821	0.493377	0	0.73615	2.12244	1	1.29002	5.50052	1	1.15269	4.29766	1	-0.114265	0.180202	0	-0.620645	1.654	1	1.35707	16.7028	1	0.50028	4.50944	1	-0.087989	0.358421	0	-0.43725	3.64673	1	0.14305	0.799354	0	0.353095	2.2729	1	-0.053586	0.209973
Cthe_1257		r	1528424	1525272	Carbohydrate-binding, CenC-like	0		COG2113 ABC-type proline/glycine betaine transport systems periplasmic components category=E	0.210255	0.315558	0	-0.571885	1.09961	0	0.73883	1.61229	0	1.11767	3.24028	1	0.91753	2.25198	1	-0.274577	0.415973	0	-0.666036	1.39224	0	1.40492	16.4029	1	0.63172	6.00605	1	-0.213571	1.12087	0	-0.37135	2.60699	1	0.05956	0.24083	0	0.094209	0.329238	0	0.25288	1.57155
Cthe_1258		r	1529323	1528544	copper amine oxidase-like	0			-0.491876	1.10626	0	-0.146895	0.21495	0	-0.510897	1.10502	0	-0.540772	1.23401	0	-0.45164	0.924234	0	-0.793913	2.20116	1	-0.507139	1.09881	0	-0.42084	5.41918	1	0.12174	0.920574	0	0.14362	1.17061	0	-0.12406	0.945806	0	0.2187	2.66125	1	-0.05684	0.298555	0	0.15162	1.38186
Cthe_1271		f	1545824	1547863	Carbohydrate binding family 6	0		COG3507 Beta-xylosidase category=G	0.551684	0.608974	0	0.8329	1.0332	0	0.78534	0.948999	0	0.80076	0.999785	0	0.37128	0.346694	0	0.1431	0.114787	0	0.37672	0.354542	0	0.034147	0.093651	0	-0.477173	3.47114	1	0.20844	0.978245	0	-0.13221	0.520703	0	0.82314	9.57623	1	0.081708	0.254001	0	-0.492594	3.99603
Cthe_1274		f	1550424	1551731	nucleoside recognition	13		COG3314 Uncharacterized protein conserved in bacteria category=S	-0.158392	0.215506	0	-0.117844	0.146314	0	-0.25968	0.376653	0	0.01471	0.016445	0	-0.127203	0.159641	0	-0.197074	0.271966	0	-0.263257	0.384169	0	0.228154	1.74769	1	-0.027287	0.123161	0	0.0675	0.359262	0	-0.00502	0.020537	0	0.0596	0.342199	0	0.36999	3.72208	1	-0.301672	3.38425
Cthe_1276	233_4	r	1552700	1552221	pantetheine-phosphate adenylyltransferase	12		COG0669 Phosphopantetheine adenylyltransferase category=H	-0.0622648	0.232794	0	-0.132	0.491009	0	-0.598364	4.51702	1	-0.098559	0.367818	0	0.0094	0.025166	0	0.18507	0.836568	0	0.26086	1.3024	0	-0.27559	3.15839	1	0.20901	2.29429	1	0.17883	1.98418	1	-0.02573	0.15101	0	-0.071896	0.621871	0	0.190774	1.91802	1	-0.290794	4.65677
Cthe_1288	235_2	r	1566833	1566147	response regulator receiver	6		COG0745 Response regulators consisting of a CheY-like receiver domain and a winged-helix DNA-binding domain category=K	0.22124	3.46193	1	-0.146304	0.668405	0	0.00637	0.019237	0	0.37529	3.84738	1	0.535	4.7424	1	0.42157	4.23117	1	0.13551	0.650535	0	-0.0676	0.270256	0	0.32128	2.72864	1	-0.22035	1.52192	0	0.087157	0.414934	0	-0.089853	0.500939	0	-0.22027	1.33102	0	-0.047637	0.211114
Cthe_1289		r	1567093	1566899	hypothetical protein	13			0.0129187	0.110305	0	0.20967	1.06945	0	-0.489807	3.94886	1	-0.257839	2.19827	1	0.17253	0.808587	0	-0.140125	0.802548	0	0.58308	5.98178	1	-0.62846	5.83379	1	0.22666	1.37347	0	-0.042345	0.15446	0	-0.10824	0.4852	0	0.12297	0.669251	0	0.071022	0.254562	0	-0.005305	0.017954
Cthe_1290		f	1567387	1567728	hypothetical protein	13			0.0908681	0.361381	0	0.04297	0.113197	0	0.05524	0.150096	0	0.04844	0.144752	0	0.19305	0.715542	0	0.18243	0.734658	0	0.02307	0.058957	0	0.029821	0.118955	0	-0.066798	0.340174	0	0.07846	0.417292	0	-0.10015	0.575508	0	-0.166756	1.40439	0	0.017555	0.066765	0	-0.059999	0.319435
Cthe_1292		f	1568871	1570079	proposed homoserine kinase	4		COG3635 phosphoglycerate mutase AP superfamily category=G	0.100484	0.791335	0	-0.079595	0.289135	0	-0.159797	0.716974	0	0.05991	0.257495	0	0.38341	2.64403	1	0.24999	1.6954	1	0.14899	0.691261	0	-0.18491	1.06742	0	0.19087	1.27323	0	-0.005647	0.020524	0	0.014663	0.055253	0	0.11935	0.762854	0	-0.10471	0.485248	0	-0.028832	0.122222
Cthe_1311		r	1595328	1593997	ATP-binding region, ATPase-like	15		COG3290 Signal transduction histidine kinase regulating citrate/malate metabolism category=T	-0.0138049	0.108431	0	-0.069507	0.370834	0	-0.148918	1.04431	0	-0.143103	1.318	0	-0.085705	0.486002	0	0.08855	0.618727	0	0.27586	2.87235	1	-0.25984	2.91379	1	0.28899	3.96081	1	-0.100366	0.794787	0	0.003174	0.015761	0	-0.048836	0.354969	0	-0.18043	1.65228	1	0.28317	4.18836
Cthe_1317	237_4	r	1600527	1599643	conserved hypothetical protein	13		COG1561 Uncharacterized stress-induced protein category=S	-0.196857	6.55846	1	-0.194001	1.39717	0	-0.165981	1.10845	0	-0.279781	3.75228	1	-0.177045	1.21899	0	0.04945	0.287085	0	-0.413782	5.24421	1	-0.03777	0.164065	0	-0.288164	2.96639	1	0.17686	1.3944	0	-0.27344	2.73119	1	-0.084923	0.574642	0	-0.06579	0.317962	0	-0.174363	1.47752
Cthe_1319	238_7	r	1601989	1601246	protein of unknown function DUF558	13		COG1385 Uncharacterized protein conserved in bacteria category=S	-0.185744	0.843733	0	-0.221965	0.879473	0	-0.220141	0.869204	0	-0.104048	0.344636	0	-0.171364	0.613648	0	-0.310965	1.55543	0	-0.085982	0.258137	0	-0.07735	0.473321	0	0.06063	0.372081	0	0.16535	1.49958	0	0.174978	1.70981	1	0.18559	2.24096	1	-0.07918	0.488033	0	-0.05546	0.371073
Cthe_1334		f	1624461	1626023	Forkhead-associated	11		COG1716 FOG: FHA domain category=T	0.745284	1.17605	0	0.32213	0.362522	0	1.25247	2.51237	1	1.35653	2.89549	1	0.86847	1.42924	0	0.31924	0.362099	0	0.35286	0.408208	0	0.828168	12.8666	1	-0.183874	1.48768	0	-0.059223	0.314078	0	-0.75524	12.7684	1	-0.389638	5.75894	1	-0.10218	0.567775	0	-0.287933	3.26459
Cthe_1343	242_6	r	1635194	1634745	D-tyrosyl-tRNA(Tyr) deacylase	7		COG1490 D-Tyr-tRNAtyr deacylase category=J	0.0254615	0.03903	0	-0.091691	0.148868	0	-0.069589	0.109259	0	-0.030307	0.045715	0	0.36625	0.854394	0	0.41355	1.04021	0	-0.435445	1.10278	0	0.235546	2.55743	1	-0.083846	0.631394	0	0.4027	6.78179	1	-0.01223	0.064778	0	0.03545	0.243903	0	0.213444	2.19219	1	-0.123128	1.18204
Cthe_1345	242_6	r	1638091	1637576	adenine phosphoribosyltransferase	16	apt	COG0503 Adenine/guanine phosphoribosyltransferases and related PRPP-binding proteins category=F	-0.0742671	0.166839	0	-0.092775	0.179008	0	-0.180814	0.403013	0	-0.106838	0.229604	0	0.03397	0.059062	0	0.17614	0.417643	0	-0.275282	0.719225	0	-0.09458	0.363395	0	0.12135	0.562819	0	-0.074312	0.299676	0	0.183558	1.00245	0	-0.296917	2.47598	1	-0.00654	0.019237	0	0.04737	0.187191
Cthe_1363		r	1657321	1655927	Transferred entry: 2.7.10.1 and 2.7.10.2	9		COG0489 ATPases involved in chromosome partitioning category=D	-0.200178	3.40135	1	-0.474517	3.3931	1	-0.538479	4.14293	1	-0.22326	1.55594	0	-0.232336	1.13116	0	0.12743	0.632116	0	0.14009	0.616199	0	-0.0627	0.20843	0	0.29871	1.95597	1	0.03972	0.136644	0	-0.06994	0.264536	0	-0.032387	0.1233	0	0.001265	0.003494	0	-0.016506	0.055666
Cthe_1366	246_2	r	1659956	1659405	dTDP-4-dehydrorhamnose 3,5-epimerase	9	rmlC	COG1898 dTDP-4-dehydrorhamnose 3 5-epimerase and related enzymes category=M	0.357011	1.88618	1	0.11969	0.313185	0	0.57863	2.94484	1	0.43282	2.1335	1	0.1622	0.460978	0	0.36714	1.60536	0	0.48159	2.267	1	0.282778	2.04366	1	0.09247	0.465522	0	-0.299605	2.5612	1	0.015972	0.060809	0	-0.052756	0.265798	0	-0.17617	1.00342	0	0.23828	1.95882
Cthe_1383		r	1689300	1688143	Tetratricopeptide TPR_2	0		COG1729 Uncharacterized protein conserved in bacteria category=S	-0.147291	1.79305	1	0.00741	0.02603	0	-0.294658	2.32664	1	-0.36419	4.3597	1	-0.264925	1.97189	1	-0.181892	1.37567	0	0.21451	1.52392	0	-0.21188	1.73036	1	0.22333	2.14979	1	-0.065701	0.378785	0	0.306471	3.53531	1	-0.050974	0.318109	0	0.090188	0.509739	0	0.29287	3.59475
Cthe_1422	259_2	f	1741011	1741784	RDD domain containing protein	13		COG3254 Uncharacterized conserved protein category=S	-0.180584	0.77233	0	0.19781	0.641031	0	-0.071069	0.177841	0	-0.174357	0.614563	0	-0.085453	0.22074	0	-0.559198	3.37645	1	-0.391239	1.77726	1	-0.05779	0.231028	0	-0.397904	3.97619	1	0.16849	1.05935	0	-0.48609	5.443	1	0.0281	0.126981	0	0.21109	1.29946	0	-0.294617	2.70724
Cthe_1423		r	1742980	1741874	protein of unknown function UPF0118	11		COG0628 permease category=R	-0.0755107	0.114109	0	-0.251001	0.431959	0	-0.113028	0.163849	0	-0.146181	0.231407	0	-0.041548	0.054681	0	0.06385	0.089442	0	0.03484	0.045782	0	0.0174	0.054253	0	0.03342	0.120842	0	-0.135024	0.670344	0	-0.07335	0.302974	0	0.07128	0.337799	0	-0.12057	0.511951	0	0.06657	0.288545
Cthe_1452		f	1772311	1773966	KWG Leptospira	0			0.219584	0.423153	0	0.33353	0.662401	0	0.48968	1.14347	0	0.3573	0.767144	0	0.01907	0.025255	0	-0.191231	0.332064	0	0.30916	0.603235	0	0.507745	4.66198	1	-0.473139	4.78026	1	-0.23676	1.61815	0	-0.32042	2.58595	1	0.37498	3.98059	1	0.351594	2.61166	1	-0.340755	3.11818
Cthe_1457	265_3	r	1777324	1776662	polar amino acid ABC transporter, inner membrane subunit	10		COG0765 ABC-type amino acid transport system permease component category=E	-0.467256	5.36812	1	-0.261677	1.01748	0	-1.08323	9.01108	1	-1.01978	10.695	1	-0.400875	1.92965	1	0.27834	1.35986	0	-0.316326	1.43028	0	-0.42022	2.63881	1	-0.55518	4.7013	1	0.8034	8.28121	1	0.098111	0.372893	0	0.19764	1.13627	0	0.401323	2.45494	1	-0.618628	6.07102
Cthe_1458	265_3	r	1778217	1777408	extracellular solute-binding protein, family 3	15		COG0834 ABC-type amino acid transport/signal transduction systems periplasmic component/domain category=T	-0.311361	0.483861	0	-0.439541	0.688302	0	-1.16625	2.9573	1	-0.872043	1.99104	1	-0.395847	0.596564	0	0.59259	1.09707	0	0.41293	0.638231	0	-0.87371	7.23229	1	-0.115709	0.411465	0	0.4517	2.95594	1	0.448944	2.9276	1	0.07366	0.270561	0	-0.147	0.5021	0	-0.409917	2.77637
Cthe_1483	271_2	r	1804499	1803441	hypothetical protein	13			-1.06765	8.49029	1	-0.511988	1.89943	1	-1.77006	12.5574	1	-1.58019	12.2701	1	-1.50445	10.0204	1	-0.701157	3.4871	1	-0.338064	1.04846	0	-1.26664	14.1406	1	0.4515	3.47506	1	0.06548	0.231026	0	0.462202	3.60604	1	0.20805	1.25485	0	-0.00857	0.023172	0	0.26164	1.6215
Cthe_1487	272_2	r	1807744	1807346	hypothetical protein	13		COG5658 integral membrane protein category=S	0.219284	1.90719	1	0.10639	0.436561	0	0.52919	4.65729	1	0.28559	2.14992	1	0.25349	1.47672	0	0.16656	0.915114	0	-0.025503	0.084312	0	0.226363	1.98509	1	-0.262928	2.87497	1	-0.084087	0.537639	0	-0.18262	1.63157	0	-0.022691	0.126255	0	-0.19644	1.59677	0	-0.019331	0.099018
Cthe_1495		r	1815234	1814842	pyridoxamine 5'-phosphate oxidase-related, FMN-binding	13		COG5015 Uncharacterized conserved protein category=S	-0.589401	1.15088	0	-0.02103	0.021861	0	-0.788089	1.63211	0	-0.956477	2.2931	1	-0.637547	1.18727	0	-0.65936	1.28646	0	-0.473903	0.780346	0	-0.7944	8.2354	1	-0.290834	1.97328	1	0.22662	1.34937	0	0.169701	0.884101	0	0.49517	5.46078	1	-0.02735	0.085171	0	-0.122446	0.608113
Cthe_1553		r	1882736	1882164	hypothetical protein	13		COG1853 Conserved protein/domain typically associated with flavoprotein oxygenases DIM6/NTAB family category=R	-0.219847	0.357257	0	-0.496245	0.980609	0	-0.257446	0.401474	0	-0.204201	0.311565	0	-0.34903	0.599392	0	0.02143	0.025817	0	-0.033596	0.040379	0	0.05504	0.198644	0	0.12948	0.652756	0	-0.261044	1.81381	1	0.19999	1.213	0	-0.30419	2.75889	1	-0.18376	0.944932	0	0.07624	0.351176
Cthe_1558		r	1887489	1887034	putative transcriptional regulator, Rrf2 family	6		COG1959 transcriptional regulator category=K	0.128456	0.210773	0	-0.222441	0.371545	0	0.03881	0.051058	0	-0.144739	0.229837	0	0.2751	0.488885	0	0.20897	0.356522	0	0.61504	1.54672	0	0.08691	0.331866	0	-0.081424	0.340855	0	0.31299	2.28578	1	-0.03784	0.137405	0	0.05395	0.237384	0	-0.17434	0.83713	0	0.10213	0.490804
Cthe_1560	285_5	f	1888998	1889906	Pyridoxal-5'-phosphate-dependent enzyme, beta subunit	10		COG0031 Cysteine synthase category=E	1.21562	3.34479	1	-0.336178	0.449564	0	1.03658	2.27272	1	1.79027	5.70614	1	2.38866	8.32583	1	1.63226	4.87132	1	0.78215	1.49128	0	1.71535	16.724	1	0.52176	3.33493	1	0.54585	3.58142	1	0.110689	0.356718	0	-0.007169	0.019951	0	0.342597	1.51522	0	-0.231927	1.05087
Cthe_1561	285_5	f	1889915	1890352	conserved hypothetical protein	13			1.27765	3.75569	1	0.11323	0.121817	0	0.854	1.67883	1	1.75838	5.62572	1	2.45759	8.65373	1	1.66676	5.08222	1	0.81595	1.59	0	1.31097	9.9609	1	0.36123	1.55982	0	0.83321	5.75704	1	0.014142	0.031453	0	0.04845	0.133153	0	0.570207	2.76747	1	-0.543149	3.21592
Cthe_1563	285_5	f	1891537	1892208	ABC transporter related	9		COG1136 ABC-type antimicrobial peptide transport system ATPase component category=V	1.25421	8.89716	1	-0.259261	0.595349	0	0.82568	3.33609	1	1.89068	13.2472	1	2.22798	14.5517	1	1.62986	10.4863	1	1.21035	6.2525	1	1.25666	12.2688	1	0.91241	8.82526	1	0.48823	3.36284	1	0.196866	0.847742	0	-0.027034	0.086375	0	0.171713	0.621441	0	-0.152586	0.643649
Cthe_1564	286_5	f	1892313	1892852	GCN5-related N-acetyltransferase	13		COG0456 Acetyltransferases category=R	0.780016	11.1431	1	-0.469978	2.34245	1	0.09305	0.259484	0	1.20563	13.3368	1	1.61756	15.5312	1	1.33125	14.3319	1	0.90259	7.2824	1	0.808456	7.45023	1	1.23204	15.1352	1	0.08296	0.306812	0	0.59028	5.26443	1	0.02379	0.083368	0	0.245433	1.09868	0	0.11946	0.526014
Cthe_1573	287_5	f	1901492	1902346	nitrogenase iron protein	9	nifH	COG1348 Nitrogenase subunit NifH (ATPase) category=P	0.517846	6.10093	1	0.51373	2.56943	1	-0.173612	0.526119	0	0.32169	1.67172	1	0.72921	4.46404	1	0.69742	5.20837	1	1.01864	7.99186	1	-0.3997	2.12508	1	0.61885	4.85399	1	0.60743	4.71423	1	0.089888	0.299354	0	0.24177	1.34387	0	0.28764	1.28691	0	0.12355	0.481636
Cthe_1596	292_3	f	1928159	1928632	regulatory protein, MarR	0		COG1846 Transcriptional regulators category=K	0.333096	0.693674	0	-0.232117	0.369192	0	0.17808	0.26581	0	0.84425	2.51075	1	0.90293	2.57171	1	0.18313	0.288724	0	0.12231	0.172507	0	0.036748	0.098199	0	0.79917	7.39002	1	-0.245552	1.18955	0	0.098289	0.341745	0	-0.232671	1.30466	0	-0.37345	1.96834	1	0.13299	0.544167
Cthe_1602	293_7	r	1933998	1933249	phosphate ABC transporter, ATPase subunit	9		COG1117 ABC-type phosphate transport system ATPase component category=P	1.27129	3.50306	1	1.58118	4.3056	1	2.57622	9.07879	1	1.67773	5.02991	1	1.16638	2.6641	1	0.2436	0.304261	0	0.38261	0.526874	0	0.781193	5.30391	1	-0.731952	5.48406	1	-0.211361	0.820826	0	-0.48167	2.83868	1	-0.277324	1.44637	0	-0.21384	0.738979	0	0.16653	0.638296
Cthe_1603	293_7	r	1934982	1934107	phosphate ABC transporter, inner membrane subunit PstA	9		COG0581 ABC-type phosphate transport system permease component category=P	1.37762	2.27363	1	1.8002	3.22286	1	2.71089	6.12437	1	1.84497	3.46459	1	1.27612	1.88109	1	0.24941	0.210862	0	0.38414	0.351519	0	0.705815	4.46714	1	-0.701174	5.06335	1	-0.184382	0.670844	0	-0.5687	3.64191	1	-0.221605	1.02527	0	-0.20488	0.688539	0	0.16475	0.622052
Cthe_1604	293_7	r	1935836	1934982	phosphate ABC transporter, inner membrane subunit PstC	9		COG0573 ABC-type phosphate transport system permease component category=P	1.60284	2.63574	1	1.99239	3.40816	1	3.04035	6.59868	1	2.24216	4.27377	1	1.40854	1.97848	1	0.41701	0.365724	0	0.51661	0.472907	0	0.863434	4.83287	1	-0.759846	4.52965	1	-0.109293	0.280211	0	-0.61342	3.23133	1	-0.222116	0.828022	0	-0.18452	0.487629	0	0.03834	0.089963
Cthe_1620	297_2	f	1951604	1952008	Protein of unknown function DUF132	11		COG1569 nucleic acid-binding protein contains PIN domain category=R	1.07384	1.8603	1	0.83418	1.1655	0	1.88882	4.12354	1	1.58058	3.24552	1	1.31188	2.32213	1	0.38327	0.410536	0	0.44431	0.487746	0	1.14412	9.30979	1	-0.831164	6.57718	1	-0.043998	0.115973	0	-0.21022	0.804052	0	0.25914	1.28873	0	0.089479	0.237683	0	-0.522929	3.48681
Cthe_1697	319_2	r	2020979	2020719	regulatory protein, ArsR	11		COG0640 transcriptional regulators category=K	0.725292	0.900717	0	0.34171	0.317582	0	0.67022	0.771644	0	0.76073	0.942425	0	0.76891	0.937648	0	0.62239	0.706793	0	1.18779	1.79902	1	0.051428	0.163948	0	0.069	0.256546	0	0.43139	3.41681	1	-0.35166	2.47625	1	0.37075	3.23193	1	-0.27708	1.50015	0	-0.021514	0.073205
Cthe_1752	329_3	r	2073333	2072533	ABC transporter related	12		COG1120 ABC-type cobalamin/Fe3+-siderophores transport systems ATPase components category=H	0.378258	0.512405	0	0.05098	0.048834	0	0.40863	0.544103	0	0.61635	0.983716	0	0.69561	1.14798	0	0.31552	0.394064	0	0.18245	0.199591	0	0.252128	1.79518	1	0.18955	1.32803	0	0.21181	1.56986	0	0.356353	3.53221	1	0.54404	8.14004	1	-0.10552	0.514516	0	-0.018171	0.076695
Cthe_1755		r	2075778	2075494	hypothetical protein	13			0.285761	1.09984	0	0.38239	1.06625	0	0.74761	2.9714	1	0.3048	0.92111	0	0.23761	0.548316	0	-0.090024	0.184672	0	0.13218	0.268549	0	0.190835	0.616719	0	-0.509603	3.02003	1	0.17512	0.617678	0	-0.28686	1.24644	0	0.53239	3.88442	1	-0.17438	0.546152	0	-0.066801	0.197377
Cthe_1764	332_2	r	2087100	2086012	Outer membrane protein-like	9		COG1538 Outer membrane protein category=U	-0.19199	0.721904	0	-0.268668	0.977194	0	-0.509837	2.57801	1	0.09116	0.252785	0	-0.080621	0.204627	0	0.24408	0.904084	0	-0.628048	3.61366	1	-0.42417	5.68205	1	0.74556	14.4557	1	-0.312767	4.04017	1	0.445837	7.00155	1	-0.071062	0.509659	0	-0.183	1.53051	0	0.14457	1.3328
Cthe_1765	332_2	r	2088266	2087115	hypothetical protein	13		COG1538 Outer membrane protein category=U	-0.132258	2.99256	1	-0.520041	5.53037	1	-0.516801	5.47692	1	-0.17333	1.51473	0	0.03699	0.1424	0	0.24294	2.29855	1	0.1367	0.823828	0	-0.16328	0.931811	0	0.33583	3.20896	1	0.14247	0.873627	0	0.068783	0.331043	0	0.15057	1.11172	0	-0.16652	0.958508	0	-0.007642	0.030613
Cthe_1767	333_2	r	2090412	2089411	conserved hypothetical protein	13			0.27854	2.32783	1	-0.252854	1.04045	0	0.36652	1.8145	1	0.28383	1.57464	0	0.63705	4.31798	1	0.51305	3.72281	1	0.12364	0.41046	0	0.581945	5.08545	1	-0.226413	1.34062	0	0.34201	2.52686	1	-0.0857	0.352459	0	0.22447	1.57443	0	-0.03743	0.119711	0	-0.143718	0.753493
Cthe_1768	333_2	r	2091135	2090443	NifU-related domain containing protein	3		COG0822 NifU homolog involved in Fe-S cluster formation category=C	0.0601956	0.217959	0	-0.455721	2.63079	1	-0.166336	0.595229	0	0.03435	0.099589	0	0.2057	0.797882	0	0.45651	2.95032	1	0.28667	1.32736	0	0.158496	1.02827	0	0.0483	0.240891	0	0.29755	3.07312	1	-0.02632	0.119564	0	0.14926	1.26829	0	-0.13089	0.782401	0	-0.152387	1.19847
Cthe_1770		r	2092143	2091772	hypothetical protein	13			0.681388	2.29396	1	0.70602	1.89184	1	1.07719	3.66915	1	0.76769	2.40213	1	0.84094	2.4835	1	0.26439	0.498624	0	0.4321	0.928536	0	0.155583	0.490872	0	-0.198958	0.771244	0	-0.238727	0.99975	0	-0.09821	0.304982	0	0.13152	0.513905	0	-0.21559	0.764328	0	0.11055	0.379971
Cthe_1771		f	2092364	2092918	Rubrerythrin	3		COG1592 Rubrerythrin category=C	0.14736	0.154447	0	0.78253	1.18997	0	0.87003	1.39349	0	0.27045	0.299395	0	-0.138241	0.129997	0	-0.81977	1.33498	0	-0.080826	0.072773	0	0.053731	0.11478	0	-0.472267	2.23837	1	-0.42755	1.91814	1	-0.41165	1.80933	1	0.49491	2.89054	1	-0.03377	0.069184	0	0.12731	0.376793
Cthe_1774	334_4	r	2097349	2096891	ribosomal-protein-alanine acetyltransferase	11	rimI	COG0456 Acetyltransferases category=R	-0.204666	0.811511	0	-0.339199	1.25413	0	0.02384	0.049771	0	-0.178598	0.572325	0	-0.13756	0.363381	0	-0.064341	0.158182	0	-0.532144	2.56928	1	0.112116	0.511493	0	0.15325	0.885693	0	-0.116458	0.604611	0	0.170984	1.0369	0	-0.324588	3.30442	1	-0.25093	1.61323	0	0.35569	3.47921
Cthe_1778		r	2100997	2100038	copper amine oxidase-like	0			0.496144	1.79517	1	-0.342442	0.937541	0	0.82504	3.59139	1	0.66865	2.70358	1	0.79309	3.3742	1	0.58147	2.14913	1	0.45105	1.41827	0	0.734885	12.9245	1	0.05955	0.368926	0	0.1004	0.738167	0	-0.19249	1.92531	1	0.07854	0.61774	0	-0.43259	5.98305	1	0.21593	2.51782
Cthe_1798		r	2124061	2123408	CoA-binding	11		COG2344 AT-rich DNA-binding protein category=R	0.472522	2.37047	1	0.55636	2.62279	1	0.60965	3.02924	1	0.2676	0.927942	0	0.24752	0.779731	0	0.19828	0.602138	0	0.95573	6.21672	1	0.076268	0.457163	0	-0.417805	6.5381	1	-0.023257	0.122123	0	-0.15856	1.4452	0	0.08579	0.703058	0	0.02297	0.109394	0	-0.075748	0.547833
Cthe_1801	340_3	r	2128727	2127963	ABC transporter related	9		COG1122 ABC-type cobalt transport system ATPase component category=P	-0.591079	12.4187	1	-0.046316	0.185778	0	-0.15629	0.883751	0	-1.20531	21.3197	1	-1.11213	16.3475	1	-0.887907	14.3029	1	-0.138518	0.781543	0	-0.2011	1.74316	1	-1.14943	23.6837	1	0.12398	0.966499	0	0.077505	0.505128	0	0.6986	15.2531	1	-0.09112	0.557734	0	-0.100405	0.759492
Cthe_1804		r	2131666	2130944	cell wall hydrolase/autolysin	9		COG0860 N-acetylmuramoyl-L-alanine amidase category=M	-0.43503	1.21114	0	-0.383185	0.926834	0	-0.509052	1.40688	0	-0.007992	0.011838	0	-0.306604	0.67753	0	-0.327572	0.763799	0	-1.07577	4.55027	1	-0.28837	2.9159	1	0.42565	6.15333	1	-0.336303	4.26081	1	0.018012	0.086446	0	-0.454304	8.09714	1	-0.16251	1.20796	0	-0.075411	0.504129
Cthe_1805		r	2132716	2131784	diguanylate cyclase	15	GGDEF	COG3706 Response regulator containing a CheY-like receiver domain and a GGDEF domain category=T	-0.48839	2.27975	1	-0.265287	0.776671	0	-0.494708	1.95142	1	-0.347675	1.23449	0	-0.389417	1.35538	0	-0.389731	1.43863	0	-1.04353	6.3807	1	-0.30745	2.87033	1	0.44988	5.97984	1	-0.420013	5.37585	1	0.109665	0.700418	0	-0.526146	9.01239	1	-0.07803	0.396964	0	0.30285	3.51737
Cthe_1834	348_2	r	2175305	2174712	hypothetical protein	13			-0.127348	1.462	0	-0.609524	6.13309	1	-0.520891	4.8038	1	-0.148687	0.971116	0	0.0326	0.111511	0	0.40128	4.09983	1	0.08114	0.346099	0	0.012595	0.043958	0	0.39688	4.1088	1	0.18128	1.22086	0	-0.02655	0.10753	0	-0.005241	0.021889	0	-0.07604	0.331573	0	0.02468	0.10546
Cthe_1837		r	2180848	2180339	hypothetical protein	13			0.455027	0.7793	0	0.1803	0.223581	0	0.63669	1.18657	0	0.84685	1.88321	1	0.4839	0.798798	0	0.2006	0.258952	0	0.38183	0.579607	0	0.06562	0.267815	0	-0.087791	0.429789	0	-0.166346	1.0328	0	-0.30209	2.55597	1	0.083	0.464749	0	-0.39077	3.34605	1	-0.297957	2.7372
Cthe_1858	354_3	r	2204174	2203047	peptidase M23B	9		COG0739 Membrane proteins related to metalloendopeptidases category=M	0.0004388	0.002258	0	-0.308564	2.40304	1	-0.023689	0.086138	0	0.35426	3.85919	1	0.13644	0.715239	0	0.20821	1.58053	0	-0.364028	3.29588	1	0.266732	2.59982	1	0.57489	9.72375	1	-0.57769	9.7918	1	0.470511	7.23615	1	-0.313973	4.62847	1	-0.01814	0.079771	0	0.19694	2.02679
Cthe_1894	362_3	r	2249277	2248834	hypothetical protein	13			0.359322	3.62953	1	-0.405624	2.58689	1	0.0631	0.201151	0	0.94169	11.4638	1	1.0755	11.4587	1	0.47558	3.89646	1	0.00568	0.015779	0	0.278926	2.23392	1	0.86441	14.0067	1	-0.424978	4.97113	1	0.160121	1.0992	0	0.27201	2.95204	1	-0.1898	1.24199	0	-0.014182	0.061402
Cthe_1899	363_2	r	2252471	2251602	Serine-type D-Ala-D-Ala carboxypeptidase	9		COG1876 D-alanyl-D-alanine carboxypeptidase category=M	-0.437077	1.52911	0	-0.394453	1.10887	0	-0.757745	3.01493	1	-0.573173	2.10732	1	-0.485993	1.51335	0	-0.275898	0.70429	0	-0.135197	0.269318	0	-0.26838	1.84218	1	0.04416	0.184192	0	0.06009	0.265544	0	-0.04079	0.168029	0	-0.058648	0.297055	0	0.094912	0.421987	0	-0.140411	0.871821
Cthe_1911		r	2277183	2273311	Carbohydrate binding family 6	0			0.171833	4.50008	1	0.10018	0.651037	0	0.09367	0.594141	0	0.16005	1.80932	1	0.27396	2.90944	1	0.09031	0.717346	0	0.31283	3.9613	1	0.234866	2.47812	1	-0.291353	4.00607	1	0.0253	0.141419	0	-0.50453	9.28133	1	-0.201437	2.67711	1	0.241378	2.58677	1	-0.357732	6.01539
Cthe_1914		r	2281477	2280197	TPR repeat	0			-0.0870258	0.172009	0	-0.015177	0.023555	0	-0.008498	0.013039	0	-0.167168	0.351597	0	-0.077483	0.133468	0	-0.406061	1.16074	0	0.15223	0.298271	0	-0.09331	0.408547	0	-0.088182	0.424655	0	0.17286	1.07062	0	-0.21803	1.51204	0	0.47198	6.05003	1	-0.09999	0.446717	0	0.07049	0.343468
Cthe_1917		r	2287828	2285111	ATPase, P-type (transporting), HAD superfamily, subfamily IC	9		COG0474 Cation transport ATPase category=P	-0.876932	2.48207	1	-1.10617	3.14064	1	-1.2198	3.66523	1	-1.29421	4.27116	1	-1.11414	3.17646	1	-0.176689	0.248733	0	-0.350581	0.578306	0	-0.1265	0.465694	0	0.22393	1.16141	0	0.22886	1.19931	0	0.638347	5.889	1	-0.078581	0.328479	0	-0.01287	0.034906	0	0.29834	1.95416
Cthe_1931	370_2	r	2305423	2303858	S-layer-like region	11			0.410228	0.951408	0	0.02436	0.032136	0	0.08078	0.115392	0	0.54363	1.37014	0	0.48372	1.10465	0	0.94893	3.21143	1	0.37995	0.784682	0	0.043567	0.177619	0	0.72837	10.8119	1	-0.188559	1.36377	0	0.567588	7.53041	1	-0.201579	1.71778	1	-0.01285	0.046686	0	0.26551	2.52046
Cthe_1933		r	2309293	2308658	Zn-dependent hydrolase of the beta-lactamase fold	11		COG2220 Zn-dependent hydrolases of the beta-lactamase fold category=R	-0.171736	1.32433	0	-0.105176	0.477451	0	0.00174	0.005466	0	-0.17324	1.09573	0	-0.254144	1.67336	1	-0.388248	3.64932	1	-0.111346	0.513103	0	-0.02603	0.136024	0	-0.210335	2.43405	1	-0.070171	0.537085	0	-0.06851	0.520228	0	0.03578	0.264506	0	-0.13294	1.16549	0	-0.035359	0.242864
Cthe_1944		r	2320148	2319600	protein of unknown function DUF458	13		COG1978 Uncharacterized protein conserved in bacteria category=S	0.0673801	0.128483	0	0.99541	4.5057	1	0.89219	3.79249	1	0.04822	0.084237	0	-0.393683	1.0777	0	-1.05689	5.19426	1	-0.080958	0.143699	0	0.112301	0.594745	0	-0.991423	16.69	1	0.02093	0.088313	0	-0.95654	15.9709	1	0.20467	1.8209	1	0.215521	1.51532	0	-0.147449	1.06735
Cthe_1972	378_4	r	2353783	2353463	hypothetical protein	13			0.274717	9.26442	1	0.13764	0.733601	0	0.97334	13.7659	1	0.59974	10.2647	1	0.01419	0.050304	0	0.15286	1.13924	0	-0.229466	1.77438	1	0.693597	8.57915	1	-0.050498	0.227571	0	-0.261937	2.17738	1	-0.21435	1.59882	0	0.06958	0.387417	0	-0.1421	0.766987	0	0.32311	3.28904
Cthe_1973	378_4	r	2355303	2353780	Tetratricopeptide TPR_2	0		COG5010 Flp pilus assembly protein TadD contains TPR repeats category=U	0.102063	0.934648	0	0.02604	0.087444	0	0.21887	1.25566	0	0.37442	3.90381	1	-0.101052	0.429375	0	0.04618	0.196397	0	0.04792	0.182429	0	0.251842	1.86412	1	0.44225	5.17835	1	-0.249394	2.10417	1	-0.00632	0.024552	0	0.1343	0.985843	0	0.059019	0.255022	0	0.2867	2.85649
Cthe_1987		r	2369222	2368830	hypothetical protein	13			0.774034	2.41614	1	0.55737	1.31804	0	1.30547	4.94829	1	1.28839	5.08758	1	1.17747	4.20879	1	0.33837	0.666737	0	-0.022875	0.029385	0	0.678209	7.88408	1	-0.117695	0.636385	0	0.03787	0.155726	0	-0.37977	3.67692	1	0.06304	0.328106	0	-0.0699	0.29012	0	-0.100612	0.556254
Cthe_2050	393_9	r	2441024	2440185	CRISPR-associated RAMP protein, SSO1426 family	2		COG1337 Uncharacterized protein predicted to be involved in DNA repair (RAMP superfamily) category=L	0.581154	4.5814	1	0.26117	0.961252	0	0.8599	6.02006	1	0.91015	7.54887	1	0.4829	2.43232	1	0.46324	2.54264	1	0.50956	2.72417	1	0.747277	9.51329	1	0.2456	1.94637	1	-0.44625	4.97235	1	0.034205	0.14346	0	-0.182281	1.47304	0	0.148542	0.812159	0	0.19535	1.49632
Cthe_2051	393_9	r	2441799	2441017	CRISPR-associated RAMP protein, SSO1426 family	2		COG1337 Uncharacterized protein predicted to be involved in DNA repair (RAMP superfamily) category=L	0.583753	3.33474	1	0.04298	0.0882	0	1.11051	7.23515	1	0.87841	5.5759	1	0.49871	2.07448	1	0.27755	0.928447	0	0.69435	3.52525	1	0.96646	14.0928	1	0.11972	0.708763	0	-0.396898	4.34101	1	-0.01763	0.071604	0	0.02572	0.118764	0	-0.10107	0.501308	0	0.35182	3.92898
Cthe_2052	393_9	r	2442222	2441830	hypothetical protein	13			0.670514	4.00072	1	0.28807	0.855501	0	1.01212	5.86822	1	1.14013	7.8567	1	0.67403	3.09891	1	0.60449	2.84892	1	0.30424	0.944223	0	0.69487	7.68086	1	0.34476	2.95157	1	-0.553761	6.20762	1	0.117953	0.602013	0	-0.360903	3.81052	1	-0.02918	0.100559	0	0.21675	1.56868
Cthe_2053	393_9	r	2443471	2442224	hypothetical protein	13			0.587505	5.37556	1	0.01581	0.03907	0	1.03353	9.22142	1	0.96772	9.52937	1	0.6472	4.51932	1	0.55262	3.91808	1	0.30815	1.46017	0	0.71452	10.5455	1	0.35546	4.18034	1	-0.574529	8.73094	1	0.163759	1.25673	0	-0.25025	2.88448	1	-0.3032	2.83584	1	0.42126	5.95886
Cthe_2054	393_9	r	2444001	2443456	protein of unknown function DUF324	2		COG1337 Uncharacterized protein predicted to be involved in DNA repair (RAMP superfamily) category=L	0.575798	5.32915	1	0.49389	2.65366	1	1.14223	9.64746	1	0.75486	6.21215	1	0.55093	3.152	1	0.41955	2.36509	1	0.09333	0.258089	0	0.650102	6.85194	1	-0.007636	0.026494	0	-0.506262	5.33297	1	0.00276	0.009399	0	-0.055419	0.262997	0	0.00176	0.00547	0	0.37974	3.71291
Cthe_2073		f	2466588	2467769	amidohydrolase	11		COG1473 Metal-dependent amidase/aminoacylase/carboxypeptidase category=R	0.188292	2.31358	1	0.13226	0.64816	0	0.51062	4.98496	1	0.44045	5.2657	1	0.12759	0.61718	0	-0.078682	0.3911	0	-0.002492	0.00838	0	0.385348	4.03523	1	-0.054268	0.277923	0	-0.542482	7.84027	1	0.006633	0.027643	0	-0.149759	1.27597	0	0.006992	0.026658	0	0.0159	0.073367
Cthe_2081		r	2475399	2473651	small GTP-binding protein	11		COG2262 GTPases category=R	0.245664	0.581777	0	0.02373	0.036524	0	0.78012	2.88626	1	0.31278	0.768598	0	0.09227	0.158718	0	0.129	0.242065	0	0.13608	0.252337	0	0.902285	14.3663	1	-0.529191	7.67065	1	0.014	0.060965	0	0.02181	0.098412	0	0.33892	4.61876	1	0.14589	0.928541	0	-0.061846	0.35536
Cthe_2086	398_2	r	2480965	2478446	peptidase U32	9		COG0826 Collagenase and related proteases category=O	0.463242	2.81727	1	0.59104	3.50621	1	0.7009	4.58759	1	0.61736	4.04748	1	0.72274	4.81383	1	0.31777	1.41511	0	-0.170359	0.560471	0	0.324614	4.48241	1	-0.325425	5.15408	1	0.07994	0.620787	0	-0.11986	1.09993	0	0.04729	0.363247	0	0.214758	2.338	1	-0.241883	3.53611
Cthe_2095	399_2	r	2491819	2491052	hydrolase, TatD family	2		COG0084 Mg-dependent DNase category=L	-0.213471	2.33891	1	0.02005	0.073205	0	-0.098548	0.471605	0	-0.108832	0.643342	0	0.07904	0.35525	0	-0.500848	6.17255	1	-0.67169	8.60978	1	0.107394	0.776431	0	-0.126001	1.10625	0	-0.023107	0.128227	0	-0.25041	3.17295	1	0.17434	2.15466	1	0.22599	2.35408	1	-0.115717	1.06117
Cthe_2106	403_3	r	2501741	2501289	protein of unknown function DUF327	13		COG1728 Uncharacterized protein conserved in bacteria category=S	-0.0551836	0.263085	0	-0.561958	4.03028	1	-0.589753	4.34842	1	-0.208909	1.09531	0	0.20109	0.842777	0	0.32583	2.05384	1	0.50259	3.55788	1	-0.12978	0.621376	0	0.56622	6.56226	1	0.13213	0.71816	0	0.439469	4.42906	1	0.20832	1.65087	1	-0.10198	0.450891	0	0.18538	1.23882
Cthe_2108	403_3	r	2503990	2502533	Orn/Lys/Arg decarboxylase, major region	10		COG1982 Arginine/lysine/ornithine decarboxylases category=E	0.585525	3.2684	1	-0.1262	0.322499	0	0.79553	4.64531	1	0.93509	6.3366	1	0.76834	4.39823	1	0.74857	4.42077	1	0.39181	1.55383	0	0.889113	18.3342	1	-0.185869	2.087	1	0.20816	2.49049	1	0.190885	2.17523	1	0.19812	2.76592	1	-0.03262	0.178278	0	-0.325433	5.50492
Cthe_2109		r	2506800	2504263	copper amine oxidase-like	11		COG4880 Secreted protein containing C-terminal beta-propeller domain distantly related to WD-40 repeats category=R	-0.0799544	0.180655	0	0.24791	0.629646	0	0.20966	0.502836	0	-0.101987	0.220147	0	-0.1756	0.399293	0	-0.117002	0.255171	0	-0.542705	2.01379	1	0.035021	0.126183	0	-0.290656	2.33705	1	-0.091618	0.443412	0	-0.11714	0.614547	0	-0.15601	1.0842	0	0.073269	0.299546	0	0.02099	0.084124
Cthe_2117	405_3	f	2514578	2515606	putative sulfonate transport system substrate-binding protein	9		COG0715 ABC-type nitrate/sulfonate/bicarbonate transport systems periplasmic components category=P	-0.368874	11.8028	1	0.18931	0.967763	0	-0.144867	0.664103	0	-0.621401	9.0486	1	-0.912082	10.6572	1	-0.569369	7.19672	1	-0.154837	0.827292	0	-0.2683	1.62382	0	-0.19579	1.16082	0	0.07939	0.340189	0	0.13785	0.703201	0	0.29825	2.61975	1	0.065874	0.242017	0	0.28074	2.17344
Cthe_2121		r	2520648	2519731	hypothetical protein	13			0.621173	3.38353	1	0.35051	1.17158	0	0.79434	4.15215	1	0.60109	2.90312	1	0.6268	2.85671	1	0.6803	3.46252	1	0.674	3.25574	1	0.293483	2.64409	1	-0.050773	0.257338	0	-0.160078	1.19349	0	-0.00951	0.040304	0	-0.189917	1.84091	1	-0.15034	0.959784	0	0.14247	1.09382
Cthe_2150	412_3	r	2557128	2555782	integral membrane protein-like	13		COG5542 integral membrane protein category=S	-0.117285	0.393185	0	0.00196	0.004038	0	0.10714	0.279207	0	-0.182733	0.61456	0	-0.402217	1.71708	1	-0.368426	1.64702	0	0.14057	0.399896	0	0.199779	1.29478	0	-0.436425	4.99387	1	-0.094401	0.509341	0	-0.58143	7.75481	1	-0.139445	1.02796	0	0.094595	0.455696	0	-0.146551	1.01435
Cthe_2151		r	2559425	2557230	hypothetical protein	13			0.0526853	0.177963	0	0.12221	0.365934	0	0.13165	0.402317	0	0.00945	0.024082	0	0.14104	0.439664	0	-0.184169	0.697293	0	0.09593	0.27488	0	0.133511	0.695143	0	-0.386946	3.94016	1	0.0612	0.282679	0	-0.78239	11.3643	1	-0.153858	1.08613	0	0.124067	0.628588	0	-0.264742	2.37129
Cthe_2152		r	2560166	2559648	hypothetical protein	13		COG2246 membrane protein category=S	0.156463	0.762529	0	0.18588	0.644274	0	0.23911	0.916494	0	0.09041	0.2956	0	0.12368	0.376682	0	0.0572	0.165772	0	0.24249	0.968718	0	-0.02393	0.0819	0	-0.315557	2.61045	1	-0.261027	1.94194	1	-0.33927	2.92586	1	-0.235746	1.98386	1	-0.07716	0.314632	0	-0.166857	1.0784
Cthe_2159	414_2	r	2568438	2567578	hypothetical protein	13			0.501957	0.942407	0	0.15939	0.203098	0	1.07709	2.83461	1	0.72455	1.57466	0	0.53994	0.991546	0	0.09681	0.116722	0	0.41395	0.68462	0	0.46423	5.26325	1	-0.08176	0.455293	0	-0.285127	2.79914	1	-0.18882	1.47913	0	-0.08159	0.529174	0	-0.45347	5.07403	1	0.27077	2.82441
Cthe_2162		r	2573636	2572920	peptidase C26	11		COG2071 glutamine amidotransferases category=R	0.250652	1.42539	0	-0.16864	0.607134	0	0.18933	0.711529	0	0.15003	0.581841	0	0.28609	1.28845	0	0.50731	3.45711	1	0.5398	3.53471	1	0.151415	1.02197	0	0.25178	2.52182	1	-0.104657	0.685192	0	0.228032	2.16014	1	-0.1619	1.52492	0	-0.20656	1.62261	0	0.29108	3.46775
Cthe_2164		r	2575035	2574877	Rubredoxin-type Fe(Cys)4 protein	3		COG1773 Rubredoxin category=C	-0.118205	0.186649	0	0.2346	0.388247	0	0.44087	0.910541	0	-0.18975	0.311922	0	-0.493112	1.07048	0	-0.717892	1.96932	1	0.01606	0.020225	0	-0.17116	0.805966	0	-0.299168	2.10272	1	-0.351013	2.6999	1	-0.00996	0.032505	0	0.55416	6.62365	1	-0.37743	2.64115	1	0.33145	2.69967
Cthe_2166		f	2576033	2577169	PAS sensor protein	6		COG2208 Serine phosphatase RsbU regulator of sigma subunit category=K	-0.218936	1.9689	1	-0.147415	0.759353	0	-0.304361	2.22829	1	0.17681	1.14425	0	-0.432259	3.86872	1	-0.622626	7.68433	1	0.01623	0.05607	0	-0.09555	0.714144	0	0.29004	4.36982	1	-0.446428	8.45758	1	-0.01075	0.059285	0	-0.169538	2.14807	1	0.061394	0.396313	0	-0.191133	2.47833
Cthe_2171		r	2585872	2582903	type III restriction enzyme, res subunit	2		COG1061 DNA or RNA helicases of superfamily II category=L	0.421448	4.79745	1	0.18499	0.928903	0	0.62945	6.10482	1	0.66299	7.72106	1	0.77067	8.29023	1	0.58707	6.18274	1	-0.306488	2.04008	1	0.205534	1.96341	1	0.21625	2.43316	1	-0.024852	0.135762	0	0.08268	0.592513	0	-0.184048	2.26626	1	-0.23893	2.4824	1	0.18271	2.04458
Cthe_2187	417_3	r	2605497	2605210	ribosomal protein S6	7		COG0360 Ribosomal protein S6 category=J	-1.89517	6.53872	1	-0.127773	0.14395	0	-1.98209	6.53169	1	-2.70046	10.6305	1	-2.4659	9.05406	1	-2.20333	7.85622	1	-1.89148	6.11796	1	-1.8459	26.0197	1	-1.10275	16.1172	1	0.40533	3.74119	1	0.182311	1.0936	0	0.03046	0.130449	0	0.008414	0.026665	0	-0.384368	3.76641
Cthe_2191		f	2610189	2612402	1,4-alpha-glucan branching enzyme	4		COG0296 1 4-alpha-glucan branching enzyme category=G	0.276137	12.6575	1	0.3782	5.0122	1	0.36706	4.78301	1	0.40803	8.42771	1	0.52681	8.31471	1	0.04514	0.30792	0	-0.068409	0.452397	0	0.269585	2.96832	1	-0.356828	5.32454	1	0.17491	1.74223	1	-0.50325	8.96345	1	-0.077549	0.629557	0	0.280724	3.16415	1	-0.397794	6.83136
Cthe_2213	423_2	r	2642613	2641996	conserved hypothetical protein	13		COG4843 Uncharacterized protein conserved in bacteria category=S	0.105129	0.621671	0	0.16987	0.708398	0	0.16893	0.702981	0	-0.17963	0.944953	0	-0.007641	0.020756	0	0.01361	0.042288	0	0.46563	3.38166	1	-0.00453	0.015465	0	-0.134327	0.799936	0	-0.067341	0.321066	0	0.17075	1.12952	0	0.00741	0.031526	0	-0.00359	0.012213	0	0.21423	1.72845
Cthe_2216	424_4	r	2645773	2645285	hypothetical protein	13			-0.11104	0.395045	0	0.42664	1.72049	1	-0.556262	2.5977	1	-0.176815	0.575467	0	-0.281653	0.928668	0	-0.235357	0.819596	0	0.1572	0.433885	0	-0.803	7.60539	1	0.34516	2.33297	1	0.01941	0.060408	0	0.063007	0.224785	0	0.39	3.39183	1	0.179906	0.775974	0	-0.034285	0.119223
Cthe_2223	425_12	r	2653179	2652496	LmbE-like protein	13		COG2120 Uncharacterized proteins LmbE homologs category=S	-1.01425	18.1205	1	-0.027152	0.060818	0	-1.3281	11.1006	1	-1.62404	18.9221	1	-2.07649	19.6136	1	-1.05803	10.103	1	0.02832	0.067353	0	-1.31373	12.26	1	0.11448	0.385933	0	-0.243919	1.08443	0	0.633673	4.73802	1	0.27769	1.55988	0	-0.01278	0.030154	0	0.41041	2.60666
Cthe_2225	425_12	r	2654301	2653891	Glyoxalase/bleomycin resistance protein/dioxygenase	11		COG0346 Lactoylglutathione lyase and related lyases category=E	-0.861015	6.31508	1	-0.186897	0.470148	0	-1.62198	11.6387	1	-1.39816	10.7526	1	-1.59301	11.3527	1	-0.587827	2.75947	1	0.22178	0.605158	0	-1.49918	18.6406	1	0.85415	10.0193	1	-0.309201	2.0898	1	0.825244	9.5367	1	0.00302	0.010434	0	-0.0641	0.216863	0	0.63033	6.96127
Cthe_2239	427_7	r	2667957	2667730	carbon storage regulator	15		COG1551 Carbon storage regulator (could also regulate swarming and quorum sensing) category=T	0.044994	0.066426	0	0.23812	0.42665	0	0.18031	0.300391	0	0.23649	0.438375	0	-0.048417	0.067363	0	-0.381253	0.829782	0	0.04472	0.062246	0	-0.1905	1.27537	0	-0.01555	0.064685	0	-0.127526	0.808138	0	-0.25435	2.26353	1	0.3269	4.03531	1	-0.13269	0.756742	0	-0.071734	0.402828
Cthe_2240	427_7	r	2668408	2667929	protein of unknown function DUF180	13		COG1699 Uncharacterized protein conserved in bacteria category=S	0.0434931	0.050184	0	0.11387	0.136341	0	0.17294	0.219743	0	-0.054466	0.0622	0	-0.12656	0.1537	0	-0.343176	0.532171	0	0.49835	0.875714	0	-0.05341	0.222852	0	-0.135965	0.834236	0	0.21709	1.66162	1	-0.30297	2.78832	1	0.29443	3.20127	1	-0.11248	0.533734	0	0.09144	0.481047
Cthe_2251		r	2679585	2678392	Methionine adenosyltransferase	12		COG0192 S-adenosylmethionine synthetase category=H	-0.624831	0.754866	0	0.30335	0.26627	0	-0.475355	0.468823	0	-0.706814	0.845367	0	-1.00501	1.33967	0	-1.29718	2.06277	1	-0.56798	0.599806	0	-0.56615	2.15682	1	-0.684386	3.32858	1	0.29471	0.922451	0	-0.10604	0.242039	0	0.37823	1.58383	0	0.212558	0.521432	0	-0.452927	1.9074
Cthe_2252		r	2680340	2679936	thioesterase family protein	11		COG5496 thioesterase category=R	-0.496626	1.2118	0	-0.006221	0.00754	0	-0.018642	0.022985	0	-0.703672	1.89932	1	-0.895606	2.58754	1	-0.851095	2.5148	1	-0.504522	1.09315	0	-0.19826	0.895245	0	-1.21789	15.3983	1	0.38836	2.82247	1	-0.38028	2.73054	1	0.12078	0.595826	0	-0.18584	0.816687	0	-0.532856	5.08469
Cthe_2265	430_6	f	2693597	2694616	H+-transporting two-sector ATPase, C (AC39) subunit	3		COG1527 Archaeal/vacuolar-type H+-ATPase subunit C category=C	-0.375845	4.86529	1	0.43838	3.19478	1	0.44067	3.2211	1	-0.24299	1.63194	0	-0.67076	6.22313	1	-1.39354	19.8568	1	-0.826826	8.97005	1	0.283929	2.22935	1	-0.756074	11.4068	1	-0.221753	1.74144	1	-0.95084	15.4506	1	-0.311205	3.5428	1	0.281646	2.20147	1	-0.072419	0.390781
Cthe_2266	430_6	f	2694609	2694929	Vacuolar H+-transporting two-sector ATPase, F subunit	3		COG1436 Archaeal/vacuolar-type H+-ATPase subunit F category=C	-0.415224	4.52302	1	0.4069	2.63912	1	0.53732	4.09236	1	-0.639109	6.54999	1	-0.850358	8.29747	1	-1.38727	18.2292	1	-0.558835	4.53969	1	0.271342	2.226	1	-0.964425	16.6123	1	0.16282	1.16911	0	-1.08502	19.1212	1	-0.329766	4.16381	1	0.140919	0.836578	0	0.21201	1.89756
Cthe_2267	431_2	f	2695033	2696802	Sodium-transporting two-sector ATPase	3		COG1155 Archaeal/vacuolar-type H+-ATPase subunit A category=C	-0.236357	1.23568	0	0.61771	3.55783	1	0.35343	1.49208	0	-0.118989	0.383832	0	-0.547201	2.9381	1	-1.13793	10.2995	1	-0.58516	3.38778	1	0.070484	0.26909	0	-0.611045	6.92999	1	-0.191918	1.15405	0	-0.90517	12.2299	1	-0.3521	3.51359	1	0.334772	2.35834	1	-0.138629	0.784464
Cthe_2311		r	2757765	2757046	hypothetical protein	13			0.147782	0.118045	0	0.59879	0.632196	0	0.40801	0.381474	0	0.14104	0.110478	0	-0.051838	0.037433	0	-0.603187	0.646382	0	0.39388	0.365338	0	-0.20608	1.07425	0	-0.59506	6.31136	1	0.16465	0.880353	0	-0.53008	5.27926	1	0.7384	9.87153	1	-0.01531	0.047228	0	-0.328093	2.71722
Cthe_2327	441_4	r	2773927	2773136	beta-lactamase-like	11		COG1235 Metal-dependent hydrolases of the beta-lactamase superfamily I category=R	-0.147557	0.203371	0	-0.195681	0.263006	0	0.05898	0.06786	0	-0.211852	0.300921	0	-0.227036	0.315586	0	-0.097412	0.120383	0	-0.212347	0.292738	0	0.194042	0.923499	0	-0.334919	2.3939	1	0.0848	0.34194	0	0.040099	0.140537	0	-0.009622	0.034319	0	-0.06062	0.204853	0	-0.064082	0.259856
Cthe_2332	443_2	r	2780116	2778314	PAS sensor protein	15		COG5002 Signal transduction histidine kinase category=T	-0.451585	4.86734	1	-0.343753	2.36912	1	-0.910849	10.2649	1	-0.505943	4.93348	1	-0.387468	2.85826	1	-0.243618	1.53185	0	-0.31788	2.12634	1	-0.49814	8.54992	1	0.59554	12.1859	1	0.00293	0.015996	0	0.222231	3.03218	1	0.04595	0.356958	0	0.068951	0.4822	0	0.19064	2.60698
Cthe_2333	443_2	r	2780870	2780172	response regulator receiver	6		COG0745 Response regulators consisting of a CheY-like receiver domain and a winged-helix DNA-binding domain category=K	-0.189414	0.950111	0	-0.161333	0.551905	0	0.10728	0.32593	0	-0.120802	0.428619	0	-0.282437	1.21535	0	-0.096838	0.314549	0	-0.582352	3.83653	1	0.043086	0.180624	0	0.08306	0.449017	0	-0.154368	1.0547	0	0.211882	1.69296	1	-0.128045	0.951527	0	-0.22553	1.63088	0	0.31114	3.37116
Cthe_2341	444_6	r	2792338	2791172	glycosyl transferase, family 2	9		COG1215 Glycosyltransferases probably involved in cell wall biogenesis category=M	-0.768756	8.95608	1	-0.373167	1.8162	1	-0.914852	7.35849	1	-0.871484	8.23064	1	-0.964559	7.96534	1	-0.993533	9.5394	1	-0.494943	2.93642	1	-0.46699	4.22139	1	-0.025287	0.095592	0	0.11983	0.623713	0	0.068351	0.301536	0	0.2014	1.55772	0	0.074699	0.302179	0	-0.068656	0.325303
Cthe_2346	445_6	r	2798841	2795812	O-antigen polymerase	0		COG3307 Lipid A core - O-antigen ligase and related enzymes category=M	-0.635061	3.53985	1	-0.761018	4.02312	1	-0.615793	2.87987	1	-0.520396	2.37333	1	-0.459446	1.82366	1	-0.730756	3.98581	1	-0.722956	3.76244	1	0.000912	0.003727	0	0.32723	4.15327	1	-0.128562	0.989112	0	0.06241	0.371698	0	0.16992	1.78375	1	-0.14431	1.03153	0	0.23183	2.63912
Cthe_2361		r	2825676	2823193	DNA gyrase, A subunit	2	gyrA	COG0188 Type IIA topoisomerase (DNA gyrase/topo II topoisomerase IV) A subunit category=L	0.259011	4.67417	1	0.21475	1.73877	1	0.40839	4.76123	1	0.39031	5.74099	1	0.13406	0.86587	0	0.34968	4.53489	1	0.05687	0.292718	0	0.196943	2.03537	1	-0.023049	0.134431	0	-0.121995	1.12626	0	-0.00625	0.033159	0	-0.160088	2.02135	1	0.003305	0.015766	0	-0.004968	0.027719
Cthe_2362		r	2826846	2826010	parB-like partition proteins	6	parB	COG1475 transcriptional regulators category=K	-0.762982	6.2554	1	-1.01589	7.87353	1	-1.69917	15.9992	1	-0.974326	8.08586	1	-0.973943	7.39134	1	0.00017	0.000382	0	0.08527	0.228915	0	-0.9014	16.2342	1	0.95417	19.2783	1	-0.166588	1.48108	0	0.965237	19.536	1	-0.051898	0.346982	0	-0.21812	1.95896	1	0.22933	2.6513
Cthe_2363	448_3	r	2827773	2827045	methyltransferase GidB	9	gidB	COG0357 S-adenosylmethionine-dependent methyltransferase involved in bacterial cell division category=M	-0.599867	2.02626	1	-0.66332	2.03634	1	-0.609643	1.78768	1	-0.915623	3.62044	1	-0.817406	2.8233	1	-0.418508	1.07	0	-0.174701	0.318928	0	-0.14627	0.702714	0	-0.095925	0.448171	0	0.30821	2.41478	1	0.297144	2.28063	1	0.1473	0.944609	0	-0.19995	1.09658	0	0.21006	1.46128
Cthe_2365	448_3	r	2831086	2829707	tRNA modification GTPase TrmE	11		COG0486 GTPase category=R	-0.585524	4.46442	1	-0.577854	3.49931	1	-0.930634	7.33584	1	-0.656955	4.72575	1	-0.648039	4.19249	1	-0.139698	0.466849	0	-0.559964	3.36544	1	-0.46641	6.62134	1	0.462	7.44042	1	-0.060137	0.369818	0	0.567286	10.0463	1	-0.224253	2.75647	1	-0.11363	0.768838	0	0.18832	2.00795
Cthe_2369	449_5	r	2833396	2833016	ribonuclease P protein component	7	rnpA	COG0594 RNase P protein component category=J	-0.382204	6.08705	1	-0.350528	1.16777	0	-1.09364	6.80213	1	-0.682441	4.97753	1	-0.199107	0.528372	0	0.15986	0.516683	0	-0.127366	0.334071	0	-0.63735	2.92248	1	0.43874	1.88059	1	0.31482	1.1401	0	0.189812	0.559877	0	-0.294146	1.21595	0	0.105758	0.23805	0	0.02755	0.061975
Cthe_2372	450_4	f	2835874	2836974	DNA polymerase III, beta subunit	2	dnaN	COG0592 DNA polymerase sliding clamp subunit (PCNA homolog) category=L	-0.197725	0.362778	0	-0.711065	2.04459	1	-0.928133	3.10416	1	-0.281591	0.553099	0	0.37657	0.79612	0	0.604	1.63905	0	-0.246132	0.450797	0	-0.35981	3.69491	1	0.49036	6.85048	1	0.5375	7.86648	1	0.056786	0.297976	0	-0.083144	0.564689	0	-0.14274	0.90169	0	-0.156179	1.2681
Cthe_2379	452_2	f	2843969	2844478	conserved hypothetical protein	13			0.001911	0.010401	0	-0.374794	2.72749	1	-0.186125	0.944291	0	-0.000209	0.00076	0	-0.230587	1.29216	0	0.24425	1.77386	1	0.55893	5.5227	1	0.019535	0.069322	0	0.25613	2.03549	1	-0.275324	2.27766	1	0.2188	1.59787	0	0.06998	0.381396	0	-0.16913	0.957311	0	0.07022	0.355519
Cthe_2428	460_2	f	2901065	2901973	modification methylase, HemK family	7	hemK_fa	COG2890 Methylase of polypeptide chain release factors category=J	0.293711	1.47663	0	0.01471	0.031692	0	0.60116	3.27712	1	0.34884	1.60686	0	0.33414	1.32109	0	0.2005	0.696792	0	0.26291	0.953407	0	0.645887	7.63321	1	-0.377677	3.80127	1	0.19601	1.37215	0	-0.25587	2.0614	1	0.41848	5.35766	1	0.05944	0.245822	0	-0.12536	0.778978
Cthe_2435	461_6	f	2907802	2908605	electron transport complex, RnfABCDGE type, B subunit	3	rnfB	COG2878 NADH:ubiquinone oxidoreductase subunit RnfB category=C	-1.21288	10.563	1	0.10631	0.212875	0	-2.12709	15.0503	1	-1.90043	15.2014	1	-2.13885	15.1556	1	-1.00698	5.91137	1	-0.21022	0.50737	0	-2.00727	20.658	1	0.30002	1.4744	0	-0.110426	0.368573	0	0.528122	3.55128	1	0.40928	2.71716	1	0.226125	0.857441	0	0.07336	0.238931
Cthe_2439	462_2	f	2910132	2910611	GCN5-related N-acetyltransferase	11		COG0456 Acetyltransferases category=R	0.213671	1.90386	1	0.12563	0.379546	0	-0.001019	0.00229	0	0.07318	0.251245	0	0.06966	0.185475	0	0.34116	1.93413	1	0.67341	4.7762	1	-0.07508	0.227181	0	0.15926	0.66351	0	-0.087092	0.302677	0	-0.05723	0.183136	0	-0.258786	1.58215	0	0.051572	0.146829	0	0.08506	0.314884
Cthe_2452	465_2	r	2927173	2925365	oligoendopeptidase F	10	pepF	COG1164 Oligoendopeptidase F category=E	-0.564906	20.2017	1	-0.151613	0.923029	0	-0.535436	6.42009	1	-0.365602	5.16999	1	-0.772681	11.0105	1	-0.90656	17.1808	1	-0.657544	9.64559	1	-0.3098	2.89224	1	-0.162489	1.23055	0	-0.434089	5.65861	1	-0.22173	1.97173	1	-0.447076	7.04386	1	0.074023	0.369902	0	-0.332323	4.05497
Cthe_2470	471_2	f	2941811	2942653	DNA adenine methylase	2	dam	COG0338 Site-specific DNA methylase category=L	0.375937	2.62703	1	0.48451	2.39206	1	0.50338	2.53968	1	0.19407	0.739537	0	0.1517	0.448156	0	0.34878	1.66656	1	0.57318	3.24657	1	-0.01914	0.058389	0	-0.039299	0.140943	0	-0.112742	0.508047	0	-0.05563	0.21057	0	-0.069957	0.319594	0	-0.03801	0.123077	0	0.27001	1.9375
Cthe_2471	471_2	f	2942646	2943926	conserved hypothetical protein	13			0.548371	2.73947	1	0.45524	1.65146	1	0.66755	2.99523	1	0.40184	1.50127	0	0.50884	1.95935	1	0.56643	2.49271	1	0.69033	3.19136	1	0.1376	0.720097	0	-0.094038	0.484087	0	-0.062298	0.287138	0	-0.15739	0.984697	0	0.02021	0.087071	0	-0.07471	0.322905	0	0.17167	1.21566
Cthe_2473	472_3	f	2945216	2945665	Terminase small subunit	2		COG3728 Phage terminase small subunit category=L	0.312775	3.45882	1	0.28917	1.60956	0	0.83875	8.40613	1	0.26564	1.7956	1	0.36717	2.32739	1	0.0845	0.343692	0	0.03142	0.098383	0	0.450921	4.49274	1	-0.628228	8.5366	1	0.05243	0.239307	0	-0.31958	2.99551	1	0.14889	1.10933	0	-0.09866	0.473175	0	-0.055115	0.272077
Cthe_2474	472_3	f	2945643	2946899	phage terminase, large subunit, PBSX family	11		COG1783 Phage terminase large subunit category=R	-0.0374729	0.041981	0	0.03852	0.041874	0	0.31131	0.45325	0	0.09254	0.108723	0	-0.099732	0.1163	0	-0.226655	0.307246	0	-0.340822	0.512377	0	0.242899	2.18881	1	-0.036461	0.188383	0	-0.34142	4.28621	1	0.122192	0.890299	0	0.08787	0.660442	0	-0.02989	0.135839	0	0.18231	1.75433
Cthe_2506		f	2973047	2976088	S-layer-like region	0		COG0810 Periplasmic protein TonB links inner and outer membranes category=M	0.112515	0.089585	0	0.45221	0.446165	0	0.06937	0.051813	0	-0.01586	0.011491	0	0.40738	0.390029	0	0.00018	0.000126	0	-0.238186	0.202658	0	0.269213	1.50509	0	-0.117138	0.521426	0	0.12792	0.586687	0	-0.08768	0.358414	0	0.32322	2.6031	1	0.652052	5.9696	1	-0.031904	0.11455
Cthe_2511		f	2980727	2981575	MscS Mechanosensitive ion channel	9		COG0668 Small-conductance mechanosensitive channel category=M	-0.171009	0.45718	0	0.14284	0.338691	0	0.10299	0.227212	0	-0.161538	0.408853	0	-0.289593	0.869511	0	-0.32608	1.061	0	-0.494668	1.92565	1	0.044995	0.298888	0	-0.392365	7.91083	1	-0.175235	2.26109	1	-0.12502	1.34896	0	-0.174564	2.42199	1	0.084845	0.682346	0	-0.12784	1.52095
Cthe_2514		f	2983341	2983634	hypothetical protein	13			-0.437048	1.12803	0	-0.068984	0.098155	0	-0.854073	2.67715	1	-0.713779	2.17595	1	-0.707158	1.9937	1	-0.038627	0.054679	0	-0.239666	0.431852	0	-0.71251	6.61361	1	0.36114	2.61173	1	0.23978	1.38964	0	0.369701	2.70975	1	-0.147073	0.807646	0	0.072582	0.247848	0	0.22084	1.33849
Cthe_2521	484_2	f	2989961	2990668	sigma-70 region 2	6		COG1191 DNA-directed RNA polymerase specialized sigma subunit category=K	-1.04151	1.85042	1	-0.719315	0.998092	0	-0.966281	1.54623	0	-1.21322	2.26342	1	-1.66192	3.60004	1	-0.775096	1.13805	0	-0.913198	1.42801	0	-0.31598	1.69144	1	-0.136648	0.572869	0	-0.444623	3.29893	1	0.568196	4.8556	1	-0.76114	9.03885	1	-0.06901	0.21731	0	0.11029	0.465238
Cthe_2524		f	2993134	2993577	putative transcriptional regulator, Rrf2 family	6		COG1959 transcriptional regulator category=K	-1.13753	22.0837	1	-1.02349	5.73749	1	-2.47327	19.3848	1	-1.86013	18.78	1	-1.51899	10.3363	1	-0.044405	0.10444	0	0.09512	0.218807	0	-1.3373	8.79667	1	0.65316	3.34589	1	0.27187	0.882901	0	1.41806	10.8891	1	-0.587719	3.38236	1	0.112483	0.24754	0	0.04001	0.089784
Cthe_2525	485_4	f	2993807	2994802	glutamyl-tRNA reductase	12		COG0373 Glutamyl-tRNA reductase category=H	-1.43982	1.25617	0	-1.44355	1.1737	0	-2.59618	2.8881	1	-2.19875	2.30508	1	-2.42328	2.59129	1	0.86072	0.579762	0	-0.837882	0.54955	0	-0.62492	1.78133	1	0.33959	0.822303	0	-0.219463	0.454756	0	2.97163	19.7626	1	-1.20036	6.78209	1	0.527718	1.37806	0	-0.057845	0.100151
Cthe_2526	485_4	f	2994844	2995272	precorrin-2 oxidase / ferrochelatase	12		COG1648 Siroheme synthase (precorrin-2 oxidase/ferrochelatase domain) category=H	-1.13003	0.912089	0	-1.21639	0.965254	0	-2.02701	2.07756	1	-1.91947	1.95724	1	-1.82192	1.76215	1	1.02962	0.775119	0	-0.825015	0.564757	0	-0.48727	1.66415	1	0.18947	0.49024	0	0.01504	0.028107	0	2.48582	20.3502	1	-1.03697	7.40481	1	0.323343	0.906814	0	0.08193	0.186889
Cthe_2527	485_4	f	2995247	2996125	porphobilinogen deaminase	12	hemC	COG0181 Porphobilinogen deaminase category=H	-0.898911	0.713461	0	-0.838491	0.626943	0	-1.82986	1.95828	1	-1.73019	1.82841	1	-1.29632	1.16286	0	0.82372	0.619428	0	-0.522333	0.338966	0	-0.63718	3.60261	1	0.18012	0.620138	0	0.18872	0.660915	0	1.9254	19.6848	1	-0.412116	2.49522	1	0.354196	1.44568	0	0.08045	0.238925
Cthe_2576		f	3048471	3049763	hypothetical protein	13			0.205699	1.92566	1	0.15264	0.723753	0	0.24566	1.44247	0	0.2413	1.74428	1	0.12116	0.528731	0	0.06105	0.254465	0	0.41239	3.37958	1	-0.07667	0.403421	0	0.03739	0.186906	0	-0.384893	4.9216	1	-0.13132	0.943019	0	-0.097882	0.732773	0	-0.16969	1.20675	0	0.04174	0.227474
Cthe_2580	494_2	f	3053527	3054012	phosphodiesterase, MJ0936 family	11		COG0622 phosphoesterase category=R	0.063877	0.94665	0	0.03966	0.154272	0	0.26348	1.90503	1	-0.116219	0.838708	0	0.05404	0.221109	0	0.247	2.34917	1	-0.104708	0.5678	0	0.119261	0.605949	0	-0.370476	3.77936	1	0.05799	0.270063	0	-0.03023	0.126463	0	-0.243393	2.32589	1	-0.10456	0.508029	0	0.00922	0.037431
Cthe_2583	495_3	f	3055628	3056143	2-amino-4-hydroxy-6-hydroxymethyldihydropteridine pyrophosphokina	12	folK	COG0801 7 8-dihydro-6-hydroxymethylpterin-pyrophosphokinase category=H	-0.0631149	0.229349	0	0.1196	0.347808	0	-0.045682	0.112345	0	-0.301881	1.47778	0	-0.237283	0.868939	0	-0.046071	0.125606	0	0.13262	0.403838	0	-0.19156	1.01467	0	0.21799	1.39629	0	-0.124385	0.624955	0	0.243457	1.65041	1	-0.032572	0.133721	0	-0.02628	0.087171	0	0.47419	5.11625
Cthe_2591	498_2	f	3064119	3064535	hypothetical protein	13			0.536939	0.948855	0	0.42356	0.637122	0	0.87202	1.82282	1	0.67194	1.26983	0	0.69267	1.28606	0	0.28613	0.388268	0	0.27532	0.36388	0	0.235687	1.38766	0	0.02025	0.072579	0	-0.399112	3.59587	1	0.137775	0.723479	0	-0.254385	2.12665	1	-0.21276	1.19153	0	0.22032	1.55739
Cthe_2592	498_2	f	3064586	3065053	hypothetical protein	13			0.408254	0.586366	0	0.08272	0.08355	0	0.9505	1.89208	1	0.59869	0.97317	0	0.32733	0.417142	0	0.52563	0.803841	0	-0.035352	0.034062	0	0.55329	5.6346	1	-0.235157	1.69226	1	-0.261399	1.99129	1	0.11083	0.572877	0	-0.302302	2.85703	1	-0.31449	2.32069	1	0.11665	0.663982
Cthe_2601	500_5	f	3071699	3072853	UDP-N-acetylglucosamine 2-epimerase	9		COG0381 UDP-N-acetylglucosamine 2-epimerase category=M	-0.31371	5.35437	1	-0.841114	9.55537	1	-0.97827	11.8177	1	-0.20655	1.49933	0	-0.006438	0.019631	0	0.27066	2.0971	1	-0.120545	0.556719	0	-0.21889	1.40143	0	0.76138	10.8666	1	0.00162	0.005879	0	0.336095	3.12131	1	0.10227	0.629402	0	-0.08174	0.35963	0	-0.010338	0.041235
Cthe_2609	503_4	f	3079400	3079807	ATP synthase F1, epsilon subunit	3	atpE	COG0355 F0F1-type ATP synthase epsilon subunit (mitochondrial delta subunit) category=C	-0.408011	2.6815	1	-0.160196	0.506693	0	-0.350882	1.58781	0	-0.705452	5.36517	1	-0.607302	3.73534	1	-0.411549	2.23253	1	-0.212682	0.781381	0	-0.30305	2.55537	1	-0.182751	1.44426	0	0.29631	3.0527	1	0.343366	3.8519	1	0.23049	2.46841	1	-0.11236	0.633972	0	0.17182	1.4345
Cthe_2619		f	3097438	3098472	cell shape determining protein, MreB/Mrl family	9	mreB	COG1077 Actin-like ATPase involved in cell morphogenesis category=D	-0.258269	1.41848	0	-0.181282	0.639403	0	-0.00134	0.003105	0	-0.370943	2.05249	1	-0.387341	1.93671	1	-0.397212	2.22918	1	-0.211498	0.80191	0	0.154258	0.993767	0	-0.559754	8.19901	1	0.04591	0.227683	0	-0.44359	5.76979	1	0.29201	3.42731	1	-0.02568	0.106123	0	-0.190152	1.64154
Cthe_2628		f	3106611	3106895	SpoVG	9		COG2088 Uncharacterized protein involved in the regulation of septum location category=M	-0.370633	0.879228	0	0.16281	0.24911	0	0.14103	0.209921	0	-0.611706	1.63896	0	-0.823424	2.35485	1	-0.875337	2.79495	1	-0.217176	0.360799	0	-0.15126	0.496706	0	-0.976247	9.18008	1	-0.107974	0.359558	0	-0.34341	1.81995	1	0.53712	4.40393	1	-0.12948	0.40575	0	-0.223509	1.04179
Cthe_2630	507_2	f	3108818	3109780	ribose-phosphate pyrophosphokinase	10	rpppk	COG0462 Phosphoribosylpyrophosphate synthetase category=E	-0.471844	12.6716	1	-0.565809	7.33472	1	-0.992645	16.0086	1	-0.692155	12.9416	1	-0.29525	2.65604	1	-0.263103	2.79019	1	-0.022101	0.09446	0	-0.39426	5.05563	1	0.16606	1.50334	0	0.16692	1.5151	0	0.024233	0.125021	0	0.21741	2.72378	1	0.032572	0.158141	0	-0.134427	1.19132
Cthe_2632	508_2	f	3110641	3114177	transcription-repair coupling factor	6	mfd	COG1197 Transcription-repair coupling factor (superfamily II helicase) category=K	-0.595456	2.97483	1	-0.772551	3.90121	1	-0.856273	4.5866	1	-0.608938	2.85628	1	-0.459734	1.73227	1	-0.214336	0.600916	0	-0.660904	3.07009	1	-0.09069	0.554909	0	0.23148	2.4833	1	0.03181	0.169008	0	0.374419	5.28919	1	-0.148604	1.43196	0	-0.00697	0.029932	0	-0.015854	0.082881
Cthe_2676		f	3156409	3157839	GumN	13		COG3735 Uncharacterized protein conserved in bacteria category=S	0.400994	9.3292	1	0.6574	6.71345	1	0.67613	7.00642	1	0.71286	10.5768	1	0.2833	1.80064	1	-0.189627	1.26931	0	0.2659	1.79135	1	0.195162	1.12553	0	-0.280526	2.23413	1	-0.574383	6.85941	1	-0.56356	6.66354	1	0.0327	0.147524	0	0.176429	0.971821	0	-0.31725	2.95386
Cthe_2682		f	3166623	3166964	hypothetical protein	13			0.0710795	0.127061	0	0.13335	0.241153	0	-0.233913	0.488074	0	0.13707	0.25991	0	-0.120369	0.213464	0	0.22814	0.489133	0	0.2822	0.630571	0	-0.40456	4.19257	1	0.76169	12.2439	1	-0.208746	1.70489	1	0.382772	4.40295	1	0.08501	0.531758	0	-0.0373	0.156549	0	0.3907	4.97412
Cthe_2692	514_5	f	3177533	3178636	glycosyl transferase, group 1	9		COG0438 Glycosyltransferase category=M	-0.306005	3.40113	1	-0.130551	0.62832	0	-0.086193	0.364395	0	-0.244691	1.85164	1	-0.264234	1.74815	1	-0.472458	4.97817	1	-0.637903	7.17311	1	0.03047	0.158846	0	-0.078522	0.568874	0	0.0497	0.315254	0	0.179829	1.8882	1	0.05014	0.368551	0	-0.01389	0.066782	0	0.07998	0.629819
Cthe_2696	515_3	f	3181575	3183122	carbohydrate kinase, YjeF related protein	4		COG0063 sugar kinase category=G	-0.579673	1.82934	1	-0.450922	1.13265	0	-0.511715	1.3665	0	-0.854241	3.16856	1	-0.55942	1.5632	0	-0.607349	1.83835	1	-0.494391	1.30971	0	-0.05789	0.263473	0	-0.317927	3.30424	1	0.32227	3.3758	1	0.082829	0.460823	0	0.04885	0.274231	0	0.002899	0.010637	0	0.0246	0.11556
Cthe_2697	515_3	f	3183182	3184357	alanine racemase	9	alr	COG0787 Alanine racemase category=M	-0.523415	1.71723	1	-0.194716	0.378772	0	-0.626064	1.97106	1	-0.700873	2.50371	1	-0.583772	1.76977	1	-0.453698	1.26768	0	-0.581364	1.77016	1	-0.13112	0.669993	0	-0.120747	0.673769	0	0.17918	1.18283	0	0.227302	1.69117	1	-0.019269	0.082308	0	0.300225	2.27425	1	-0.045938	0.212194
Cthe_2712	520_2	f	3199997	3200716	hypothetical protein	13			0.419008	1.07165	0	0.54902	1.47517	0	0.52548	1.38106	0	0.3907	0.928055	0	0.50318	1.29435	0	0.22881	0.443474	0	0.31686	0.669701	0	0.090433	0.509152	0	-0.342899	4.18336	1	0.00865	0.038415	0	-0.15654	1.24179	0	-0.046529	0.27263	0	0.113965	0.696102	0	-0.20812	2.08902
Cthe_2731	526_2	f	3224039	3224593	sigma-70 region 2	6		COG1595 DNA-directed RNA polymerase specialized sigma subunit sigma24 homolog category=K	-0.0873286	1.60612	0	-0.141524	0.776953	0	-0.185878	1.14953	0	-0.070772	0.438912	0	-0.000273	0.000929	0	-0.163835	1.28738	0	0.03831	0.167291	0	-0.19804	1.2625	0	0.15903	1.04548	0	-0.133248	0.811454	0	0.068758	0.337085	0	0.04895	0.254615	0	-0.15369	0.872926	0	0.04392	0.20859
Cthe_2743		f	3236943	3237962	putative metalloendopeptidase, glycoprotease family	9	gcp	COG0533 Metal-dependent proteases with possible chaperone activity category=O	-0.359646	1.91688	1	0.38742	1.59682	0	0.29989	1.08953	0	-0.499258	2.69157	1	-0.92834	6.25275	1	-0.853637	6.05825	1	-0.56395	2.93646	1	0.356786	3.01639	1	-1.19837	19.5413	1	-0.111089	0.607205	0	-0.51084	6.07168	1	-0.125838	0.847732	0	0.444315	4.26491	1	-0.399223	4.51937
Cthe_2754	533_2	f	3249319	3250035	beta-lactamase-like	11		COG0491 Zn-dependent hydrolases including glyoxylases category=R	0.0142405	0.024911	0	0.20939	0.473888	0	0.18634	0.407333	0	-0.096404	0.188767	0	-0.502876	1.64437	0	-0.365742	1.05711	0	0.65474	2.49642	1	-0.08026	0.493759	0	-0.197238	2.04213	1	0.0792	0.544131	0	-0.07366	0.494256	0	0.25333	3.6313	1	-0.0572	0.320106	0	0.0855	0.652192
Cthe_2807		f	3308398	3309429	glycoside hydrolase, family 5	4		COG2730 Endoglucanase category=G	1.31402	7.8534	1	1.10195	4.82741	1	1.94258	11.2641	1	1.82246	11.2406	1	1.65329	8.95202	1	0.89124	3.72566	1	0.47258	1.31857	0	0.839987	8.29288	1	-0.381167	2.78078	1	-0.176104	0.86678	0	-0.4538	3.6621	1	0.11227	0.546798	0	-0.00065	0.001769	0	-0.261041	1.68716
Cthe_2808		f	3309546	3310583	regulatory protein, LacI	6		COG1609 Transcriptional regulators category=K	1.19013	4.61933	1	0.36891	0.699421	0	2.03383	9.30294	1	2.07964	10.0955	1	1.57699	6.36072	1	0.82158	2.38489	1	0.25981	0.441302	0	1.21628	15.7968	1	0.05741	0.229811	0	-0.555409	5.86997	1	-0.17875	1.02082	0	0.09147	0.475285	0	-0.44865	3.66776	1	0.01159	0.04194
Cthe_2826	545_2	f	3342816	3344054	conserved hypothetical protein	13			0.450882	0.948727	0	0.20522	0.308983	0	0.3024	0.507267	0	0.69078	1.71296	1	0.4533	0.88463	0	0.43923	0.86943	0	0.61437	1.39076	0	0.072102	0.314799	0	0.48279	5.66765	1	-0.399657	4.21667	1	0.086493	0.442563	0	-0.095637	0.589681	0	-0.02508	0.092809	0	0.09441	0.535537
Cthe_2838	549_2	f	3354477	3356318	Protein splicing (intein) site	0		COG3808 Inorganic pyrophosphatase category=C	0.848837	4.03848	1	0.23309	0.50383	0	1.28288	6.45981	1	1.46019	8.46409	1	0.78024	2.96356	1	0.76076	3.02594	1	0.57587	1.87264	1	0.714174	8.00033	1	0.18309	1.11914	0	-0.741977	9.6046	1	0.053471	0.221226	0	-0.225706	1.8258	1	-0.33562	2.46826	1	0.00577	0.021245
Cthe_2846		f	3362170	3362559	hypothetical protein	13			0.612274	1.73647	1	0.38461	0.810995	0	1.32784	5.38587	1	0.93015	3.19435	1	0.73035	2.10506	1	0.08411	0.125184	0	0.21658	0.37837	0	0.686812	10.1795	1	-0.550474	8.37253	1	0.27574	2.86346	1	-0.64348	10.4919	1	0.34851	4.97495	1	-0.25641	2.23092	1	-0.152788	1.26098
Cthe_2855	552_2	f	3373261	3374499	conserved hypothetical protein	13			0.438519	2.59241	1	0.44988	1.64439	0	0.48106	1.82215	1	0.44721	1.98294	1	0.28161	0.825427	0	0.38916	1.52766	0	0.58219	2.55482	1	0.016529	0.041644	0	-0.038293	0.112587	0	-0.158106	0.632909	0	-0.06607	0.209914	0	0.03334	0.109763	0	-0.01465	0.036727	0	-0.004451	0.012552
Cthe_2856	553_2	f	3374708	3375235	hypothetical protein	13			-0.153502	1.13909	0	-0.323811	1.71694	1	-0.117705	0.412116	0	-0.376951	2.84879	1	-0.318766	1.6762	1	-0.207116	1.06873	0	0.42333	2.76604	1	0.125563	0.560104	0	0.02825	0.103482	0	-0.069587	0.293918	0	-0.05105	0.202588	0	0.27718	2.40045	1	-0.08054	0.315961	0	0.2875	2.31798
Cthe_2871	554_2	f	3391587	3392099	TipAS antibiotic-recognition	13			0.3922	0.645552	0	1.0728	2.37544	1	0.99304	2.10584	1	0.88343	1.91311	1	0.41247	0.584775	0	-0.499671	0.807389	0	-0.508866	0.792677	0	-0.29611	0.956128	0	-0.234348	0.775603	0	-0.18759	0.571383	0	-0.07893	0.193629	0	-0.129476	0.408858	0	-0.21635	0.616325	0	-0.124737	0.361715
Cthe_2876		f	3399024	3401249	ATP-dependent DNA helicase PcrA	2	pcrA	COG0210 Superfamily I DNA and RNA helicases category=L	-0.782065	1.07548	0	-0.326971	0.319322	0	-0.973526	1.42496	0	-1.34688	2.39782	1	-1.07495	1.65594	1	-0.424784	0.45146	0	-0.545288	0.62288	0	-0.51823	4.42073	1	-0.275962	1.88294	1	0.31466	2.30842	1	0.561005	5.72785	1	0.00601	0.022015	0	0.128327	0.549874	0	0.09739	0.461826
Cthe_2877		f	3401397	3403154	S-layer-like region	0			-0.60988	1.60646	0	-0.518864	1.12108	0	-0.800187	2.16138	1	-0.725045	1.96156	1	-0.833103	2.30159	1	-0.124686	0.182035	0	-0.657397	1.61421	0	-0.23772	1.30878	0	0.123	0.580394	0	-0.189554	1.06471	0	0.675	7.55211	1	-0.19561	1.32399	0	0.043599	0.145791	0	0.04786	0.19155
Cthe_2895	560_2	f	3421057	3422808	glycoside hydrolase, family 18	11		COG3858 glycosyl hydrolase category=R	-0.145938	2.92994	1	0.05808	0.288642	0	-0.087691	0.486981	0	-0.066378	0.456288	0	-0.244181	2.13164	1	-0.15522	1.38479	0	-0.380234	4.55888	1	-0.13106	0.916592	0	0.11756	0.89104	0	-0.354944	4.83969	1	0.201245	1.98598	1	0.00934	0.048312	0	0.014707	0.065081	0	0.09625	0.726374
Cthe_2898	561_3	f	3424994	3425308	anti-anti-sigma factor	15	aas	COG1366 Anti-anti-sigma regulatory factor (antagonist of anti-sigma factor) category=T	0.100329	0.934962	0	-0.095081	0.241778	0	0.13836	0.384309	0	-0.19634	0.885638	0	0.02262	0.049034	0	0.39215	2.26079	1	0.34026	1.53028	0	-0.09805	0.250877	0	-0.013236	0.03084	0	-0.108029	0.315751	0	0.074216	0.200775	0	-0.124118	0.433666	0	-0.33149	1.28305	0	0.32147	1.5207
Cthe_2927	562_27	f	3445723	3445941	translation initiation factor IF-1	7	infA	COG0361 Translation initiation factor 1 (IF-1) category=J	-1.1195	26.264	1	-0.190916	0.536365	0	-1.80462	14.8832	1	-1.79753	20.4776	1	-1.72585	14.0503	1	-0.615331	4.14172	1	-0.582746	3.18678	1	-1.96006	16.5089	1	0.60363	3.36902	1	-0.045481	0.106749	0	1.26611	10.4375	1	0.02144	0.053524	0	-0.34636	1.24137	0	0.59654	3.59369
Cthe_2933	564_2	f	3449038	3449562	ribosomal protein L17	7		COG0203 Ribosomal protein L17 category=J	-1.13857	5.71854	1	-0.206021	0.419585	0	-1.6761	9.38808	1	-1.65425	9.56896	1	-1.39502	7.15364	1	-0.807543	3.14641	1	-1.09247	4.94639	1	-1.55669	29.5909	1	-0.046533	0.266263	0	0.27451	3.27175	1	0.689715	13.0403	1	-0.244985	3.28435	1	-0.0866	0.524773	0	-0.06839	0.464674
Cthe_2939	565_4	f	3454388	3455122	tRNA pseudouridine synthase A	7	hisT_tr	COG0101 Pseudouridylate synthase category=J	-0.258774	0.922606	0	-0.433759	1.5918	0	-0.564626	2.39217	1	-0.199631	0.573624	0	0.05005	0.100475	0	-0.023837	0.047831	0	-0.380843	1.3338	0	-0.54822	5.90967	1	0.67234	9.15	1	-0.044064	0.190183	0	0.466613	5.26447	1	0.10117	0.624857	0	-0.41736	3.85568	1	0.30734	2.98466
Cthe_2941	566_3	f	3456214	3456927	2-C-methyl-D-erythritol 4-phosphate cytidylyltransferase	5	ispD	COG1211 4-diphosphocytidyl-2-methyl-D-erithritol synthase category=I	0.164511	0.38818	0	0.2482	0.554003	0	0.26154	0.594433	0	0.07634	0.141184	0	0.20709	0.436432	0	0.37286	1.04467	0	-0.178972	0.367699	0	-0.10098	0.390105	0	-0.11179	0.498141	0	0.17029	0.887572	0	0.071326	0.281604	0	-0.465488	4.95216	1	-0.11432	0.457821	0	0.0734	0.313013
Cthe_2994		f	3515084	3517108	hypothetical protein	13			-0.125246	0.567136	0	0.17125	0.697021	0	0.42419	2.69224	1	-0.082929	0.297076	0	-0.331514	1.83375	1	-0.584352	4.85662	1	-0.348117	2.02072	1	0.302753	3.86821	1	-0.585166	11.87	1	0.09881	0.805536	0	-0.45062	8.17161	1	-0.020397	0.130201	0	0.049809	0.292195	0	-0.078047	0.628831
Cthe_3002		f	3524369	3524917	hypothetical protein	13			-0.840924	8.97993	1	-0.503117	2.79324	1	-1.58556	15.3097	1	-1.17608	11.8154	1	-0.92132	7.17744	1	-0.743951	5.82473	1	-0.115518	0.347302	0	-0.98816	13.9625	1	0.40566	4.29145	1	0.00895	0.034009	0	0.258347	2.11168	1	0.30597	3.14661	1	0.094276	0.440427	0	-0.003816	0.015034
Cthe_3017	580_7	r	3542331	3541678	hydrogenase accessory protein HypB	6	hypB	COG0378 Ni2+-binding GTPase involved in regulation of expression and maturation of urease and hydrogenase category=K	-1.10999	38.5678	1	-0.372266	2.75955	1	-1.80669	24.9257	1	-1.72575	30.869	1	-1.54158	21.0554	1	-0.943698	14.93	1	-0.269965	1.92664	1	-1.34948	18.071	1	0.35472	2.95242	1	0.31967	2.50675	1	0.283689	2.08043	1	0.30138	2.72291	1	0.084943	0.336187	0	0.27378	2.13658
Cthe_3018	580_7	r	3542685	3542347	hydrogenase expression/synthesis, HypA	11		COG0375 Zn finger protein HypA/HybF (possibly regulating hydrogenase expression) category=R	-0.820527	37.7032	1	-0.248836	2.25115	1	-1.25386	22.6344	1	-1.39172	32.4829	1	-1.02805	18.0897	1	-0.79413	16.9223	1	-0.206569	1.94237	1	-0.9966	17.4297	1	0.07288	0.439775	0	0.42328	5.98174	1	0.085684	0.544253	0	0.18438	1.93619	1	0.008421	0.034615	0	0.21074	2.17413
Cthe_3019	580_7	r	3543016	3542630	4Fe-4S ferredoxin, iron-sulfur binding	3		COG1143 Formate hydrogenlyase subunit 6/NADH:ubiquinone oxidoreductase 23 kD subunit (chain I) category=C	-1.09064	22.9914	1	-0.281637	1.30144	0	-1.5253	16.2631	1	-1.65082	22.7529	1	-1.525	16.2591	1	-1.02383	11.8904	1	-0.537288	3.84435	1	-1.08244	11.6457	1	-0.000816	0.002384	0	0.30775	1.94661	1	0.200246	1.0211	0	0.27709	1.97491	1	0.161215	0.663577	0	0.12471	0.569192
Cthe_3021	581_2	r	3544667	3544308	Ech hydrogenase, subunit EchD, putative	11		COG0852 NADH:ubiquinone oxidoreductase 27 kD subunit category=C	-0.799774	24.0517	1	-0.366362	3.23678	1	-1.05254	15.3834	1	-1.39137	26.8232	1	-1.16174	17.378	1	-0.88595	15.1972	1	0.05932	0.267031	0	-0.70902	10.0305	1	-0.066374	0.352107	0	0.23782	2.13286	1	0.125811	0.825996	0	0.2673	3.06413	1	-0.02284	0.091853	0	0.27245	2.87776
Cthe_3039		f	3563461	3565953	cell divisionFtsK/SpoIIIE	9		COG1674 DNA segregation ATPase FtsK/SpoIIIE and related proteins category=D	0.340927	2.51112	1	0.16125	0.63744	0	0.22271	1.00385	0	0.31073	1.8567	1	0.78106	6.92997	1	0.48629	3.6369	1	0.08353	0.272489	0	0.139087	1.08012	0	0.1192	0.979192	0	0.50583	8.9674	1	0.222311	2.51455	1	0.03606	0.237517	0	0.077631	0.481279	0	0.03117	0.186565
Cthe_3048		f	3573876	3574541	DNA repair protein RadC	2		COG2003 DNA repair proteins category=L	-0.0553452	0.222882	0	0.10306	0.347859	0	-0.062977	0.191683	0	-0.155193	0.68589	0	-0.027512	0.075971	0	-0.082374	0.291188	0	-0.107076	0.375184	0	-0.04328	0.192506	0	-0.179292	1.41828	0	0.46084	6.17415	1	-0.06851	0.37398	0	0.08022	0.533768	0	0.122758	0.722627	0	-0.087076	0.5505
Cthe_3069	588_4	f	3610612	3611304	response regulator receiver	6		COG0745 Response regulators consisting of a CheY-like receiver domain and a winged-helix DNA-binding domain category=K	-0.216417	0.719032	0	0.07914	0.174491	0	-0.571908	2.56523	1	-0.207234	0.619713	0	-0.314545	1.03486	0	-0.233475	0.717737	0	-0.050481	0.105734	0	-0.62846	8.82407	1	0.26042	2.58108	1	-0.006975	0.029758	0	0.040438	0.200484	0	0.06399	0.389934	0	0.022592	0.094154	0	-0.104258	0.719021
[truncated: 2,007 more rows]
[truncated: 25 more columns]
