# Supplementary material for: Clostridium thermocellum ATCC27405 transcriptomic, metabolomic and proteomic profiles after ethanol stress
Source: BMC Genomics. 2012 Jul 23;13:336. doi: 10.1186/1471-2164-13-336 (PMC3478167; doi:10.1186/1471-2164-13-336)
Supplement: Additional file 4 — Proteins with peptide hits identified from a shot-gun proteomics study for both ethanol-treated and control cells at 120 min post ethanol-shock. Raw and normalized spectral counts for peptides identified 1317 proteins. Relative differences between conditions and significance values are shown. [file 1471-2164-13-336-S4.xls]

## Sheet: Sheet1
Additional file 4. The list of 1317 proteins with peptide hits identified from a shot-gun proteomics study for both ethanol-treated and control cells at 120 min post ethanol-shock.
Gene	Locus	AA	MW	Product	Raw, Balanced SpC								Normalized SpC (nSpC = NSAF x 60619)								rank	sum control	sum EtOH treated	Rx / C ratio	JMP ANOVA p-value
					F1_120_1	F1_120_2	F3_120_1	F3_120_2	F2_120_1	F2_120_2	F4_120_1	F4_120_2	F1_120_1	F1_120_2	F3_120_1	F3_120_2	F2_120_1	F2_120_2	F4_120_1	F4_120_2
Cthe_2348	640107755	1036	113330	Ig-related protein	3893	3401	3238	3497	2816	3154	2917	3195	1314.89	1266.96	1222.8	1297.61	1046.16	1151.38	1169.97	1256.69	26111	5102.27	4624.2	0.906302	0.127436
Cthe_1020	640106438	459	49986	extracellular solute-binding protein, family 1	3497	2782	2667	2754	2522	2783	2520	2995	2665.93	2339.19	2273.28	2306.56	2114.75	2293.08	2281.34	2658.89	22520	9584.96	9348.06	0.975285	0.721099
Cthe_0137	640105548	336	36139	glyceraldehyde-3-phosphate dehydrogenase, type I	2944	2748	2720	2580	2817	2975	2665	2717	3065.96	3156.44	3167.18	2951.85	3226.8	3348.62	3295.79	3295.1	22166	12341.4	13166.3	1.06684	0.204058
Cthe_0423	640105837	873	96010	iron-containing alcohol dehydrogenase	1457	1338	1547	1634	1630	1797	2170	2291	584.021	591.533	693.315	719.551	718.637	778.504	1032.88	1069.38	13864	2588.42	3599.4	1.39058	0.0277313
Cthe_0143	640105554	433	47103	Phosphopyruvate hydratase	1628	1646	1566	1616	1503	1432	1707	1760	1315.67	1467.15	1415.01	1434.76	1336.01	1250.8	1638.16	1656.35	12858	5632.58	5881.32	1.04416	0.672168
Cthe_2730	640108149	400	44188	translation elongation factor Tu	1358	1245	1203	1195	1155	1192	1227	1243	1188.02	1201.29	1176.71	1148.53	1111.4	1127.08	1274.69	1266.33	9818	4714.55	4779.5	1.01378	0.838996
Cthe_0138	640105549	397	42762	Phosphoglycerate kinase	1017	1121	1079	1134	1046	943	1102	1136	896.451	1089.83	1063.4	1098.14	1014.13	898.401	1153.49	1166.08	8578	4147.83	4232.1	1.02032	0.839149
Cthe_2892	640108311	541	57474	chaperonin GroEL	1299	992	822	936	786	874	915	975	840.231	707.723	594.503	665.154	559.229	611.036	702.839	734.436	7599	2807.61	2607.54	0.92874	0.494289
Cthe_1862	640107281	370	42064	ABC transporter related protein	855	873	1021	1009	767	840	818	820	808.665	910.683	1079.68	1048.41	797.921	858.682	918.733	903.165	7003	3847.43	3478.5	0.90411	0.280472
Cthe_3077	640108501	1853	196831	cellulosome anchoring protein, cohesin region	958	771	807	964	599	657	927	1220	180.921	160.598	170.404	200.007	124.432	134.109	207.891	268.301	6903	711.929	734.734	1.03203	0.934517
Cthe_0388	640105802	344	38052	Alcohol dehydrogenase GroES-like protein	1054	878	905	854	810	904	699	772	1072.2	985.123	1029.35	954.438	906.337	993.942	844.434	914.571	6876	4041.12	3659.28	0.905513	0.131441
Cthe_2130	640107535	430	48519	hypothetical protein	677	771	746	705	1022	1031	724	687	550.982	692.065	678.821	630.347	914.817	906.85	699.705	651.109	6363	2552.22	3172.48	1.24303	0.0859585
Cthe_3078	640108502	2313	248166	cellulosome anchoring protein, cohesin region	818.435	730.422	675.258	864.087	644.44	723.886	747.223	822.603	123.827	121.888	114.231	143.625	107.247	118.374	134.251	144.934	6026.35	503.571	504.806	1.00245	0.994672
Cthe_1795	640107209	341	36818	phospho-2-dehydro-3-deoxyheptonate aldolase	766.922	734.926	774.965	775.949	713.944	688.939	617.96	610.92	787.058	831.865	889.223	874.847	805.898	764.175	753.114	730.135	5684.52	3382.99	3053.32	0.90255	0.100875
Cthe_0349	640105763	309	33633	fructose-1,6-bisphosphate aldolase, class II	693	645	608	639	533	536	594	622	784.857	805.7	769.916	795.075	663.987	656.131	798.888	820.359	4870	3155.55	2939.36	0.931491	0.319428
Cthe_2874	640108293	605	67627	Phosphoenolpyruvate carboxykinase (GTP)	865	496	454	516	505	599	468	595	500.339	316.46	293.645	327.926	321.315	374.496	321.49	400.808	4498	1438.37	1418.11	0.985914	0.975371
Cthe_0429	640105843	624	68125	NADH dehydrogenase (quinone)	580	552	480	547	438	419	564	608	325.291	341.459	301.005	337.039	270.208	254.001	375.626	397.093	4188	1304.79	1296.93	0.993973	0.844328
Cthe_0342	640105756	582	64014	hydrogenase, Fe-only	669	487	398	419	499	552	502	575	402.273	322.998	267.606	276.817	330.046	358.755	358.469	402.645	4101	1269.69	1449.91	1.14194	0.212686
Cthe_1308	640106732	883	98766	pyruvate, phosphate dikinase	530	519	474	490	535	556	459	463	210.063	226.879	210.056	213.364	233.23	238.175	216.039	213.706	4026	860.363	901.148	1.0474	0.41687
Cthe_2729	640108148	697	77636	translation elongation factor G	552	458	452	472	433	478	438	489	277.165	253.649	253.763	260.375	239.147	259.411	261.171	285.935	3772	1044.95	1045.66	1.00068	0.991268
Cthe_0430	640105844	566	62532	hydrogenase, Fe-only	317	396	510	453	361	352	461	401	196.035	270.081	352.586	307.734	245.539	235.262	338.504	288.761	3251	1126.44	1108.07	0.983692	0.977512
Cthe_1005	640106423	215	24337	translation elongation factor Ts	370	413	389	371	404	434	361	324	602.329	741.518	708.026	663.514	723.369	763.58	697.869	614.246	3066	2715.39	2799.06	1.03082	0.696744
Cthe_0285	640105697	402	45782	isocitrate dehydrogenase, NADP-dependent	390	371	370	323	385	419	358	355	339.55	356.262	360.18	308.964	368.686	394.271	370.137	359.937	2971	1364.96	1493.03	1.09383	0.156571
Cthe_0394	640105808	389	42130	iron-containing alcohol dehydrogenase	500	409	437	403	356	296	235	249	449.843	405.868	439.6	398.346	352.316	287.867	251.124	260.931	2885	1693.66	1152.24	0.680325	0.00302886
Cthe_0179	640105590	405	45622	Argininosuccinate synthase	321	384	418	471	290	285	342	332	277.421	366.011	403.88	447.152	275.678	266.223	350.98	334.13	2843	1494.46	1227.01	0.821038	0.170781
Cthe_0344	640105758	390	42100	Malate dehydrogenase (oxaloacetate-decarboxylating)	427	299	371	364	320	338	291	362	383.194	295.976	372.266	358.884	315.886	327.856	310.143	378.326	2772	1410.32	1332.21	0.944617	0.520006
Cthe_1840	640107254	311	33398	cysteine synthase A	408	315	281	261	321	376	337	425	459.155	391.014	353.612	322.733	397.365	457.347	450.384	556.971	2724	1526.52	1862.07	1.21982	0.101045
Cthe_0347	640105761	415	45624	phosphofructokinase	369	287	348	412	321	302	322	338	311.207	266.987	328.158	381.726	297.784	275.3	322.498	331.97	2699	1288.08	1227.55	0.953011	0.65248
Cthe_2518	640107934	331	36222	ketol-acid reductoisomerase	277	405	383	392	328	290	309	293	292.929	472.323	452.805	455.372	381.494	331.454	388.021	360.819	2677	1673.43	1461.79	0.873529	0.35139
Cthe_2392	640107805	394	43434	pyruvate flavodoxin/ferredoxin oxidoreductase-like protein	322	272	281	275	315	288	316	325	286.054	266.525	279.12	268.406	307.795	276.535	333.36	336.219	2394	1100.1	1253.91	1.13981	0.080447
Cthe_0393	640105807	321	33897	sugar ABC transporter (sugar-binding protein)	364	260	391	371	233	244	236	266	396.889	312.709	476.661	444.41	279.477	287.585	305.616	337.786	2365	1630.67	1210.46	0.742312	0.0286542
Cthe_2393	640107806	311	34649	thiamine pyrophosphate enzyme-like TPP-binding	320	328	307	297	270	270	259	289	360.146	407.146	386.319	367.231	334.252	328.448	346.172	378.782	2340	1520.84	1387.65	0.912425	0.159924
Cthe_1867	640107286	354	39350	carbamoyl-phosphate synthase, small subunit	291	294	360	349	217	285	235	273	287.735	320.624	397.967	379.092	236.029	304.577	275.952	314.355	2304	1385.42	1130.91	0.816298	0.0913061
Cthe_2187	640107593	95	11139	ribosomal protein S6	322	369	274	238	261	261	263	205	1186.37	1499.43	1128.79	963.459	1057.77	1039.41	1150.75	879.719	2193	4778.04	4127.65	0.863879	0.248213
Cthe_0374	640105788	444	48547	Glutamate dehydrogenase (NADP(+))	360	211	162	194	305	375	275	299	283.788	183.489	142.832	168.051	264.465	319.497	257.45	274.496	2181	778.16	1115.91	1.43403	0.0367354
Cthe_0275	640105687	811	92850	glycosyltransferase 36	276	231	256	289	260	263	286	317	119.124	109.972	123.542	137.033	123.432	122.688	146.582	159.323	2178	489.671	552.026	1.12734	0.217482
Cthe_0412	640105826	895	100622	glycoside hydrolase, family 9	335.033	277.673	232.512	231.255	260.099	285.237	277.522	269.325	131.023	119.776	101.68	99.3696	111.89	120.57	128.889	122.664	2168.66	451.849	484.013	1.07118	0.388326
Cthe_0961	640106380	332	36729	aspartate-semialdehyde dehydrogenase	219	217	153	179	301	342	328	330	230.918	252.364	180.411	207.374	349.046	389.689	410.632	405.144	2069	871.067	1554.51	1.78461	0.000310756
Cthe_0935	640106354	311	33391	malonyl CoA-acyl carrier protein transacylase	282	216	180	167	282	295	287	278	317.392	268.163	226.558	206.544	349.102	358.849	383.581	364.37	1987	1018.66	1455.9	1.42924	0.0081674
Cthe_0341	640105755	597	64897	NADH dehydrogenase (quinone)	280	210	200	232	227	262	251	270	164.169	135.818	131.129	149.451	146.404	166.034	174.766	184.354	1932	580.567	671.557	1.15673	0.108323
Cthe_2100	640107507	79	8917	transcriptional regulator, AbrB family	235	259	220	164	332	372	174	115	1041.31	1265.74	1089.98	798.507	1617.9	1781.29	915.707	593.677	1871	4195.54	4908.58	1.16995	0.77403
Cthe_1965	640107381	187	20804	alkyl hydroperoxide reductase/ Thiol specific antioxidant/ Mal allergen	189	213	264	285	214	206	265	206	353.837	439.791	552.527	586.075	440.641	416.811	589.051	449.095	1842	1932.23	1895.6	0.981042	0.948853
Cthe_0701	640106118	465	52372	conserved carboxylase region containing protein	193	232	253	248	214	186	251	264	145.306	192.631	212.944	205.103	177.204	151.355	224.377	231.429	1841	755.984	784.365	1.03754	0.811942
Cthe_0681	640106098	497	55118	IMP dehydrogenase/GMP reductase	231	201	336	326	184	195	131	152	162.703	156.157	264.569	252.227	142.563	148.458	109.605	124.702	1756	835.656	525.329	0.628642	0.0235898
Cthe_1050	640106472	349	37805	recA protein	270	271	171	170	240	228	209	183	270.802	299.784	191.801	187.36	264.775	247.174	248.951	213.779	1742	949.748	974.678	1.02625	0.738324
Cthe_0139	640105550	251	27134	Triose-phosphate isomerase	294	220	174	170	210	226	219	227	409.991	338.416	271.364	260.512	322.153	340.667	362.705	368.677	1740	1280.28	1394.2	1.08898	0.396864
Cthe_1391	640106815	511	56457	2-isopropylmalate synthase	158	195	74	98	307	278	300	291	108.259	147.347	56.7315	73.7982	231.296	205.818	244.022	232.126	1701	386.136	913.262	2.36513	0.0028852
Cthe_2723	640108142	129	13295	ribosomal protein L7/L12	176	213	191	190	187	226	233	198	477.664	637.527	579.559	566.487	558.205	662.848	750.822	625.744	1614	2261.24	2597.62	1.14876	0.175413
Cthe_3027	640108448	456	52034	Citrate (Si)-synthase	171	170	223	240	205	278	177	135	131.292	143.961	191.409	202.407	173.105	230.642	161.376	120.724	1599	669.068	685.847	1.02508	0.929756
Cthe_1058	640106480	412	45408	Glycine hydroxymethyltransferase	208	184	273	266	182	159	149	176	176.737	172.449	259.329	248.282	170.107	146.041	150.371	174.166	1597	856.798	640.686	0.747768	0.0524782
Cthe_0428	640105842	165	18350	NADH dehydrogenase (ubiquinone), 24 kDa subunit	158	163	185	202	166	183	259	259	335.275	381.483	438.883	470.847	387.432	419.67	652.481	639.861	1575	1626.49	2099.44	1.29078	0.16793
Cthe_2725	640108144	1165	130155	DNA-directed RNA polymerase, beta' subunit	225	168	154	171	177	193	157	175	67.6087	55.6861	51.7492	56.4575	58.5062	62.6844	56.0318	61.2438	1420	231.501	238.466	1.03009	0.656142
Cthe_0424	640105838	249	28587	aminoglycoside phosphotransferase	164	148	139	133	191	195	182	207	230.602	229.541	218.552	205.483	295.373	296.32	303.875	338.909	1359	884.178	1234.48	1.39619	0.000798087
Cthe_3158	640108591	642	68764	putative aconitate hydratase	187	123	122	150	173	183	180	186	101.975	73.9993	74.4059	89.8759	103.77	107.859	116.564	118.117	1304	340.256	446.31	1.31169	0.0175498
Cthe_2721	640108140	231	25073	ribosomal protein L1	154	196	189	196	147	136	139	127	233.423	327.62	320.263	326.335	245.081	222.817	250.207	224.2	1284	1207.64	942.306	0.780287	0.0373315
Cthe_0755	640106172	395	42923	aminotransferase, class I and II	156	142	168	183	161	163	142	160	138.28	138.836	166.494	178.192	156.967	156.156	149.479	165.157	1275	621.802	627.76	1.00958	0.848977
Cthe_1845	640107259	305	35871	Homoserine O-succinyltransferase	218	166	155	190	135	141	108	152	250.213	210.172	198.948	239.596	170.477	174.957	147.269	203.204	1265	898.928	695.906	0.77415	0.025486
Cthe_1868	640107287	1067	117580	carbamoyl-phosphate synthase, large subunit	179	169	181	139	174	167	148	108	58.7333	61.1623	66.4019	50.1141	62.7977	59.2264	57.6734	41.2823	1265	236.412	220.98	0.934724	0.528709
Cthe_2090	640107497	192	21480	hypothetical protein	196	113	103	151	193	255	109	143	357.38	227.335	210.08	302.525	387.071	502.473	236.107	303.697	1263	1097.32	1429.35	1.30258	0.246089
Cthe_2089	640107496	741	83558	glycoside hydrolase, family 48	191.447	106.851	123.06	138.513	147.542	176.525	154.53	180.526	90.4502	55.7023	65.0244	71.909	76.6835	90.1442	86.7082	99.3264	1218.99	283.086	352.862	1.24648	0.0867789
Cthe_2211	640107617	419	45151	3-isopropylmalate dehydratase, large subunit	152	163	148	128	159	129	179	150	127.019	150.226	138.283	117.526	146.139	116.524	177.61	145.972	1208	533.053	586.244	1.09979	0.425163
Cthe_0389	640105803	323	34978	PfkB	159	156	171	158	178	156	105	106	172.354	186.511	207.24	188.16	212.212	182.769	135.203	133.849	1189	754.265	664.033	0.880371	0.269565
Cthe_2713	640108132	554	58880	dihydroxy-acid dehydratase	168	142	142	134	153	153	137	143	106.172	98.9895	100.349	93.05	106.359	104.513	102.828	105.252	1172	398.56	418.952	1.05116	0.347361
Cthe_0714	640106131	694	77426	hydroxymethylbutenyl pyrophosphate reductase	158	145	136	151	163	141	126	138	79.7124	80.6887	76.723	83.6956	90.449	76.8901	75.4988	81.0842	1158	320.82	323.922	1.00967	0.902847
Cthe_1869	640107288	307	34242	ornithine carbamoyltransferase	161	146	169	182	110	129	118	133	183.616	183.661	215.492	228.018	138.025	159.034	159.844	176.661	1148	810.787	633.565	0.78142	0.0212571
Cthe_2989	640108410	984	111741	glycosyltransferase 36	173	115	154	150	129	162	126	126	61.5539	45.1424	61.2681	58.6385	50.4941	62.3004	53.2482	52.2182	1135	226.603	218.261	0.963187	0.731808
Cthe_3120	640108553	1178	131023	pyruvate flavodoxin/ferredoxin oxidoreductase-like protein	147	126	146	139	146	139	134	132	43.6939	41.3118	48.5212	45.392	47.7325	44.6565	47.3008	45.694	1109	178.919	185.384	1.03613	0.527778
Cthe_0076	640105485	129	13708	hypothetical protein	80	136	120	112	178	194	169	110	217.268	407.168	364.234	334.051	531.354	569.035	544.676	347.776	1099	1322.72	1992.84	1.50662	0.0473113
Cthe_0699	640106116	516	56048	carboxyl transferase	138	115	152	144	144	123	159	119	93.6477	86.0856	115.32	107.352	107.479	90.2218	128.117	94.0512	1094	402.406	419.868	1.04339	0.720318
Cthe_1368	640106792	710	78123	S-layer-like domain containing protein	152	108	142	151	136	134	124	140	74.9591	58.7587	78.3001	81.8095	73.775	71.4288	72.627	80.4048	1087	293.827	298.236	1.015	0.80664
Cthe_1211	640106634	454	50132	pyridoxal-phosphate dependent TrpB-like enzyme	123	143	152	167	152	118	117	109	94.8758	121.643	131.069	141.488	128.939	98.3778	107.173	97.9199	1081	489.076	432.409	0.884136	0.31675
Cthe_1771	640107184	184	20394	Rubrerythrin	124	127	152	158	141	139	119	114	235.997	266.583	323.399	330.302	295.134	285.899	268.954	252.679	1074	1156.28	1102.67	0.953631	0.68167
Cthe_2131	640107536	122	13767	hypothetical protein	152	123	118	129	147	181	105	104	436.237	389.406	378.719	406.784	464.047	561.386	357.954	347.691	1059	1611.15	1731.08	1.07444	0.66518
Cthe_2855	640108275	412	48941	hypothetical protein	158.974	122.916	102.87	100.564	149.854	140.247	156.44	120.8	135.1	115.231	97.7777	93.9233	140.078	128.827	157.875	119.572	1052.66	442.032	546.352	1.236	0.0788586
Cthe_2931	640108354	208	23942	ribosomal protein S4	149	110	139	134	120	133	105	110	250.823	204.281	261.632	247.835	222.223	242.001	209.954	215.688	1000	964.571	889.866	0.922551	0.324683
Cthe_0265	640105677	373	41994	aminotransferase, class V	139	97	140	174	120	125	80	98	130.488	100.465	146.945	179.427	123.921	126.839	89.2295	107.167	973	557.326	447.156	0.802325	0.190421
Cthe_2739	640108158	428	48843	trigger factor	143	169	134	132	98	101	99	91	116.99	152.477	122.578	118.647	88.2134	89.3327	96.2087	86.7315	967	510.692	360.486	0.705878	0.00280322
Cthe_1246	640106669	514	56342	phosphoribosylaminoimidazolecarboxamide formyltransferase/IMP cyclohydrolase	142	110	97	106	128	121	119	141	96.7351	82.6664	73.9065	79.3505	95.917	89.1013	96.2794	111.858	964	332.659	393.155	1.18186	0.0795289
Cthe_1228	640106651	635	73565	threonyl-tRNA synthetase	155	122	113	118	115	153	94	92	85.4656	74.2073	69.6812	71.4947	69.7607	91.181	61.5745	59.1001	962	300.849	281.616	0.936073	0.502358
Cthe_2714	640108133	555	60735	acetolactate synthase, large subunit, biosynthetic type	90	112	142	151	104	117	120	121	56.8048	77.9502	100.168	104.657	72.1884	79.7934	89.9155	88.9105	957	339.58	330.808	0.974168	0.989503
Cthe_1863	640107282	346	38482	N-acetyl-gamma-glutamyl-phosphate reductase	153	112	126	122	102	133	97	95	154.829	125.036	142.582	135.655	113.569	145.481	116.608	111.997	940	558.103	487.654	0.873772	0.143002
Cthe_2904	640108327	208	23310	ribosomal protein L4/L1e	139	114	116	140	107	131	85	107	234.001	211.703	218.371	258.924	198.169	238.365	170.001	209.811	939	922.999	816.346	0.884449	0.197339
Cthe_0904	640106323	445	48291	protein-export membrane protein SecD	137	109	161	178	92	100	60	95	107.803	94.6171	141.632	153.851	79.6543	85.0701	56.1176	87.0808	932	497.904	307.923	0.618439	0.01607
Cthe_2390	640107803	192	21203	pyruvate/ketoisovalerate oxidoreductase, gamma subunit	165	104	98	98	103	130	117	112	300.884	209.245	199.892	196.411	206.665	256.259	253.42	237.907	927	906.431	954.25	1.05276	0.591424
Cthe_0340	640105754	122	13433	ferredoxin	155	102	90	161	73	81	122	142	444.841	322.976	288.929	507.614	230.604	251.399	415.854	474.609	926	1564.36	1372.47	0.877334	0.498384
Cthe_2724	640108143	1250	139955	DNA-directed RNA polymerase, beta subunit	135	117	104	115	116	111	94	112	37.818	36.1536	32.5812	35.3967	35.7463	33.613	31.2798	36.5425	904	141.95	137.182	0.966411	0.592472
Cthe_1864	640107283	304	33051	acetylglutamate kinase	174	109	96	99	107	117	90	109	200.391	138.502	123.673	125.313	135.589	145.675	123.15	146.236	901	587.88	550.651	0.936672	0.705221
Cthe_1265	640106688	578	64954	phosphoglucomutase/phosphomannomutase alpha/beta/alpha domain I	124	97	113	101	107	118	116	101	75.1272	64.833	76.5529	67.2389	71.3134	77.2725	83.462	71.2731	877	283.752	303.321	1.06897	0.355721
Cthe_0505	640105918	742	84405	formate acetyltransferase	123	105	106	119	101	108	100	107	58.0507	54.6643	55.942	61.7029	52.4393	55.0966	56.0551	58.8149	869	230.36	222.406	0.965472	0.542137
Cthe_1922	640107339	322	36129	hypothetical protein	124	121	41	47	133	154	124	123	134.856	145.142	49.9359	56.2293	159.086	180.988	160.14	155.777	867	386.163	655.992	1.69874	0.0493449
Cthe_1842	640107256	430	46527	O-acetylhomoserine/O-acetylserine sulfhydrylase	106	102	103	104	115	112	111	103	86.3376	91.6352	93.803	93.0636	103.019	98.5917	107.357	97.6995	856	364.839	406.667	1.11465	0.0714084
Cthe_2251	640107657	397	43387	Methionine adenosyltransferase	143	131	101	107	92	115	90	76	126.125	127.443	99.6294	103.704	89.285	109.645	94.3016	78.1081	855	456.902	371.339	0.812733	0.0742954
Cthe_0787	640106204	931	106799	isoleucyl-tRNA synthetase	120	94	85	85	111	132	96	92	45.1384	39.0072	35.7607	35.138	45.9276	53.6607	42.8902	40.3099	815	155.044	182.788	1.17894	0.111745
Cthe_1223	640106646	117	13365	ribosomal protein L20	146	117	97	110	99	83	76	75	436.936	386.257	324.683	361.742	325.985	268.608	270.261	261.551	803	1509.62	1126.4	0.746152	0.0125077
Cthe_2917	640108340	132	14219	ribosomal protein S8	116	97	106	115	100	95	86	85	307.76	283.89	314.462	335.196	291.857	272.464	271.028	262.699	800	1241.31	1098.05	0.884589	0.0737648
Cthe_1237	640106660	825	94886	leucyl-tRNA synthetase	118	93	102	97	111	104	82	91	50.0898	43.5512	48.4171	45.2442	51.8286	47.7199	41.3498	44.9952	798	187.302	185.894	0.992479	0.894835
Cthe_2918	640108341	183	20148	ribosomal protein L6	124	91	99	114	82	88	98	96	237.287	192.12	211.86	239.68	172.664	182.066	222.742	213.981	792	880.947	791.452	0.898411	0.252999
Cthe_2922	640108345	146	15586	ribosomal protein L15	136	112	107	125	70	83	71	87	326.181	296.318	286.988	329.384	184.788	215.254	202.349	243.09	791	1238.87	845.482	0.682462	0.00158117
Cthe_2906	640108329	275	30195	ribosomal protein L2	116	104	103	104	91	89	89	92	147.725	146.091	146.674	145.518	127.496	122.532	134.626	136.467	788	586.007	521.121	0.889274	0.0477941
Cthe_1352	640106776	443	49017	UDP-glucose 6-dehydrogenase	100	86	90	83	111	109	94	107	79.0649	75.0074	79.5697	72.1099	96.5206	93.1374	88.2613	98.5117	780	305.752	376.431	1.23116	0.00619281
Cthe_1345	640106769	171	19080	adenine phosphoribosyltransferase	114	105	104	120	69	119	64	72	233.476	237.198	238.167	269.988	155.522	263.402	155.757	171.807	767	978.829	746.487	0.762633	0.057466
Cthe_0390	640105804	404	43546	ROK domain containing protein	120	94	100	96	93	99	76	88	104.02	89.8904	96.9347	91.4407	88.6906	92.7674	78.2687	88.858	766	382.285	348.585	0.911844	0.187283
Cthe_2924	640108347	217	24412	adenylate kinases	133	77	93	101	85	98	80	86	214.621	137.12	167.848	179.097	150.931	170.967	153.376	161.676	753	698.686	636.95	0.911641	0.446702
Cthe_2915	640108338	182	20405	ribosomal protein L5	109	90	88	95	87	99	73	88	209.752	191.055	189.379	200.866	184.186	205.923	166.89	197.245	729	791.052	754.244	0.95347	0.466921
Cthe_0860	640106276	197	22455	Rubrerythrin	90	84	92	73	125	88	78	98	160.034	164.753	182.903	142.642	244.4	169.127	164.729	202.911	728	650.332	781.166	1.20118	0.149477
Cthe_1006	640106424	252	28608	ribosomal protein S2	126	62	101	87	89	111	59	84	175.093	95.1034	156.956	132.866	136.078	166.731	97.4477	135.987	719	560.018	536.243	0.957547	0.83666
Cthe_0140	640105551	511	57366	phosphoglycerate mutase, 2,3-bisphosphoglycerate-independent	111	74	55	77	98	112	86	105	76.0758	55.9631	42.1849	58.0004	73.8852	82.9636	70.0111	83.8077	718	232.224	310.668	1.33779	0.0466921
Cthe_1569	640106987	438	48643	O-acetylhomoserine aminocarboxypropyltransferase	82	63	155	159	61	75	60	56	65.5877	55.5981	138.537	139.635	53.6879	64.8439	57.0145	52.1904	711	399.357	227.737	0.570258	0.0829539
Cthe_2920	640108343	166	17542	ribosomal protein S5-like protein	95	86	98	98	73	82	68	76	200.459	200.17	231.2	227.174	169.48	187.042	170.46	186.801	676	859.003	713.783	0.830943	0.021617
Cthe_2938	640108361	317	33894	putative glucokinase, ROK family	107	84	87	56	87	90	114	51	118.218	102.386	107.494	68.0301	105.747	107.49	149.558	65.6846	676	396.129	428.48	1.08167	0.780349
Cthe_3200	640108634	880	98047	alanyl-tRNA synthetase	95	76	87	80	89	87	80	80	37.8139	33.3739	38.7224	34.9903	38.9677	37.4316	37.8211	37.0896	674	144.9	151.31	1.04423	0.440115
Cthe_2096	640107503	654	75142	methionyl-tRNA synthetase	98	74	88	92	86	89	63	68	52.4861	43.7266	52.7017	54.1352	50.6681	51.5232	40.09	42.4298	658	203.05	184.711	0.909685	0.298818
Cthe_0949	640106368	1072	118720	carbamoyl-phosphate synthase, large subunit	66	66	53	54	104	94	109	110	21.5755	23.7964	19.3788	19.3999	37.3736	33.1969	42.2878	41.8499	656	84.1506	154.708	1.83847	0.000173213
Cthe_0217	640105630	448	50287	Glucose-6-phosphate isomerase	87	86	75	85	82	89	66	85	68.0289	74.1703	65.5826	73.0212	70.5301	75.2147	61.3067	77.4023	655	280.803	284.454	1.013	0.888786
Cthe_1555	640106973	294	32248	NLPA lipoprotein	96	65	77	86	73	95	72	86	114.375	85.4552	102.597	112.578	95.6929	122.331	101.9	119.332	650	415.004	439.256	1.05844	0.559665
Cthe_1375	640106799	449	49661	aspartate kinase	114	76	75	73	78	92	60	82	88.9186	65.4098	65.4365	62.5848	66.9444	77.574	55.6177	74.5073	650	282.35	274.643	0.972706	0.826997
Cthe_2728	640108147	156	17908	ribosomal protein S7	114	70	68	74	80	89	58	87	255.926	173.42	170.785	182.596	197.614	216.001	154.752	227.507	640	782.726	795.874	1.0168	0.876385
Cthe_0962	640106381	292	31975	dihydrodipicolinate synthase	67	73	69	65	95	95	88	88	80.4068	96.6138	92.581	85.7029	125.345	123.169	125.365	122.941	640	355.305	496.82	1.39829	0.000696101
Cthe_0554	640105968	1256	139350	phosphoribosylformylglycinamidine synthase	100	72	73	62	86	84	81	82	27.8867	22.1539	22.7695	19.0064	26.3829	25.3227	26.8297	26.6352	640	91.8166	105.17	1.14544	0.138137
Cthe_2902	640108325	103	11778	ribosomal protein S10	140	84	60	67	63	88	61	72	475.942	315.111	228.278	250.428	235.777	323.476	246.484	285.233	635	1269.76	1090.97	0.859195	0.520208
Cthe_0324	640105735	884	102713	valyl-tRNA synthetase	80	63	58	57	105	108	74	76	31.7054	27.5475	25.7129	24.8303	45.7572	46.2462	34.8298	35.078	621	109.796	161.911	1.47465	0.00663415
Cthe_1104	640106526	176	19237	prepilin-type cleavage/methylation	98	71	110	111	52	44	68	63	195.034	155.906	244.738	242.66	113.929	94.7609	160.775	146.089	617	838.338	515.555	0.614972	0.0170443
Cthe_0357	640105771	855	97712	alpha-glucan phosphorylases	88	78	67	70	84	90	73	65	36.0548	35.2525	30.7032	31.5173	37.8564	39.8531	35.5251	31.0254	615	133.528	144.26	1.08037	0.357246
Cthe_2268	640107674	460	50723	Sodium-transporting two-sector ATPase	105	74	78	71	65	77	64	76	79.9463	62.1678	66.4232	59.4168	54.4669	63.3869	57.9008	67.4107	610	267.954	243.165	0.907489	0.317107
Cthe_0732	640106149	394	43155	Chorismate synthase	90	65	59	78	79	98	67	71	80.0169	63.7661	58.6838	76.1995	77.2662	94.162	70.7638	73.5318	607	278.666	315.724	1.13298	0.249104
Cthe_1838	640107252	619	69518	glycoside hydrolase, family 10	89	69	66	77	79	75	67	78	50.3663	43.0816	41.777	47.8808	49.1808	45.8831	45.0419	51.4118	600	183.106	191.517	1.04594	0.506538
Cthe_0694	640106111	275	31354	spermidine synthase	92	68	58	72	75	79	67	85	117.187	95.5695	82.6552	100.786	105.103	108.779	101.385	126.095	596	396.198	441.363	1.114	0.262139
Cthe_0295	640105706	372	41389	phosphoserine aminotransferase	84	71	64	55	83	63	73	88	79.1054	73.7618	67.4127	56.9385	85.9741	64.1489	81.6505	96.5017	581	277.218	328.275	1.18418	0.187106
Cthe_0892	640106309	368	41024	protein of unknown function DUF34	69	71	71	81	80	66	82	60	65.7027	74.5636	75.5872	84.717	83.7711	67.9292	92.7001	66.547	580	300.571	310.947	1.03452	0.78674
Cthe_1782	640107196	130	14665	ribosomal protein S9	83	79	74	64	70.9583	70	67	68	223.672	234.822	222.998	189.545	210.369	203.928	214.469	213.455	575.958	871.036	842.221	0.966918	0.638512
Cthe_2209	640107615	362	39091	3-isopropylmalate dehydrogenase	82	61	62	62	83	80	62	83	79.3575	65.1385	67.1135	65.9448	88.3491	83.681	71.28	93.5394	575	277.554	336.849	1.21363	0.0529438
Cthe_1091	640106513	524	58763	metal dependent phosphohydrolase	86	92	61	71	76	79	53	50	57.4943	67.8318	45.618	52.1598	55.8937	57.0885	42.1064	38.9591	568	223.104	194.048	0.869763	0.300304
Cthe_2933	640108356	174	19708	ribosomal protein L17	106	58	64	68	71	80	60	60	213.363	128.864	144.124	150.451	157.264	174.095	143.519	140.743	567	636.802	615.622	0.966739	0.879916
Cthe_3155	640108588	244	27001	beta-lactamase-like protein	86	70	58	57	85	83	59	66	123.471	110.875	93.1565	89.9588	134.23	128.8	100.643	110.386	564	417.462	474.058	1.13557	0.253692
Cthe_0431	640105845	81	9136	hypothetical protein	60	67	66	66	72	65	75	84	259.623	319.7	319.259	313.7	342.578	303.948	385.247	423.071	555	1212.28	1454.84	1.20009	0.0970535
Cthe_0747	640106164	354	40360	extracellular solute-binding protein, family 1	90	51	82	84	79	76	40	46	89.0584	55.7086	90.7333	91.3251	85.9969	81.2989	47.068	53.064	548	326.825	267.428	0.818259	0.289454
Cthe_0847	640106264	185	20654	translation elongation factor P	68	57	69	65	73	75	72	68	128.804	119.116	146.128	135.272	152.074	153.522	161.938	149.995	547	529.319	617.529	1.16665	0.0380601
Cthe_3035	640108456	391	42863	D-isomer specific 2-hydroxyacid dehydrogenase, NAD-binding	102	49	44	50	73	90	55	78	91.3697	48.4629	44.1254	49.2559	71.9532	87.1467	58.5544	81.391	541	233.214	299.045	1.28228	0.163736
Cthe_0375	640105789	511	57556	GMP synthase, large subunit	77	61	87	78	61	72	46	58	52.7943	46.1451	66.6844	58.7527	46.0182	53.3602	37.4856	46.3295	540	224.376	183.194	0.816456	0.108075
Cthe_2598	640108012	209	23093	uracil phosphoribosyltransferase	79	66	56	48	76	87	67	60	132.429	122.056	105.013	88.4701	140.135	157.607	133.402	117.174	539	447.968	548.317	1.22401	0.101345
Cthe_3080	640108504	447	48530	cellulosome anchoring protein, cohesin region	74.6429	66.8	51.6711	53.7361	63.1071	80.0212	68.9822	78.4516	58.508	57.7595	45.3113	46.2982	54.4212	67.7864	64.2161	71.606	537.412	207.877	258.03	1.24126	0.0572826
Cthe_2909	640108332	226	25328	ribosomal protein S3	70	60	71	82	73	69	55	49	108.533	102.629	123.08	139.647	124.485	115.631	101.304	88.5269	529	473.89	429.947	0.907273	0.378677
Cthe_0613	640106027	601	66030	thiamine pyrophosphate enzyme-like TPP-binding	73	75	59	61	82	72	52	54	42.5595	48.2248	38.4716	39.0809	52.5749	45.3695	36.0203	36.6796	528	168.337	170.644	1.01371	0.962093
Cthe_0215	640105628	795	88488	phenylalanyl-tRNA synthetase, beta subunit	86	71	60	66	62	62	57	61	37.8956	34.515	29.5756	31.9618	30.0631	29.5412	29.8438	31.3167	525	133.948	120.765	0.901579	0.18089
Cthe_2722	640108141	178	19514	ribosomal protein L10	80	52	70	65	66	78	57	56	157.458	112.959	154.072	140.591	142.919	165.934	133.291	128.424	524	565.081	570.567	1.00971	0.898392
Cthe_1107	640106529	787	88347	type II secretion system protein E	79	65	68	71	69	58	52	60	35.1686	31.9235	33.8531	34.729	33.7919	27.9193	27.5073	31.1173	522	135.674	120.336	0.886946	0.105116
Cthe_0866	640106282	346	38086	pyruvate flavodoxin/ferredoxin oxidoreductase-like protein	84	92	57	39	64	61	52	70	85.0498	102.728	64.5634	43.4408	71.3003	66.7833	62.5671	82.5551	519	295.782	283.206	0.957482	0.996238
Cthe_0741	640106158	475	54431	adenylosuccinate lyase	76	58	53	47	81	77	63	63	56.0589	47.2049	43.7348	38.1175	65.7108	61.3852	55.1976	54.13	518	185.116	236.424	1.27716	0.0364008
Cthe_3079	640108503	688	74971	cellulosome anchoring protein, cohesin region	72.9223	56.7778	52.0705	50.1774	70.4532	80.0925	64.7946	67.9455	37.1382	31.905	29.6663	28.0919	39.4673	44.0807	39.1927	40.3007	515.234	126.801	163.041	1.2858	0.0121608
Cthe_2908	640108331	125	14075	ribosomal protein L22	58	64	67	79	64	59	57	67	162.637	197.903	210.01	243.256	197.359	178.805	189.806	218.733	515	813.806	784.704	0.96424	0.776487
Cthe_0345	640105759	318	34833	L-lactate dehydrogenase	74	72	57	68	56	62	63	60	81.5351	87.501	70.2483	82.3223	67.8962	73.8529	82.4493	77.0104	512	321.607	301.209	0.936575	0.400171
Cthe_0821	640106238	558	63023	coagulation factor 5/8 type-like protein	61	47	67	77	63	67	58	72	38.3142	32.5755	47.0452	53.1151	43.5216	45.477	43.264	52.6506	512	171.05	184.913	1.08105	0.462603
Cthe_2267	640107673	589	65364	Sodium-transporting two-sector ATPase	76	72	57	83	51	48	59	58	45.2088	47.2416	37.9269	54.2354	33.3899	30.884	41.6924	40.1942	504	184.613	146.16	0.791713	0.0644672
Cthe_1964	640107380	509	55775	FAD-dependent pyridine nucleotide-disulphide oxidoreductase	60	59	72	75	65	61	60	51	41.3152	44.81	55.4171	56.7178	49.2235	45.3969	49.0616	40.9077	503	198.26	184.59	0.931048	0.512963
Cthe_0645	640106059	804	87325	homocysteine S-methyltransferase	70	63	60	69	78	68	48	46	30.5081	30.2885	29.2446	33.0384	37.3856	32.0327	24.8584	23.364	502	123.08	117.641	0.95581	0.601949
Cthe_2208	640107614	195	22050	LexA DNA-binding region containing protein	70	70	66	66	61	59	56	53	125.787	138.736	132.615	130.306	120.591	114.619	119.54	110.959	501	527.444	465.709	0.882954	0.0440853
Cthe_1106	640106528	351	38921	twitching motility protein	69	56	57	64	54	65	61	69	68.8849	61.6823	63.6437	70.2018	59.3198	70.1418	72.33	80.2182	495	264.413	282.01	1.06655	0.469039
Cthe_2815	640108235	533	61696	lysyl-tRNA synthetase	80	55	59	77	60	64	45	54	52.5846	39.896	43.3797	55.6064	43.3967	45.4814	35.1588	41.3592	494	191.467	165.396	0.863837	0.200475
Cthe_2423	640107837	998	111388	hypothetical protein	49	30	20	33	83	77	86	116	17.2149	11.6397	7.87938	12.7496	32.0465	29.2164	35.8474	47.4028	494	49.4835	144.513	2.92043	0.000657908
Cthe_3157	640108590	459	52287	pyruvate carboxyltransferase	58	53	39	49	71	66	76	79	44.2911	44.6464	33.3266	41.1212	59.6165	54.4618	68.8901	70.2208	491	163.385	253.189	1.54964	0.00267386
Cthe_0266	640105678	495	55460	methyl-accepting chemotaxis sensory transducer	66.9118	66	83	83	61.9531	55.9821	35	37	47.3695	51.5349	65.6784	64.5347	48.2467	42.8472	29.4637	30.5401	488.847	229.117	151.098	0.659477	0.0215117
Cthe_2630	640108043	320	34752	ribose-phosphate pyrophosphokinase	86	34	49	51	77	86	48	56	94.147	41.1253	60.0286	61.3859	92.7286	101.755	62.4568	71.4356	487	256.687	328.376	1.27929	0.210165
Cthe_1783	640107197	145	16774	ribosomal protein L13	61	54	132	48	45	52	48	43	147.444	143.991	356.42	127.519	119.707	135.885	137.836	121.119	483	775.373	514.546	0.663612	0.209455
Cthe_2914	640108337	116	12816	ribosomal protein L24	75	59	49	57	65	65	51	62	226.535	196.623	165.596	189.224	215.989	212.239	183.041	218.14	483	777.978	829.41	1.06611	0.444917
Cthe_0081	640105490	401	42680	arginine biosynthesis bifunctional protein ArgJ	83	54	76	53	54	74	46	43	72.512	52.0664	74.245	50.9035	51.9233	69.8839	47.7685	43.7961	483	249.727	213.372	0.85442	0.303823
Cthe_2608	640108022	464	51013	ATP synthase F1, beta subunit	71	53	55	60	66	72	47	55	53.6173	44.1653	46.458	49.7914	54.8268	58.7652	42.1782	48.3878	479	194.032	204.158	1.05219	0.627815
Cthe_2947	640108370	572	64270	prolyl-tRNA synthetase	76	56	42	61	64	63	55	60	46.5524	37.8505	28.7947	41.0622	43.1292	41.7192	40.0258	42.8135	477	154.26	167.688	1.08705	0.385834
Cthe_2422	640107836	357	40437	hypothetical protein	65	67	58	53	58	57	60	57	63.8067	72.5369	63.67	57.1773	62.635	60.4882	69.9505	65.1733	475	257.191	258.247	1.00411	0.931234
Cthe_2903	640108326	212	23567	ribosomal protein L3	81	74	44	50	66	61	43	46	133.856	134.892	81.3822	90.8446	119.998	108.995	84.4746	88.6068	465	440.975	402.075	0.911786	0.625387
Cthe_2183	640107589	289	32502	UTP-glucose-1-phosphate uridylyltransferase	69	51	51	46	67	74	55	51	83.663	68.2383	69.1751	61.3198	89.3581	96.9669	79.2207	72.0485	464	282.396	337.594	1.19546	0.107406
Cthe_1768	640107181	230	25063	NifU-related domain containing protein	59	58	74	81	46	66	38	41	89.911	97.4884	126.043	135.547	77.1405	108.687	68.8306	72.8142	463	448.989	327.472	0.729354	0.0589259
Cthe_0053	640105462	794	88304	ribonucleoside-diphosphate reductase, adenosylcobalamin-dependent	54	58	61	74	56	58	51	47	23.8413	28.2397	30.1056	35.8753	27.1927	27.6732	26.7415	24.1714	459	118.062	105.779	0.89596	0.323458
Cthe_0262	640105674	431	48002	gamma-glutamyl phosphate reductase	81	46	46	44	57	77	47	56	65.8411	41.2789	41.8457	39.3332	50.988	67.6519	45.4076	53.0381	454	188.299	217.086	1.15288	0.319113
Cthe_0932	640106351	411	43965	beta-ketoacyl synthase	66	60	38	47	75	45	59	63	56.2747	56.4336	36.2669	44.0531	70.3246	41.499	59.749	62.559	453	193.028	234.132	1.21294	0.250732
Cthe_1312	640106736	462	54080	glycyl-tRNA synthetase	69	63	56	50	62	68	39	45	52.3347	52.7099	47.5059	41.6863	51.732	55.7453	35.1657	39.7774	452	194.237	182.42	0.939165	0.553792
Cthe_0063	640105472	111	12728	Rubredoxin-type Fe(Cys)4 protein	55	59	52	69	53	62	56	42	173.693	205.48	183.629	239.305	184.112	211.579	210.003	154.547	448	802.107	760.24	0.947803	0.623702
Cthe_0991	640106409	1035	114955	translation initiation factor IF-2	64	59	55	49	59	55	57	50	21.6706	22.037	20.8275	18.2364	21.9764	20.1333	22.9235	19.7242	448	82.7715	84.7573	1.02399	0.728611
Cthe_1093	640106515	285	30787	Methenyltetrahydrofolate cyclohydrolase	67	56	53	61	53	45	50	59	82.3817	75.9666	72.8914	82.4126	71.7066	59.8459	73.0428	84.4977	444	313.652	289.093	0.921699	0.333145
Cthe_0615	640106029	433	48717	Phenylacetate--CoA ligase	82	42	38	45	70	65	54	48	66.3451	37.5231	34.4242	40.0393	62.3074	56.8586	51.9151	45.2647	444	178.332	216.346	1.21317	0.205225
Cthe_2932	640108355	315	35039	DNA-directed RNA polymerase, alpha subunit	84	53	46	48	62	61	41	47	93.4198	65.0562	57.2555	58.6992	75.8736	73.3557	54.2146	60.9274	442	274.431	264.371	0.963344	0.852623
Cthe_0555	640105969	413	47348	PpiC-type peptidyl-prolyl cis-trans isomerase	59	64	48	53	53	59	47	55	50.0715	59.8981	45.564	49.4245	49.4828	54.1178	47.3866	54.363	438	204.958	205.35	1.00191	0.946577
Cthe_2531	640107947	356	39763	sulfate ABC transporter, periplasmic sulfate-binding protein	53	57	32	32	60	61	67	73	52.1913	61.9	35.2762	34.6619	64.9732	64.9074	78.3172	83.6699	435	184.029	291.868	1.58598	0.0167943
Cthe_0917	640106336	580	66457	glutaminyl-tRNA synthetase	69	52	62	56	54	53	41	48	41.6873	34.6669	41.8881	37.182	35.8987	34.6234	29.4441	33.7924	435	155.424	133.759	0.860604	0.0814054
Cthe_0418	640105832	700	77318	Polyribonucleotide nucleotidyltransferase	57	50	54	55	54	49	53	59	28.5425	27.6213	30.2361	30.2588	29.7446	26.5269	31.5196	34.4026	431	116.659	122.194	1.04745	0.562186
Cthe_0107	640105516	155	16439	Riboflavin synthase	71	59	40	51	58	56	40	55	160.506	147.15	101.214	126.732	144.263	136.878	107.497	144.851	430	535.602	533.489	0.996056	0.976902
Cthe_0101	640105510	389	42974	iron-containing alcohol dehydrogenase	53	48	62	53	58	68	37	49	47.7637	47.72	62.4552	52.4738	57.4825	66.2065	39.6286	51.4321	428	210.413	214.75	1.02061	0.942263
Cthe_2720	640108139	141	15039	ribosomal protein L11	80	59	47	52	55	55	39	40	198.777	161.761	130.686	142.042	150.398	147.787	115.224	115.885	427	633.266	529.294	0.835816	0.183735
Cthe_2885	640108304	294	33172	phosphoribosylaminoimidazole-succinocarboxamide synthase	71	43	43	40	53	63	53	58	84.6205	56.5763	57.3531	52.4318	69.5115	81.168	75.0467	80.525	424	250.982	306.251	1.22021	0.103635
Cthe_0616	640106030	143	15461	amino acid-binding ACT	53	71	56	49	49	63	38	39	129.931	191.884	153.481	131.991	132.146	166.877	110.707	111.415	418	607.286	521.145	0.858154	0.277677
Cthe_0234	640105646	843	95231	AMP-dependent synthetase and ligase	80	51	41	50	48	56	43	49	33.2474	23.3937	19.074	22.8459	21.9597	25.1674	21.2439	23.7332	418	98.5609	92.1042	0.93449	0.701494
Cthe_3096	640108524	311	33822	hypothetical protein	45	53	63	67	54	28	58	49	50.7422	65.893	79.3772	82.9392	66.9493	34.1703	77.6248	64.3314	417	278.952	243.076	0.871391	0.449613
Cthe_0070	640105479	464	53526	asparaginyl-tRNA synthetase	50	40	56	68	54	46	45	51	37.781	33.3527	47.3011	56.4192	44.8734	37.5739	40.3872	44.8751	410	174.854	167.709	0.95914	0.853228
Cthe_0212	640105625	471	54080	Beta-glucosidase	41	48	64	52	57	44	54	50	30.5333	39.412	53.2432	42.5221	46.6578	35.4096	47.7267	43.343	410	165.711	173.137	1.04482	0.68111
Cthe_0425	640105839	81	8926	hypothetical protein	58	34	38	40	54	58	66	61	250.983	162.47	184.021	190.308	257.052	271.265	339.079	307.368	409	787.782	1174.76	1.49123	0.00892064
Cthe_1504	640106924	270	30315	Linocin_M18 bacteriocin protein	69	46	44	45	54	66	41	44	89.5504	65.8934	63.9001	64.2111	77.1157	92.585	63.2503	66.5544	409	283.555	299.505	1.05625	0.663518
Cthe_1322	640106746	608	65681	chaperone protein DnaK	70	57	46	59	67	42	28	40	40.343	36.2441	29.6636	37.3664	42.4745	26.1867	19.2038	26.8747	409	143.617	114.74	0.798928	0.17313
Cthe_0624	640106038	1601	178086	glycoside hydrolase, family 9-like Ig-like	67	54	48	51	41	42	49	57	14.6651	13.041	11.7539	12.2695	9.88007	9.94475	12.7431	14.5327	409	51.7294	47.1006	0.910519	0.372441
Cthe_0934	640106353	247	26078	3-oxoacyl-(acyl-carrier-protein) reductase	64	43	32	36	58	66	48	61	90.806	67.3419	50.8434	56.1834	90.5292	101.206	80.9157	100.797	408	265.175	373.448	1.40831	0.0328547
Cthe_2930	640108353	134	14352	ribosomal protein S11	68	44	50	44	53	60	44	43	177.826	127.01	146.271	126.512	152.51	169.618	136.747	131.061	406	577.62	589.937	1.02132	0.807181
Cthe_0422	640105836	227	24808	CoA-binding protein	43	36	61	68	36	43	54	64	66.4362	61.3742	105.303	115.324	61.2056	71.805	99.0276	115.063	405	348.437	347.101	0.996163	0.989514
Cthe_0426	640105840	556	62559	putative PAS/PAC sensor protein	76	43	40	38	50	60	46	52	47.892	29.9163	28.2161	26.3419	34.6795	40.8792	34.4517	38.1826	405	132.366	148.193	1.11957	0.349898
Cthe_1485	640106906	417	47412	beta-lactamase-like protein	61	40	41	47	56	64	43	47	51.2694	37.1119	38.5596	43.4193	51.7769	58.1333	42.9463	46.0243	399	170.36	198.881	1.16741	0.170508
Cthe_0551	640105965	554	63056	AMP-dependent synthetase and ligase	69	55	45	47	43	43	43	54	43.6437	38.3837	31.8488	32.682	29.9417	29.4219	32.326	39.7914	399	146.558	131.481	0.897125	0.335965
Cthe_0290	640105702	428	47089	Homoserine dehydrogenase	44	52	54	60	50	44	49	43	36.0536	46.9785	49.4516	53.9794	45.0509	38.9671	47.6675	41.0332	396	186.463	172.719	0.926289	0.520074
Cthe_2516	640107932	542	58973	acetolactate synthase, large subunit, biosynthetic type	36	65	82	63	37	20	51	41	23.3056	46.3539	59.2612	44.7536	26.3441	14.0249	39.1748	30.899	395	173.674	110.443	0.635919	0.143911
Cthe_1385	640106809	910	104612	preprotein translocase, SecA subunit	47	48	58	53	53	49	43	41	18.1106	20.399	24.9782	22.4311	22.4576	20.4053	19.6798	18.4036	392	85.9189	80.9463	0.942124	0.54413
Cthe_0637	640106051	100	11058	protein of unknown function DUF909	76	37	49	56	45	42	35	46	266.28	143.179	192.092	215.655	173.575	159.215	145.845	187.846	386	817.205	666.482	0.815562	0.227016
Cthe_1935	640107351	564	64037	arginyl-tRNA synthetase	54	55	44	48	54	41	38	48	33.5638	37.7031	30.5905	32.7841	36.9171	27.5591	28.0692	34.7511	382	134.642	127.297	0.945448	0.52305
Cthe_2704	640108123	281	31377	Transketolase-like protein	41	48	54	46	60	43	46	41	51.1786	66.0608	75.3213	63.0655	82.3147	58.0061	68.1678	59.5988	379	255.626	268.087	1.04875	0.692913
Cthe_2913	640108336	122	13455	ribosomal protein L14	73	39	47	51	43	49	31	39	209.658	123.686	151.039	161.012	135.965	152.204	105.922	130.593	372	645.395	524.683	0.812964	0.178136
Cthe_0865	640106281	248	26966	3-methyl-2-oxobutanoate dehydrogenase (ferredoxin)	42	65	43	36	53	50	42	34	59.3996	101.306	67.9911	55.9568	82.4048	76.3993	70.5367	56.028	365	284.653	285.369	1.00251	0.896264
Cthe_0774	640106191	82	9368	RNA chaperone Hfq	43	35	65	52	45	52	37	33	183.915	165.195	310.595	244.243	211.676	240.285	187.994	164.481	362	903.947	804.437	0.889916	0.568811
Cthe_2519	640107935	539	59633	2-isopropylmalate synthase/homocitrate synthase family protein	62	39	39	38	46	60	37	41	40.314	27.9958	28.3801	27.1728	32.9171	42.1686	28.6002	31.071	362	123.863	134.757	1.08795	0.507993
Cthe_1028	640106446	399	43966	acetate kinase	47	50	32	31	52	42	50	54	41.3049	48.4585	31.4745	29.963	50.2544	39.9036	52.1734	55.2493	358	151.201	197.581	1.30674	0.0746088
Cthe_0372	640105786	464	50517	glutamate synthase (NADPH), homotetrameric	47	45	37	47	63	55	22	42	35.5186	37.5114	31.2811	39.0212	52.3384	44.9093	19.7906	36.9714	358	143.332	154.01	1.07449	0.948759
Cthe_1767	640107180	333	35385	hypothetical protein	62	40	43	39	45	53	36	39	65.253	46.4735	50.636	45.1367	52.1245	60.305	45.0451	47.8448	357	207.499	205.319	0.989495	0.959129
Cthe_2517	640107933	170	18620	acetolactate synthase, small subunit	52	43	82	47	39	31	28	34	107.236	97.8438	188.939	106.505	88.5192	69.1854	68.6819	81.7349	356	500.524	308.121	0.615598	0.025464
Cthe_3124	640108557	545	61650	AMP-dependent synthetase and ligase	45	52	40	42	55	34	38	45	28.9556	36.8932	28.7856	29.695	38.9103	23.6625	29.0478	33.7196	351	124.329	125.34	1.00813	0.980343
Cthe_1797	640107211	423	45533	3-phosphoshikimate 1-carboxyvinyltransferase	51	29	59	62	44	49	25	31	42.2702	26.5496	54.6605	56.435	40.1243	43.8979	24.6557	29.9586	350	179.915	138.637	0.770566	0.282613
Cthe_0269	640105681	477	52594	glycoside hydrolase, family 8	52	54	39	39	37	48	37	44	38.2184	43.7707	32.069	31.5105	29.934	38.1355	32.3177	37.6723	350	145.569	138.06	0.948415	0.644192
Cthe_0402	640105816	732	83135	copper amine oxidase-like protein	37	28	35	41	49	51	53	55	17.7344	14.8149	18.7596	21.5838	25.8155	26.4005	30.1417	30.672	349	72.8927	113.03	1.55063	0.00232872
Cthe_0373	640105787	281	30705	oxidoreductase FAD/NAD(P)-binding	56	43	47	33	45	51	34	38	69.857	59.1937	65.5754	45.2813	61.7703	68.7729	50.4235	55.2485	347	239.908	236.215	0.98461	0.939925
Cthe_0178	640105589	458	52104	argininosuccinate lyase	66	48	44	40	37	49	30	33	50.4998	40.5307	37.6704	33.6571	31.1758	40.5433	27.3077	29.4486	347	162.358	128.475	0.79131	0.0961435
Cthe_2628	640108041	94	10469	SpoVG	46	41	62	41	57	36	27	35	171.604	168.74	258.458	168.078	233.786	145.239	119.792	152.153	345	766.88	650.969	0.848854	0.334092
Cthe_0858	640106274	329	35303	protein of unknown function DUF1432	59	27	33	41	47	66	32	40	62.8557	31.7891	39.3603	48.0224	55.0978	75.9816	40.5409	49.665	345	182.028	221.285	1.21567	0.322669
Cthe_1261	640106684	324	34795	6-phosphofructokinase	67	38	39	39	52	55	24	31	72.4654	45.3821	47.2127	46.3905	61.8874	64.3146	30.907	39.1127	345	211.451	196.222	0.927978	0.633889
Cthe_2210	640107616	189	20875	3-isopropylmalate dehydratase, small subunit	46	37	34	48	44	42	43	50	85.3478	75.756	70.5861	97.832	89.802	84.241	94.7546	108.013	344	329.522	376.811	1.14351	0.186915
Cthe_1376	640106800	415	45114	Homoserine dehydrogenase	43	40	50	43	44	49	34	36	36.3398	37.2907	47.2298	39.9233	40.8978	44.7442	34.1422	35.4455	339	160.784	155.23	0.965456	0.708009
Cthe_2253	640107659	599	66683	ATP-dependent metalloprotease FtsH	45	39	48	48	52	47	33	27	26.3453	25.1915	31.4156	30.8685	33.475	29.737	22.9607	18.4351	339	113.821	104.608	0.919056	0.481332
Cthe_2399	640107812	556	60199	Formate--tetrahydrofolate ligase	58	45	31	37	49	48	28	38	36.5641	31.3045	21.8833	25.6505	33.9873	32.717	20.9998	27.9224	334	115.402	115.626	1.00194	0.981535
Cthe_2910	640108333	145	16224	ribosomal protein L16	43	35	50	50	42	46	34	29	104.007	93.4209	135.175	132.821	111.744	120.236	97.7172	81.7762	329	465.424	411.474	0.884083	0.362695
Cthe_2619	640108033	344	36768	cell shape determining protein, MreB/Mrl family	34	56	49	52	33	31	34	38	34.6856	62.9375	55.8406	58.2206	37.0322	34.1905	41.1889	45.1303	327	211.684	157.542	0.744231	0.0999461
Cthe_1381	640106805	499	55703	threonine synthase	60	42	36	39	43	46	28	33	42.1432	32.5601	28.3031	30.1213	33.2419	34.9384	23.3986	27.029	327	133.128	118.608	0.890934	0.391644
Cthe_2657	640108070	91	10088	histone-like DNA-binding protein	47	40	38	45	41	44	30	36	181.106	170.062	163.799	190.517	173.824	183.274	137.439	161.647	321	705.483	656.184	0.93012	0.367427
Cthe_1912	640107329	535	59252	copper amine oxidase-like protein	47	27	27	28	43	59	35	55	30.8049	19.5488	19.8172	20.1906	31.0051	41.777	27.2608	41.9662	321	90.3616	142.009	1.57156	0.0203862
Cthe_1192	640106614	343	39000	hypothetical protein	50	31	30	40	34	38	39	49	51.1089	34.9922	34.332	44.9415	38.2622	42.0082	47.3661	58.3297	311	165.375	185.966	1.12451	0.39828
Cthe_2383	640107796	304	33202	hypothetical protein	47	33	22	33	33	50	37	55	54.2126	42.0203	28.441	41.8554	41.9048	62.3257	50.709	73.855	310	166.529	228.795	1.3739	0.110991
Cthe_0765	640106182	114	12932	ribosomal protein L19	39	39	45	43	41	34	31	35	120.012	132.366	154.774	145.335	138.754	113.123	113.355	125.46	307	552.487	490.692	0.888151	0.193398
Cthe_0016	640105426	159	18606	Ferritin and Dps	20	44	47	56	32	30	38	39	44.2336	107.04	115.891	135.632	77.6993	71.5933	99.5663	100.203	306	402.797	349.062	0.866596	0.780727
Cthe_0413	640105827	1224	137116	glycoside hydrolase, family 9	24.5205	44.4759	38.4286	35.2318	39.3585	32.2373	46.9477	43.1489	7.03833	14.0548	12.3148	11.0964	12.407	9.99137	15.9713	14.3978	304.349	44.5043	52.7676	1.18567	0.323669
Cthe_1836	640107250	322	37068	hypothetical protein	53	46	32	38	30	32	34	39	57.7021	55.2522	39.001	45.4848	35.9766	37.7009	44.0031	49.4792	304	197.44	167.16	0.846635	0.209629
Cthe_0870	640106286	195	21027	NADPH-dependent FMN reductase	48	30	37	44	35	40	36	33	86.3105	59.5713	74.4331	86.9364	69.2759	77.7701	76.9232	69.1664	303	307.251	293.136	0.954058	0.715921
Cthe_3093	640108516	424	47041	Adenylosuccinate synthase	38	35	37	34	39	41	36	42	31.4422	31.9482	34.2322	30.9162	35.4912	36.6589	35.3774	40.4593	302	128.539	147.987	1.1513	0.0422528
Cthe_2708	640108127	473	53650	hypothetical protein	45	29	27	27	35	51	38	48	33.3633	23.7431	22.4148	22.0245	28.5598	40.8567	33.4694	41.4368	300	101.546	144.323	1.42126	0.0306735
Cthe_0922	640106341	334	37224	diaminopimelate dehydrogenase	47	39	31	33	43	39	33	33	49.3432	45.1788	36.4284	38.096	49.6638	44.2724	41.1781	40.3816	298	169.047	175.496	1.03815	0.659988
Cthe_0580	640105994	397	44772	aminotransferase, class I and II	32	31	40	46	30	33	39	42	28.2923	30.2325	39.5167	44.6383	29.18	31.5312	40.9233	43.2109	293	142.68	144.845	1.01518	0.898475
Cthe_0135	640105546	2754	305890	beta-ketoacyl synthase	39	39	49	50	23	16	35	40	4.96782	5.47921	6.975	6.99312	3.22818	2.21088	5.29575	5.93311	291	24.4152	16.6679	0.682688	0.0991587
Cthe_0994	640106412	404	45044	NusA antitermination factor	48	34	34	36	34	43	22	38	41.6598	32.5745	33.0217	34.3497	32.485	40.3459	22.7298	38.4278	289	141.606	133.988	0.946208	0.613153
Cthe_1789	640107203	818	92099	ATPase AAA-2	42	34	29	34	43	41	32	32	18.0087	16.0881	13.9177	16.025	20.2784	19.0017	16.3056	15.9902	287	64.0395	71.5758	1.11768	0.237492
Cthe_2408	640107821	242	27756	phage shock protein A, PspA	46	44	30	45	38	24	30	25	66.6559	70.328	48.6606	71.6405	60.5925	37.6621	51.6816	42.263	282	257.285	192.199	0.747028	0.068234
Cthe_0536	640105950	563	63929	glycoside hydrolase, family 5	41	37	27.6923	33	30.75	33.561	38	40.7547	25.5439	25.4314	19.3127	22.6005	21.089	22.6111	28.1191	29.569	281.758	92.8884	101.388	1.0915	0.462205
Cthe_1756	640107169	388	42682	Putative virion core protein (lumpy skin disease virus)-like protein	42	26	31	33	40	37	31	40	37.9668	25.9605	31.3585	32.794	39.7761	36.1614	33.3053	42.1129	280	128.08	151.356	1.18173	0.123675
Cthe_3101	640108529	410	46283	aminotransferase, class I and II	44	25	18	17	48	50	33	43	37.6364	23.6262	17.2712	16.0328	45.1513	46.2122	33.5451	42.8347	278	94.5666	167.743	1.77381	0.0169406
Cthe_2361	640107772	827	93466	DNA gyrase, A subunit	32	40	35	41	31	22	39	34	13.5817	18.713	16.6046	19.1044	14.4732	10.1062	19.6452	16.8016	274	68.0037	61.0262	0.897396	0.444515
Cthe_1332	640106756	417	46836	histidyl-tRNA synthetase	30	47	30	33	37	29	30	34	25.2571	43.5903	28.2395	30.5133	34.2411	26.3913	29.9927	33.3212	270	127.6	123.946	0.971363	0.927821
Cthe_0445	640105859	376	39728	cell division protein FtsZ	52	33	30	30	35	32	25	32	48.4845	33.9739	31.3188	30.7734	35.9276	32.2864	27.7377	34.7872	269	144.551	130.739	0.904451	0.49455
Cthe_1307	640106731	631	68619	cellulosome anchoring protein, cohesin region	27	25	33	29	41	31	40	41	15.0277	15.3514	20.5223	17.7281	25.0681	18.6395	26.4058	26.5408	267	68.6295	96.6543	1.40835	0.0198742
Cthe_1570	640106988	353	39052	extracellular solute-binding protein, family 3	44	28	45	53	25	30	20	21	43.7137	30.7211	49.9837	57.8252	27.3658	32.2474	23.6595	24.3562	266	182.244	107.629	0.590577	0.0117999
Cthe_1098	640106520	429	49706	hypothetical protein	39	38	32	25	33	27	37	34	31.8913	34.2746	29.2735	22.4913	29.6948	23.8899	35.9336	32.3891	265	117.931	121.907	1.03372	0.793389
Cthe_1503	640106923	119	13231	hypothetical protein	34	33	33	24	34	36	36	33	100.268	107.346	108.82	77.8516	110.285	114.726	126.051	113.34	263	394.285	464.402	1.17783	0.097038
Cthe_1245	640106668	419	46136	phosphoribosylamine--glycine ligase	38	32	30	33	33	39	22	33	31.8174	29.5662	28.1047	30.3677	30.4035	35.2911	21.9161	32.1896	260	119.856	119.8	0.999536	0.89644
Cthe_2907	640108330	94	10596	ribosomal protein S19	49	46	40	25	24	28	24	23	182.771	189.268	166.895	102.646	98.6731	113.053	106.53	100.135	259	641.58	418.391	0.652126	0.0268998
Cthe_2719	640108138	177	20130	NusG antitermination factor	34	25	26	27	41	45	33	27	67.4116	54.7275	57.6891	58.8564	89.3672	96.3621	77.7033	62.3876	258	238.685	325.82	1.36507	0.0274166
Cthe_2888	640108307	253	27708	imidazoleglycerol phosphate synthase, cyclase subunit	32	39	25	20	35	36	39	32	44.3954	59.6432	38.8132	30.5403	53.3944	53.9622	64.2157	51.6995	258	173.392	223.272	1.28767	0.0973771
Cthe_0648	640106062	546	63401	glutamyl-tRNA synthetase	28	34	28	25	39	39	29	35	18.0081	24.1027	20.1345	17.6717	27.5609	27.0824	22.1455	26.1949	257	79.917	102.984	1.28863	0.0274833
Cthe_2381	640107792	423	48487	seryl-tRNA synthetase	48	35	31	26	31	30	26	29	39.7885	32.0237	28.7638	23.7191	28.2963	26.911	25.638	28.032	256	124.295	108.877	0.875958	0.336485
Cthe_1458	640106879	269	29546	extracellular solute-binding protein, family 3	52	23	32	39	26	30	18	35	67.7702	33.1409	46.6852	55.8756	37.342	42.3172	27.9583	53.1688	255	203.472	160.786	0.790214	0.279982
Cthe_0867	640106283	68	7517	4Fe-4S ferredoxin, iron-sulfur binding	27	33	27	32	34	32	36	32	139.448	187.856	155.915	181.465	192.999	178.525	220.589	192.353	253	664.684	784.465	1.18021	0.0962447
Cthe_1412	640106835	394	43119	tryptophan synthase, beta subunit	36	35	31	31	37	37	19	26	32.0601	34.3808	30.881	30.3432	36.2399	35.6107	20.1429	26.9927	252	127.665	118.986	0.932019	0.510066
Cthe_1316	640106740	93	10354	protein of unknown function DUF370	29	33	33	35	34	30	31	24	109.487	137.357	139.242	145.085	141.118	122.401	138.951	105.593	249	531.171	508.063	0.956497	0.654353
Cthe_1495	640106915	130	14953	pyridoxamine 5'-phosphate oxidase-related, FMN-binding	35	31	31	31	34	28	31	26	94.475	92.3255	93.5931	91.9633	100.953	81.7459	99.4035	81.8087	247	372.357	363.911	0.977319	0.701386
Cthe_0093	640105502	266	28911	septum site-determining protein MinD	49	36	32	31	24	30	21	22	64.5882	52.3758	47.2117	44.9445	34.8694	42.7945	32.9599	33.8542	245	209.12	144.478	0.690885	0.00983635
Cthe_0360	640105774	109	12181	thioredoxin	40	23	26	29	37	34	26	29	128.727	81.7881	93.6787	102.628	130.996	118.313	99.4944	108.785	244	406.822	457.588	1.12479	0.303236
Cthe_2919	640108342	122	13699	ribosomal protein L18	36	36	29	29	29	28	30	27	103.538	114.196	93.3168	91.6918	91.8	87.1063	102.516	90.5131	244	402.743	371.935	0.923505	0.319253
Cthe_2709	640108128	492	55150	hypothetical protein	37	28	24	31	31	34	29	29	26.3853	22.0417	19.1637	24.2992	24.3279	26.2115	24.5761	24.1007	243	91.89	99.2162	1.07973	0.331342
Cthe_2391	640107804	101	11258	pyruvate ferredoxin/flavodoxin oxidoreductase, delta subunit	37	28	23	25	33	32	34	30	128.53	107.372	89.4782	95.5322	126.129	120.195	140.287	121.436	242	420.912	508.047	1.20701	0.0720749
Cthe_2875	640108294	177	20545	sigma 54 modulation protein/ribosomal protein S30EA	27	31	22	18	40	33	38	33	53.5734	67.8097	48.8479	39.31	87.1928	70.7225	89.4409	76.2003	242	209.541	323.557	1.54412	0.00941946
Cthe_1331	640106755	595	67771	aspartyl-tRNA synthetase	28	33	26	26	41	30	29	29	16.525	21.4692	17.1613	16.8625	26.5849	19.1317	20.3217	19.9287	242	72.018	85.9669	1.19369	0.12727
Cthe_1363	640106787	464	52084	lipopolysaccharide biosynthesis	37	33	23	31	34	28	29	23	27.9775	27.5305	19.4769	25.7656	28.2843	22.9029	26.0591	20.286	238	100.751	97.5324	0.968058	0.796686
Cthe_0578	640105992	736	82122	glycoside hydrolase, family 9	35	37	33	30	31	22	20	30	16.6872	19.4536	17.5945	15.7212	16.2627	11.3558	11.3476	16.6644	238	69.4565	55.6305	0.80094	0.0852433
Cthe_0088	640105497	340	36306	cell shape determining protein, MreB/Mrl family	43	25	33	27	26	39	19	23	44.3559	28.4905	38.0869	30.6399	29.5441	43.4912	23.3421	27.6844	235	141.573	124.062	0.876308	0.403869
Cthe_3196	640108630	453	51401	Uncharacterized conserved protein UCP033563	22	34	33	29	33	27	32	25	17.0705	29.051	28.5862	24.694	28.1215	22.6242	29.4436	22.5776	235	99.4018	102.767	1.03385	0.745815
Cthe_0410	640105824	452	47347	protein of unknown function DUF711	38	34	32	31	26	24	24	25	29.4944	29.1153	27.7839	26.4496	22.2235	20.1642	22.1546	22.6275	234	112.843	87.1698	0.772486	0.00229561
Cthe_1853	640107272	66	7310	cold-shock DNA-binding domain protein		24	57	66	18	11	25	29	0.530163	140.922	338.469	384.995	105.547	63.6037	158.021	179.66	230	864.916	506.831	0.585989	0.632646
Cthe_3191	640108625	406	45223	ATPase involved in chromosome partitioning-like protein	45	23	18	24	27	33	31	28	38.869	21.9579	17.4413	22.8186	25.6893	30.8322	31.8287	28.2022	229	101.087	116.552	1.15299	0.315892
Cthe_0052	640105461	419	46924	hypothetical protein	40	26	30	29	38	24	17	24	33.4876	24.0398	28.1047	26.6979	34.9962	21.7523	16.9577	23.4372	228	112.33	97.1434	0.864804	0.319235
Cthe_2276	640107682	392	43875	AAA ATPase, central region	38	30	28	35	31	30	17	19	34.0089	29.6337	28.0445	34.4206	30.534	29.0391	18.1257	19.8541	228	126.108	97.5529	0.773569	0.0864633
Cthe_2905	640108328	117	13289	Ribosomal protein L25/L23	43	29	21	27	28	26	24	28	128.898	95.9869	70.5543	89.0391	92.4336	84.3641	85.5886	97.8639	226	384.478	360.25	0.936986	0.744994
Cthe_0873	640106289	345	36857	anthranilate phosphoribosyltransferase	44	26	28	24	20	31	26	27	44.7273	29.1962	31.865	26.8532	22.4226	34.0914	31.4345	32.0075	226	132.642	119.956	0.904361	0.537233
Cthe_0338	640105752	165	18069	NADH-quinone oxidoreductase, E subunit	52	23	19	19	30	31	23	28	110.486	54.0297	45.2873	44.4987	70.2089	71.2819	58.1718	69.3944	225	254.302	269.057	1.05802	0.557376
Cthe_0160	640105571	103	11538	ribosomal protein L21	42	32	29	26	23	27	16	29	143.02	120.274	110.531	97.4094	86.3146	99.5028	64.9491	115.122	224	471.235	365.888	0.776446	0.108842
Cthe_0856	640106272	356	39737	branched-chain amino acid aminotransferase	44	24	26	22	31	25	26	25	43.3453	26.1259	28.6825	23.8638	33.6217	26.6641	30.4632	28.7294	223	122.018	119.478	0.97919	0.983144
Cthe_0786	640106203	360	40091	3-dehydroquinate synthase	34	24	25	27	44	33	15	20	33.144	25.8356	27.2771	28.9377	47.1461	34.7719	17.4285	22.7507	222	115.194	122.097	1.05992	0.965455
Cthe_1566	640106984	447	49423	Nitrogenase	21	18	45	48	24	23	20	23	16.5169	15.627	39.4726	41.3652	20.75	19.5437	18.6841	21.0575	222	112.982	80.0354	0.708393	0.373245
Cthe_2897	640108316	159	17976	transcription elongation factor GreA	40	23	31	32	20	27	18	29	88.2471	56.0686	76.5226	77.6078	48.6529	64.4578	47.3005	74.5758	220	298.446	234.987	0.787368	0.134736
Cthe_2802	640108222	327	36073	NLPA lipoprotein	29	20	24	21	26	42	29	29	31.1386	23.7221	28.8334	24.8046	30.7187	48.6897	36.9768	36.2616	220	108.499	152.647	1.4069	0.0242824
Cthe_3088	640278323	74	7953	#REF!	31	27	26	28	26	35	22	23	147.056	141.333	137.986	145.973	135.743	179.382	124.092	127.199	218	572.347	566.416	0.989637	0.822051
Cthe_0214	640105627	339	38315	phenylalanyl-tRNA synthetase, alpha subunit	39	27	23	28	33	21	23	24	40.3581	30.8514	26.6587	31.8643	37.5784	23.5389	28.3137	28.9681	218	129.732	118.399	0.91264	0.487144
Cthe_1605	640107023	284	30631	phosphate ABC transporter (binding protein)-like protein	32	20	16	16	34	35	30	34	39.5494	27.3138	22.1786	21.7924	46.211	46.7403	44.0385	48.9258	217	110.834	185.916	1.67742	0.00577394
Cthe_2185	640107591	94	10863	ribosomal protein S18	29	34	23	19	33	27	31	20	108.322	140.001	96.1415	78.1093	135.522	109.03	137.473	87.1305	216	422.574	469.155	1.11023	0.50897
Cthe_2891	640108310	94	10156	chaperonin Cpn10	42	26	15	17	32	36	26	20	156.714	107.156	62.8457	69.9304	131.428	145.239	115.371	87.1305	214	396.646	479.168	1.20805	0.327039
Cthe_2801	640108221	670	74166	carbon-monoxide dehydrogenase, catalytic subunit	29	31	19	14	30	32	32	27	15.1975	17.9139	11.1528	8.08987	17.2902	18.119	19.9074	16.4815	214	52.3541	71.7981	1.37139	0.0800575
Cthe_1163	640106585	449	48775	phosphoglucosamine mutase	33	28	27	26	26	36	20	17	25.795	24.1527	23.6129	22.3456	22.3719	30.4063	18.6009	15.5186	213	95.9061	86.8978	0.906071	0.401256
Cthe_1286	640106709	509	54595	peptidase S1 and S6, chymotrypsin/Hap	27	19	11	14	35	37	32	36	18.6297	14.4817	8.53163	10.6488	26.5399	27.5651	26.2043	28.8996	211	52.2918	109.209	2.08845	0.00248871
Cthe_1933	640107349	211	23413	Zn-dependent hydrolase of the beta-lactamase fold	42	32	20	18	25	29	20	24	69.8157	58.7121	37.2684	32.9757	45.7826	52.1571	39.582	46.5411	210	198.772	184.063	0.926001	0.857148
Cthe_2740	640108159	194	21601	ATP-dependent Clp protease, proteolytic subunit ClpP	28	19	25	28	21	35	21	33	50.6825	37.9959	50.6173	55.6804	41.8591	68.424	45.1924	69.523	210	194.976	224.999	1.15398	0.438927
Cthe_0723	640106140	408	46638	tyrosyl-tRNA synthetase	43	21	23	26	26	28	18	25	36.9633	19.9585	22.1502	24.5911	24.6201	26.0465	18.4333	25.0678	210	103.663	94.1677	0.908401	0.634041
Cthe_0106	640105515	413	45847	GTP cyclohydrolase II	30	28	35	28	27	22	17	23	25.5017	26.258	33.2494	26.1549	25.2539	20.237	17.2041	22.791	210	111.164	85.486	0.769007	0.0407305
Cthe_1938	640107354	376	41923	D-alanine--D-alanine ligase	44	22	26	22	25	32	18	19	41.0397	22.6835	27.1568	22.5945	25.6918	32.2864	20.0021	20.6989	208	113.474	98.6793	0.869617	0.48663
Cthe_2407	640107820	540	61835	AAA ATPase, central region	26	21	29	27	31	28	23	23	16.9122	15.0797	21.0827	19.2918	22.1654	19.6796	17.7747	17.4309	208	72.3664	77.0506	1.06473	0.515006
Cthe_0721	640106138	149	16219	nitrogen-fixing NifU-like protein	31	22	28	28	28	22	24	23	73.0344	57.2415	73.7814	72.4966	72.5821	56.0931	67.2071	63.1725	206	276.554	259.055	0.936725	0.489117
Cthe_0877	640106293	364	40532	GTP-binding protein YchF	30	26	21	25	28	33	21	22	28.9347	27.6722	22.6782	26.5076	29.7108	34.3898	24.0861	24.7396	206	105.793	112.926	1.06743	0.583948
Cthe_0686	640106103	329	37397	tryptophanyl-tRNA synthetase	24	26	22	23	30	34	20	26	25.6315	30.6161	26.2799	26.9907	35.2111	39.1978	25.3854	32.3256	205	109.518	132.12	1.20638	0.131216
Cthe_0770	640106187	446	49658	signal recognition particle protein	35	14	23	27	27	33	24	22	27.5376	12.2008	20.263	23.3578	23.3854	28.067	22.4526	20.1911	205	83.3592	94.0961	1.1288	0.418613
Cthe_0864	640106280	179	19342	pyruvate ferredoxin/flavodoxin oxidoreductase	28	17	23	26	28	34	23	25	54.9296	36.8679	50.4877	56.0512	60.4175	72.0451	53.6221	57.1377	204	198.336	243.222	1.22631	0.11481
Cthe_0145	640105556	183	20542	metal dependent phosphohydrolase	29	29	20	29	26	25	24	22	55.641	61.3687	42.9706	61.1279	54.8907	51.8711	54.7206	49.2089	204	221.108	210.691	0.952888	0.68534
Cthe_2593	640108007	360	41024	peptide chain release factor 1	38	29	25	19	26	25	23	19	37.0319	31.1957	27.2771	20.3952	27.9028	26.3678	26.6621	21.6189	204	115.9	102.552	0.884829	0.471623
Cthe_2629	640108042	467	51525	UDP-N-acetylglucosamine pyrophosphorylase	29	28	27	24	30	21	21	22	21.8037	23.2217	22.7028	19.838	24.8061	17.0871	18.7737	19.2831	202	87.5661	79.9501	0.913025	0.318816
Cthe_0574	640105988	703	78468	serine/threonine protein kinase	27	24	36	28	27	19	19	22	13.4886	13.2302	20.0899	15.3656	14.8362	10.275	11.2892	12.8097	202	62.1743	49.2101	0.791486	0.110167
Cthe_0715	640106132	124	13684	Adenosylmethionine decarboxylase	34	44	58	63	3				96.2246	137.253	183.308	195.616	9.62165	0.304987	0.335091	0.32861	202	612.402	10.5903	0.0172931	0.000368126
Cthe_0903	640106322	318	35013	protein-export membrane protein SecF	30	33	20	23	28	32	14	21	33.1202	40.1704	24.7284	27.9243	34.0086	38.1752	18.4237	27.0369	201	125.943	117.644	0.934107	0.650279
Cthe_1866	640107285	400	43921	acetylornithine and succinylornithine aminotransferases	24	29	33	29	30	21	16	19	21.0819	28.0762	32.3739	27.966	28.9612	19.9492	16.7244	19.457	201	109.498	85.0917	0.777108	0.114034
Cthe_0417	640105831	87	10385	ribosomal protein S15	24	21	21	26	22	34	23	28	96.9284	93.5983	94.8833	115.324	97.7648	148.231	110.326	131.61	199	400.734	487.931	1.2176	0.12323
Cthe_0283	640105695	315	35455	aldo/keto reductase	31	19	24	26	25	28	19	26	34.5464	23.4006	29.9318	31.8513	30.6671	33.7364	25.1946	33.7623	198	119.73	123.36	1.03032	0.773051
Cthe_2799	640108219	386	43029	Cystathionine gamma-synthase	34	25	26	23	27	24	16	23	30.9115	25.0952	26.4533	23.005	27.0204	23.612	17.331	24.3852	198	105.465	92.3486	0.875632	0.264577
Cthe_2606	640108020	506	55820	ATP synthase F1, alpha subunit	34	28	22	16	24	29	22	22	23.5807	21.4319	17.0871	12.2313	18.3306	21.7493	18.1479	17.7969	197	74.331	76.0247	1.02278	0.750851
Cthe_1145	640106567	628	70550	N-6 DNA methylase	18	22	29	29	24	22	27	26	10.0849	13.5812	18.1284	17.8127	14.7695	13.3087	17.9306	16.9349	197	59.6073	62.9437	1.05597	0.633379
Cthe_0082	640105491	815	91794	ATP-dependent protease La	20	28	29	31	27	24	17	19	8.62962	13.3062	13.9689	14.669	12.7974	11.1831	8.71813	9.54944	195	50.5737	42.2481	0.835376	0.282636
Cthe_0629	640106043	481	55049	type II secretion system protein E	46	26	22	21	26	21	15	17	33.5358	20.9411	17.9752	16.863	20.8836	16.5898	13.0442	14.4862	194	89.3152	65.0037	0.727801	0.144935
Cthe_2311	640107718	239	27759	hypothetical protein	20	25	22	19	31	24	28	24	29.4274	40.5304	36.176	30.7208	50.0809	38.1349	48.8532	41.0886	193	136.855	178.158	1.3018	0.036884
Cthe_2430	640107844	439	47481	electron transport complex, RnfABCDGE type, C subunit	25	25	29	27	23	17	22	24	20.0061	22.0655	25.9331	23.7302	20.2515	14.7311	20.9176	22.3694	192	91.735	78.2696	0.853214	0.174913
Cthe_2065	640107472	468	54008	cysteinyl-tRNA synthetase	22	23	29	26	24	19	24	24	16.5234	19.0489	24.3262	21.4384	19.819	15.4344	21.3971	20.9833	191	81.3369	77.6338	0.954472	0.706051
Cthe_3234	640108668	261	29836	hypothetical protein	29	23	24	25	24	20	22	22	39.0127	34.1567	36.1246	36.9684	35.5374	29.1245	35.1833	34.5028	189	146.262	134.348	0.918541	0.234382
Cthe_0878	640106294	192	21967	CheW protein	32	27	26	18	25	25	17	18	58.5002	54.4719	53.1822	36.2389	50.3132	49.4397	37.0066	38.4131	188	202.393	175.173	0.865507	0.33669
Cthe_0543	640105957	739	82089	glycoside hydrolase, family 9	27.7778	21.4286	23.7391	17.6	22.6538	19.8333	28.8485	25.7143	13.1998	11.2428	12.6204	9.20717	11.85	10.2009	16.2767	14.2337	187.595	46.2702	52.5613	1.13597	0.380892
Cthe_1003	640106421	183	20941	ribosome recycling factor	32	20	16	20	23	23	25	28	61.3772	42.3887	34.4193	42.2224	48.5814	47.738	56.9911	62.5687	187	180.408	215.879	1.19662	0.192542
Cthe_1361	640106785	347	39597	NAD-dependent epimerase/dehydratase	17	27	24	20	29	22	22	26	17.2433	30.1401	27.1715	22.2671	32.2755	24.0861	26.4635	30.6488	187	96.822	113.474	1.17198	0.249447
Cthe_3169	640108602	252	27044	short-chain dehydrogenase/reductase SDR	25	28	28	16	25	17	24	20	34.8519	43.0339	43.6247	24.5597	38.3339	25.6625	39.7376	32.5011	183	146.07	136.235	0.932668	0.728501
Cthe_2882	640108301	435	47427	Histidinol dehydrogenase	27	18	13	12	29	23	30	31	21.7988	16.0581	11.7817	10.6929	25.7462	20.0829	28.7516	29.1322	183	60.3315	103.713	1.71905	0.014922
Cthe_2706	640108125	369	41229	ABC transporter related protein	31	16	13	14	27	28	24	28	29.4909	16.8385	13.889	14.6889	28.2652	28.7994	27.1378	31.03	181	74.9073	115.232	1.53833	0.0262507
Cthe_0750	640106167	352	39826	spermidine/putrescine ABC transporter ATPase subunit	26	21	25	21	26	28	18	16	25.9448	23.1337	27.897	23.0429	28.5369	30.1903	21.3659	18.6374	181	100.018	98.7305	0.987122	0.820216
Cthe_0186	640105597	354	39114	UDP-glucose 4-epimerase	20	17	28	30	19	23	22	21	19.8676	18.6422	31.0549	32.6859	20.7654	24.6781	25.9402	24.2874	180	102.251	95.6711	0.935653	0.808076
Cthe_2171	640107574	989	111982	type III restriction enzyme, res subunit	28	28	24	30	15	13	21	15	9.94176	10.9652	9.53339	11.6995	5.87611	5.00931	8.86484	6.22132	174	42.1398	25.9716	0.616319	0.00602564
Cthe_2809	640108229	1321	147786	glycoside hydrolase, family 16	21	21	16	17	31	22	21	25	5.58898	6.16431	4.76815	4.97612	9.06081	6.32692	6.63688	7.74235	174	21.4976	29.767	1.38467	0.0176475
Cthe_0236	640105648	376	42414	aldo/keto reductase	31	24	23	23	21	22	13	16	28.9418	24.7363	24.0354	23.6168	21.5975	22.2284	14.4767	17.4478	173	101.33	75.7503	0.747559	0.0316814
Cthe_0726	640106143	500	55838	peptidase M18, aminopeptidase I	33	18	23	23	21	25	14	15	23.1639	13.9705	18.0746	17.7599	16.2413	18.9848	11.7175	12.3058	172	72.9689	59.2494	0.811982	0.203556
Cthe_1162	640106584	607	67029	glucosamine--fructose-6-phosphate aminotransferase, isomerizing	15	25	21	25	23	23	16	23	8.70445	15.9584	13.5994	15.8958	14.6465	14.3922	11.021	15.5069	171	54.1581	55.5666	1.02601	0.781352
Cthe_0963	640106382	252	27793	Dihydrodipicolinate reductase	24	24	20	11	21	29	24	17	33.4634	36.9081	31.2049	16.9325	32.2249	43.6712	39.7376	27.6502	170	118.509	143.284	1.20906	0.308251
Cthe_1601	640107019	216	24290	phosphate uptake regulator, PhoU	25	21	19	15	32	22	20	15	40.6605	37.6993	34.5944	26.8733	57.1954	38.6938	38.6658	28.4856	169	139.828	163.041	1.16601	0.440736
Cthe_1323	640106747	226	25448	GrpE protein	32	15	23	23	24	22	15	15	49.6993	25.7854	39.9881	39.2917	41.041	36.9817	27.7622	27.2252	169	154.764	133.01	0.859436	0.426565
Cthe_0504	640105917	411	45733	Putative enzyme of poly-gamma-glutamate biosynthesis (capsule formation)-like protein	24	22	19	18	28	20	18	20	20.5177	20.7518	18.181	16.9291	26.3132	18.4951	18.2987	19.9277	169	76.3796	83.0348	1.08713	0.480345
Cthe_1141	640106563	1353	157107	hypothetical protein	15	24	18	25	24	14	27	22	3.9051	6.87423	5.23368	7.13138	6.85534	3.94116	8.32254	6.65574	169	23.1444	25.7748	1.11365	0.637899
Cthe_2189	640107595	415	47330	diguanylate cyclase with GAF sensor	11	20	31	27	28	16	17	18	9.35897	18.6919	29.3183	25.1026	26.0596	14.6717	17.1211	17.7718	168	82.4718	75.6243	0.916972	0.927003
Cthe_3086	640108510	423	45916	3-phosphoshikimate 1-carboxyvinyltransferase	32	22	17	21	18	26	16	15	26.5533	20.1631	15.8155	19.1752	16.4683	23.3348	15.815	14.5458	167	81.707	70.1639	0.858725	0.334335
Cthe_0622	640106036	268	30043	methylthioadenosine phosphorylase	29	22	18	19	23	20	18	17	37.9937	31.8246	26.4223	27.3966	33.1731	28.3638	28.0626	25.9994	166	123.637	115.599	0.934986	0.56638
Cthe_0936	640106355	331	35998	3-oxoacyl-(acyl-carrier-protein) synthase III	26	25	13	16	25	24	21	16	27.5909	29.2651	15.4835	18.698	29.1847	27.5354	26.4874	19.8198	166	91.0376	103.027	1.1317	0.415868
Cthe_2686	640108105	367	41445	type IV pilus assembly protein PilM	24	24	17	16	22.5238	23	19	20	22.9776	25.3429	18.2287	16.8639	23.7252	23.8039	21.6248	22.3168	165.524	83.4131	91.4707	1.0966	0.337552
Cthe_2371	640107782	443	50281	chromosomal replication initiator protein DnaA	25	18	24	27	21	17	14	18	19.8255	15.7681	21.2834	23.516	18.3311	14.5981	13.2251	16.6486	164	80.3929	62.8029	0.781199	0.0681147
Cthe_1284	640106707	488	55896	glycogen/starch synthases, ADP-glucose type	23	20	23	25	18	23	19	13	16.5632	15.8958	18.5191	19.772	14.2747	17.9017	16.2629	10.9384	164	70.7501	59.3778	0.839261	0.158522
Cthe_1911	640107328	1290	146680	Carbohydrate binding family 6	7	19	12	16	27	16	27	40	1.92585	5.71411	3.66963	4.79771	8.08517	4.71997	8.72899	12.6665	164	16.1073	34.2006	2.1233	0.0365035
Cthe_1022	640106440	339	36540	Glycerol-3-phosphate dehydrogenase (NAD(P)(+))	23	20	19	14	28	20	19	20	23.8433	22.8824	22.0425	15.9888	31.9019	22.4233	23.4109	24.1601	163	84.7569	101.896	1.20222	0.17094
Cthe_2929	640108352	123	14168	ribosomal protein S13	33	20	16	17	17	29	16	14	94.1621	63.0661	51.2091	53.4427	53.5058	89.4728	54.3883	46.7107	162	261.88	244.077	0.93202	0.716488
Cthe_2404	640107817	230	26262	transcriptional regulator, GntR family	18	19	29	23	18	18	21	15	27.5362	32.0487	49.4985	38.6084	30.2873	29.7614	38.1188	26.7517	161	147.692	124.919	0.84581	0.328101
Cthe_3001	640108422	207	24108	protein of unknown function DUF47	18	19	20	25	19	23	19	18	30.5958	35.6097	37.9885	46.6123	35.5118	42.2031	38.3396	35.6295	161	150.806	151.684	1.00582	0.886209
Cthe_1762	640107175	421	46264	efflux transporter, RND family, MFP subunit	27	18	20	27	17	20	13	18	22.5237	16.5921	18.6784	24.7448	15.6323	18.0558	12.9293	17.5186	160	82.5391	64.136	0.777037	0.0749867
Cthe_0175	640105586	378	41974	polysaccharide deacetylase	23	19	21	17	17	21	21	21	21.3832	19.5005	21.8382	17.3901	17.4106	21.1103	23.194	22.7454	160	80.1121	84.4602	1.05428	0.589272
Cthe_2376	640107787	641	72492	DNA gyrase, B subunit	24	23	26	24	15	15	17	16	13.1556	13.9078	15.9298	14.453	9.06626	8.90886	11.0847	10.2346	160	57.4462	39.2944	0.684021	0.00154194
Cthe_1201	640106624	275	30441	purine nucleoside phosphorylase I, inosine and guanosine-specific	18	18	26	21	18	18	22	18	23.0303	25.401	37.1308	29.4949	25.3312	24.8914	33.3921	26.8193	159	115.057	110.434	0.95982	0.806479
Cthe_0614	640106028	191	21283	pyruvate ferredoxin/flavodoxin oxidoreductase	26	18	16	23	19	19	17	20	47.8146	36.5721	32.9776	46.4918	38.4866	37.8184	37.2004	42.881	158	163.856	156.386	0.954413	0.730251
Cthe_0720	640106137	394	43404	aminotransferase, class V	25	18	16	17	22	21.7778	17	20	22.2911	17.7291	15.9866	16.6839	21.5877	20.9996	18.0337	20.7875	156.778	72.6907	81.4084	1.11993	0.227197
Cthe_2998	640108419	575	63409	ABC transporter related protein	22	10	31	37	18	17	11	9	13.4486	6.77889	21.1602	24.803	12.1149	11.2469	8.02121	6.44875	155	66.1906	37.8317	0.571557	0.165497
Cthe_2366	640107777	206	23573	single-stranded nucleic acid binding R3H	33	15	21	18	16	26	12	12	56.223	28.2888	40.0721	33.776	30.0793	47.9155	24.4063	23.9343	153	158.36	126.335	0.797774	0.298595
Cthe_0411	640105825	344	39731	hypothetical protein	24	19	18	17	25	17	18	14	24.5139	21.4279	20.5848	19.1089	28.0818	18.7993	21.8627	16.7018	152	85.6355	85.4456	0.997783	0.89244
Cthe_2424	640107838	276	30923	copper amine oxidase-like protein	16	11	3	7	31	28	21	34	20.4113	15.521	4.39419	9.88887	43.3671	38.5035	31.7657	50.344	151	50.2153	163.98	3.26554	0.00555288
Cthe_0621	640106035	342	37858	putative translation initiation factor, aIF-2BI family	16	29	20	15	21	18	15	16	16.4723	32.8376	22.9931	16.9726	23.7447	20.015	18.3458	19.1824	150	89.2755	81.2878	0.910527	0.735653
Cthe_0784	640106201	291	33779	hypothetical protein	25	22	20	15	20	23	15	10	30.181	29.3092	27.0228	19.9472	26.5835	30.0208	21.561	14.1426	150	106.46	92.3079	0.867065	0.391057
Cthe_0656	640106071	368	41956	type IV pilus assembly protein PilM	21	17	17	18	20.4762	23	15	17	20.0626	17.933	18.1792	18.9072	21.5192	23.7393	17.0496	18.9343	148.476	75.0821	81.2424	1.08205	0.419583
Cthe_2174	640107577	653	72587	transcription termination factor Rho	13	23	19	24	20	10	21	18	7.01958	13.6522	11.4432	14.1874	11.8466	5.8494	13.4262	11.2945	148	46.3024	42.4167	0.916081	0.689465
Cthe_0550	640105964	634	73839	heat shock protein Hsp90	16	24	23	29	15	13	13	14	8.88566	14.6701	14.2544	17.6442	9.16637	7.81421	8.58552	9.06216	147	55.4543	34.6283	0.624446	0.0204825
Cthe_3095	640108523	968	110346	glycosyl transferase, family 39	21	16	19	16	17	19	18	21	7.62712	6.41882	7.71942	6.39364	6.79877	7.4621	7.76941	8.88197	147	28.159	30.9122	1.09778	0.30377
Cthe_2676	640108091	476	53750	GumN	26	9	14	15	17	30	18	17	19.1861	7.37801	11.5888	12.1946	13.8261	23.9146	15.8	14.6383	146	50.3475	68.1789	1.35417	0.174345
Cthe_1269	640106692	427	48627	hypothetical protein	24	21	23	17	17	17	13	14	19.7489	19.0704	21.1646	15.3945	15.4127	15.1451	12.7476	13.4553	146	75.3784	56.7606	0.753009	0.0164377
Cthe_2798	640108218	126	13670	putative endoribonuclease L-PSP	40	16	7	6	20	27	13	15	111.359	49.3129	22.0452	18.6104	61.3953	81.3396	43.2002	48.8324	144	201.328	234.767	1.16609	0.377963
Cthe_0552	640105966	183	20574	transcriptional regulator, XRE family with cupin sensor	35	15	12	15	18	20	14	15	67.1134	31.8442	25.8679	31.7193	38.066	41.5382	32.0149	33.6223	144	156.545	145.241	0.927795	0.972508
Cthe_3131	640108564	565	62279	von Willebrand factor, type A	22	17	16	22	22	16	13	16	13.6866	11.6803	11.1482	15.0363	15.054	10.7766	9.63402	11.6113	144	51.5514	47.0759	0.913184	0.437773
Cthe_1200	640106623	414	45751	adenosylhomocysteinase	26	20	22	18	19	14	11	13	22.0594	18.737	20.8842	16.8064	17.7559	12.8802	11.1406	12.8936	143	78.4871	54.6702	0.69655	0.0158037
Cthe_0363	640105777	390	43983	aminotransferase, class I and II	19	19	28	22	15	13	12	14	17.1365	18.9005	28.1883	21.7834	14.9012	12.7031	12.8916	14.7318	142	86.0087	55.2277	0.642118	0.00850251
Cthe_1923	640107340	542	61036	CTP synthase	20	16	23	25	17	15	13	13	12.9763	11.4639	16.674	17.8021	12.1424	10.5361	10.0428	9.84859	142	58.9163	42.57	0.722551	0.0308056
Cthe_1249	640106672	488	53853	amidophosphoribosyltransferase	18	21	15	19	18	16	17	18	12.9781	16.6866	12.1055	15.0457	14.2747	12.477	14.56	15.1134	142	56.8159	56.425	0.993121	0.986243
Cthe_1035	640106453	663	74842	DNA ligase, NAD-dependent	27	22	16	18	16	15.7143	15	12	14.3024	12.8642	9.50034	10.4945	9.34591	9.02068	9.46342	7.43659	141.714	47.1615	35.2666	0.747784	0.0390086
Cthe_2912	640108335	85	10041	ribosomal protein S17	11	23	19	22	22	17	15	11	45.6938	104.881	87.9106	99.9472	100.065	76.0817	73.8147	53.2116	140	338.433	303.173	0.895815	0.711155
Cthe_2252	640107658	134	14563	thioesterase family protein	18	25	18	13	11	20	17	18	47.2636	72.2893	52.8446	37.5806	31.8807	56.7276	53.0244	55.0397	140	209.978	196.672	0.936633	0.745413
Cthe_0937	640106356	339	36482	fatty acid/phospholipid synthesis protein PlsX	11	24	22	17	15	16	20	15	11.4571	27.4361	25.5046	19.3907	17.143	17.9609	24.6366	18.1501	140	83.7886	77.8907	0.929609	0.886927
Cthe_0942	640106361	453	51785	MiaB-like tRNA modifying enzyme YliG	21	18	21	13	19	21	13	14	16.2981	15.42	18.2226	11.1166	16.2272	17.6152	12.0159	12.683	140	61.0573	58.5414	0.958794	0.787664
Cthe_1329	640106753	1433	160177	putative CoA-substrate-specific enzyme activase	23	17	24	24	11	16	11	14	5.64052	4.60527	6.57957	6.465	2.98117	4.24896	3.21856	4.00936	140	23.2904	14.458	0.620774	0.00538231
Cthe_3156	640108589	416	46230	methyl-accepting chemotaxis sensory transducer	21	22	19	14	16	18	12	17	17.7477	20.5024	17.9625	13.0294	14.8951	16.4546	12.0858	16.7496	139	69.2419	60.1851	0.869201	0.305702
Cthe_1398	640106821	842	92365	cellulosome enzyme, dockerin type I	21	15	10	14	21	20	16	22	8.76847	6.92101	4.69284	6.43731	9.6445	9.02791	7.94508	10.695	139	26.8196	37.3125	1.39124	0.04336
Cthe_2887	640108306	237	25601	phosphoribosylformimino-5-aminoimidazole carboxamide ribotide isomerase	23	15	13	15	23	19	15	15	34.1049	24.5886	21.6247	24.4921	37.5122	30.4781	26.4736	25.9616	138	104.81	120.426	1.14899	0.304838
Cthe_0460	640105874	702	79311	DNA topoisomerase I	17	23	21	17	17	16	10	17	8.52339	12.6993	11.759	9.36389	9.37494	8.67345	5.97818	9.9257	138	42.3456	33.9523	0.801789	0.163937
Cthe_3228	640108662	266	30091	copper amine oxidase-like protein	32	21	18		18.6667		17	31	42.2257	30.613	26.621	0.144516	27.1528	0.142174	26.7116	47.641	137.667	99.6041	101.648	1.02052	0.998698
Cthe_0332	640105746	557	64549	phosphoribulokinase/uridine kinase	17	19	19	17	21	15	14	15	10.7422	13.2338	13.4154	11.8015	14.5793	10.2524	10.5184	11.0465	137	49.1929	46.3965	0.943154	0.539023
Cthe_0768	640106185	76	8426	nucleic acid binding protein, containing KH domain	19	12	11	15	21	22	12	23	87.9373	61.4436	57.1395	76.3767	106.851	109.972	66.154	123.851	135	282.897	406.828	1.43808	0.0716643
Cthe_1565	640106983	491	54615	Nitrogenase	12	8	38	39	7	6	11	14	8.62298	6.36661	30.3578	30.6121	5.56527	4.69842	9.39347	11.7015	135	75.9595	31.3586	0.412834	0.14597
Cthe_0902	640106321	283	30876	3-methyl-2-oxobutanoate hydroxymethyltransferase	13	12	14	11	24	26	16	18	16.1971	16.5008	19.4921	15.0777	32.7748	34.8784	23.6387	26.0612	134	67.2677	117.353	1.74457	0.00164318
Cthe_1557	640106975	273	30209	ABC transporter related protein	14	16	23	19	22	17	11	12	18.0721	22.7598	33.1037	26.8948	31.1558	23.6884	16.8945	18.0603	134	100.83	89.799	0.890595	0.528196
Cthe_2354	640107761	277	30318	nicotinate-nucleotide pyrophosphorylase	22	19	15	12	17	23	12	12	27.9168	26.6108	21.3267	16.792	23.7589	31.5381	18.1506	17.7995	132	92.6464	91.247	0.984896	0.894986
Cthe_2356	640107763	304	34269	quinolinate synthetase complex, A subunit	11	24	17	16	17	16	17	14	12.7762	30.5948	22.0064	20.3587	21.6487	20.0288	23.3726	18.8994	132	85.7362	83.9495	0.979161	0.904301
Cthe_2705	640108124	311	33682	Transketolase, central region	18	17	15	17	14	22	15	13	20.3644	21.2198	18.9952	21.1365	17.4489	26.8742	20.1744	17.1638	131	81.7158	81.6613	0.999332	0.883708
Cthe_2364	640107775	630	70783	glucose inhibited division protein A	23	15	15	14	17	24	11	12	12.8299	9.24999	9.37698	8.60352	10.4464	14.467	7.32094	7.82613	131	40.0604	40.0605	1	0.888892
Cthe_0362	640105776	159	18103	transcriptional regulator, AsnC family	25	16	19	20	13	16	10	10	55.237	39.0781	46.9962	48.5955	31.7091	38.2941	26.3942	25.8837	129	189.907	122.281	0.6439	0.00697702
Cthe_0069	640105478	340	39033	Aspartate--ammonia ligase	13	17	15	18	20	14	16	15	13.4817	19.4098	17.375	20.4643	22.7524	15.6835	19.6758	18.0967	128	70.7309	76.2084	1.07744	0.542048
Cthe_0311	640105722	942	104833	excinuclease ABC, A subunit	24	15	13	20	17	11	13	15	8.95199	6.1863	5.4406	8.20243	6.98642	4.45631	5.77837	6.53173	128	28.7813	23.7528	0.825286	0.256171
Cthe_0926	640106345	302	32903	signal recognition particle-docking protein FtsY	18	15	13	11	25	18	15	12	20.9713	19.2963	16.9704	14.1291	31.9872	22.666	20.7757	16.326	127	71.367	91.7549	1.28568	0.188818
Cthe_0627	640106041	291	33182	hypothetical protein	15	20	18	19	18	10	11	16	18.1567	26.6568	24.3339	25.2312	23.9384	13.126	15.8495	22.5442	127	94.3786	75.458	0.799525	0.178867
Cthe_0683	640106100	437	48261	diaminopimelate decarboxylase	14	22	13	13	18	16	17	13	11.2899	19.5171	11.7278	11.5236	15.9407	13.9331	16.2592	12.215	126	54.0584	58.3479	1.07935	0.521018
Cthe_0196	640105609	697	78556	glutamine synthetase, catalytic region	9.47059	9.28	10.08	9	26.6087	20.1875	21.2353	19.8	4.80462	5.19368	5.71402	5.01887	14.7479	11.0078	12.7189	11.6338	125.662	20.7312	50.1084	2.41705	1.5375e-05
Cthe_0149	640105560	85	9753	HPrNtr domain containing protein	6	4	21	27	27	25	7	8	25.111	18.6153	97.1159	122.56	122.704	111.675	34.7076	38.8301	125	263.402	307.917	1.169	0.6002
Cthe_2470	640107885	280	32578	DNA adenine methylase	15	15	13	12	22	24	12	11	18.87	20.8125	18.3037	16.6121	30.3769	32.5508	17.9561	16.1535	124	74.5983	97.0374	1.3008	0.260287
Cthe_0568	640105982	311	34408	methionyl-tRNA formyltransferase	25	15	14	14	19	13	14	10	28.2401	18.7379	17.7372	17.4283	23.6365	15.9299	18.8384	13.2331	124	82.1436	71.6379	0.872106	0.424058
Cthe_1054	640106476	318	35800	ATPase associated with various cellular activities, AAA_3	22	18	14	16	16	12	14	12	24.3175	21.9663	17.3468	19.4624	19.4854	14.39	18.4237	15.5046	124	83.0929	67.8037	0.815998	0.0956526
Cthe_0906	640106325	450	51943	Radical SAM	11	14	16	18	19	15	16	15	8.63105	12.0924	13.9972	15.4619	16.3354	12.6902	14.8661	13.6731	124	50.1825	57.5648	1.14711	0.292799
Cthe_1807	640107221	554	61569	hypothetical protein	18	15	17	16	14	16	14	13	11.432	10.5189	12.0757	11.1716	9.79532	10.9905	10.5753	9.63526	123	45.1982	40.9965	0.907037	0.140001
Cthe_0951	640106370	314	35174	orotidine 5'-phosphate decarboxylase	11	13	7	14	15	20	19	23	12.3693	16.1008	8.84617	17.2618	18.5079	24.2086	25.2748	29.9767	122	54.5781	97.9681	1.79501	0.0112977
Cthe_0235	640105647	76	8446	Glutaredoxin-like protein, YruB-family	17	47	7	9	12	10	15	4	78.7292	239.173	36.5487	46.0283	61.2747	50.2587	82.5559	21.9823	121	400.479	216.072	0.539532	0.392963
Cthe_1212	640106635	312	36858	hypothetical protein	7	13	12	12	23	21	16	17	7.96264	16.204	15.1725	14.9083	28.4949	25.5759	21.4415	22.3328	121	54.2474	97.8451	1.80368	0.00919742
Cthe_0541	640105955	397	45124	peptidase M24	11	21	11	13	19	11	19	16	9.78331	20.5115	10.9385	12.6846	18.5162	10.5739	19.9907	16.5248	121	53.918	65.6057	1.21677	0.344302
Cthe_2203	640107609	187	20811	GTP cyclohydrolase I	9	18	15	11	15	22	17	13	17.0276	37.3544	31.5909	22.8181	31.0774	44.6945	37.9961	28.5451	120	108.791	142.313	1.30813	0.169716
Cthe_2656	640108069	261	30467	MazG family protein	28	10	14	13	19	22	6	8	37.672	14.9343	21.1351	19.2943	28.1645	32.0225	9.71122	12.6458	120	93.0358	82.544	0.887229	0.602562
Cthe_1411	640106834	256	28186	tryptophan synthase, alpha subunit	18	16	15	16	17	16	6	15	24.7396	24.2712	23.0762	24.1759	25.7078	23.7842	9.9009	24.0347	119	96.2628	83.4277	0.866666	0.370645
Cthe_0328	640105742	533	60641	peptide chain release factor 3	15	21	14	11	19	15	11	12	9.91295	15.2778	10.3495	8.00559	13.7916	10.714	8.65327	9.25039	118	43.5458	42.4093	0.973902	0.931114
Cthe_0863	640106279	705	78724	glutamine synthetase, catalytic region	11.6235	16.24	15.68	17.8125	17.7391	8.5	12.2941	17.6	5.81865	8.94474	8.75678	9.76708	9.73854	4.61331	7.30485	10.2302	117.489	33.2873	31.8869	0.957933	0.743704
Cthe_0029	640105438	212	24731	hypothetical protein	13	16	17	9	13	13	17	19	21.6216	29.3086	31.5564	16.5007	23.7818	23.3689	33.5154	36.7113	117	98.9873	117.377	1.18578	0.351507
Cthe_0916	640106335	294	33686	hypothetical protein	23	16	15	11	11	12	17	10	27.4927	21.1341	20.0935	14.5135	14.5307	15.5647	24.1676	13.9983	115	83.2339	68.2613	0.820114	0.297031
Cthe_2182	640107588	929	101546	Ig-like, group 2	3	12	13	14	20	12	19	22	1.16761	5.0266	5.51674	5.83446	8.32702	4.92575	8.54284	9.69346	115	17.5454	31.4891	1.79472	0.107971
Cthe_1921	640107338	114	13448	transcriptional regulator, PadR-like family	28	12		7	19	22	12	15	86.2491	40.9624	0.34318	23.9415	64.4819	73.3146	44.1027	53.9727	115	151.496	235.872	1.55695	0.243805
Cthe_1089	640106511	88	9146	Stage V sporulation protein S	24	12	9	16	13	19	6	13	95.8269	53.0649	40.4562	70.33	57.2925	82.0831	28.8026	60.6584	112	259.678	228.837	0.881232	0.621662
Cthe_2727	640108146	142	15425	ribosomal protein S12	14	20	13	8	21	6	18	12	34.7443	54.6277	36.0919	21.9278	57.1878	16.2459	52.9633	34.7216	112	147.392	161.119	1.09313	0.923872
Cthe_1019	640106437	327	37381	binding-protein-dependent transport systems inner membrane component	14	10	17	19	11	17	12	12	15.0878	11.9201	20.4586	22.4535	13.0643	19.7766	15.3753	15.0779	112	69.9198	63.294	0.905236	0.63881
Cthe_2826	640108246	412	48979	hypothetical protein	32.2763	14.4071	9.14141	9.65294	19.1024	7.49524	5.74306	13.2	27.4969	13.5891	8.77542	9.09988	17.9378	6.97184	5.89288	13.154	111.019	58.9613	43.9565	0.745514	0.451764
Cthe_0700	640106117	132	13662	biotin/lipoyl attachment protein	20	12	12	8	14	17	15	13	53.2814	35.3766	35.8623	23.5889	41.1107	48.992	47.5322	40.4389	111	148.109	178.074	1.20231	0.229749
Cthe_0901	640106320	281	31664	pantoate--beta-alanine ligase	17	11	11	12	16	18	15	11	21.2933	15.2448	15.4541	16.553	22.051	24.3599	22.3283	16.096	111	68.5452	84.8352	1.23765	0.123171
Cthe_1313	640106737	398	42575	phosphopantothenoylcysteine decarboxylase/phosphopantothenate--cysteine ligase	8	19	20	16	17	9	12	10	7.12123	18.5206	19.7578	15.5504	16.5357	8.64692	12.6324	10.3405	111	60.95	48.1555	0.790082	0.480804
Cthe_1292	640106715	402	45187	proposed homoserine kinase	15	18	13	11	10	20	13	11	13.1433	17.3763	12.7489	10.6144	9.66952	18.9092	13.5404	11.2512	111	53.8828	53.3703	0.990487	0.883717
Cthe_0794	640106211	430	47186	aluminium resistance protein	12	11	20	16	15	18	11	8	9.84623	9.96229	18.2875	14.3931	13.5151	15.9189	10.726	7.67571	111	52.4891	47.8357	0.911345	0.666349
Cthe_0954	640106373	184	20415	Uracil phosphoribosyltransferase	15	13	8	9	16	22	15	12	28.7152	27.4763	17.2224	19.0117	33.6758	45.4232	34.0992	26.796	110	92.4257	139.994	1.51467	0.0370647
Cthe_1433	640106856	257	27686	short-chain dehydrogenase/reductase SDR	12	9	13	8	21	15	15	17	16.4742	13.6651	19.9418	12.1157	31.5979	22.2201	24.4134	27.1122	110	62.1969	105.344	1.69371	0.00496299
Cthe_1945	640107361	297	32497	Thioredoxin-disulfide reductase	17	13	16	16	15	11	12	10	20.1462	17.0224	21.2078	20.8385	19.5673	14.1341	16.9283	13.8569	110	79.2149	64.4866	0.814072	0.0716379
Cthe_1843	640107257	149	16747	transcriptional regulator, BadM/Rrf2 family	21	10	11	13	14	17	8	15	49.5507	26.1601	29.145	33.7973	36.4202	43.4023	22.5883	41.2946	109	138.653	143.705	1.03644	0.859847
Cthe_0567	640105981	170	19085	peptide deformylase	22	17	17	14	14	10	5	10	45.488	38.8197	39.3526	31.8836	31.9212	22.4686	12.4654	24.2089	109	155.544	91.0641	0.585456	0.0244163
Cthe_1573	640106991	284	31050	nitrogenase iron protein	16	9	20	14	12	16	11	11	19.8363	12.366	27.6888	19.0853	16.3975	21.4393	16.2401	15.926	109	78.9764	70.0029	0.886378	0.626222
Cthe_0509	640105922	359	38072	sodium ion-translocating decarboxylase, beta subunit	16	12	12	16	13	20	8	12	15.6922	13.0076	13.1861	17.2397	14.0439	21.1741	9.37509	13.7339	109	59.1256	58.3269	0.986492	0.790711
Cthe_2633	640108046	364	41692	hypothetical protein	12	15	12	14	11	16	14	15	11.6315	16.0096	13.005	14.8907	11.7363	16.7274	16.0954	16.9035	109	55.5369	61.4626	1.1067	0.416937
Cthe_0677	640106094	388	42588	phosphopentomutase	12	12	15	13	15	16	9	16	10.9121	12.0353	15.2255	12.9789	14.978	15.6927	9.74528	16.9082	108	51.1518	57.3241	1.12067	0.499333
Cthe_1105	640106527	404	45161	type II secretion system protein	13	15	11	16	17	12	11	13	11.346	14.4245	10.749	15.3194	16.2901	11.3268	11.4163	13.2127	108	51.8389	52.246	1.00785	0.949295
Cthe_3092	640108515	68	7516	conserved hypothetical protein, CF-27 family	20	8	14	15	14	19	9	8	103.429	45.9707	81.1217	85.3622	79.8031	106.225	55.6054	48.5376	107	315.883	290.171	0.918603	0.712817
Cthe_2372	640107783	366	41177	DNA polymerase III, beta subunit	19	8	10	12	13	26	8	11	18.2602	8.541	10.7961	12.7087	13.7753	26.9689	9.19578	12.3579	107	50.306	62.2978	1.23838	0.540717
Cthe_2581	640107995	393	43358	dihydropteroate synthase	13	22	8	11	15	14	13	11	11.6636	21.7022	8.06342	10.8575	14.7875	13.5684	13.8504	11.5089	107	52.2867	53.7152	1.02732	0.669481
Cthe_1796	640107210	365	39917	Prephenate dehydrogenase	15	14	14	10	13	16	10	15	14.4756	14.9084	15.1131	10.6372	13.813	16.6815	11.4978	16.8572	107	55.1343	58.8495	1.06739	0.624678
Cthe_0638	640106052	1559	175233	FHA domain containing protein	8	13	18	12	12	13	15	15	1.81799	3.24287	4.54213	2.98357	2.98709	3.17781	4.02453	3.94669	106	12.5866	14.1361	1.12311	0.444267
Cthe_1946	640107362	427	47048	FAD-dependent pyridine nucleotide-disulphide oxidoreductase	12	12	9	10	21	17	15	9	9.91541	10.9361	8.33758	9.09266	19.018	15.1451	14.6938	8.68392	105	38.2818	57.5407	1.50309	0.0647068
Cthe_0905	640106324	221	24742	metal dependent phosphohydrolase	9	10	16	10	16	21	11	11	14.408	17.6374	28.501	17.5682	28.0377	36.1072	20.8697	20.466	104	78.1145	105.481	1.35033	0.153614
Cthe_0762	640106179	217	23913	protein of unknown function DUF1121	9	15	15	12	16	16	12	9	14.6735	26.8548	27.2235	21.435	28.5546	28.0588	23.1692	17.0877	104	90.1868	96.8702	1.07411	0.669905
Cthe_2872	640108291	566	63199	glycoside hydrolase, family 5	16	11	12.3077	15	10.25	9.43902	15	13.2453	9.9532	7.56853	8.57633	10.2555	7.03774	6.37369	11.0852	9.60757	102.242	36.3536	34.1042	0.938126	0.59059
Cthe_0042	640105451	400	44271	small GTP-binding protein	13	10	7	8	14	20	13	17	11.4595	9.74465	6.94425	7.78435	13.5665	19.0037	13.6081	17.4196	102	35.9327	63.5979	1.76992	0.00452467
Cthe_0327	640105741	857	94200	S-layer-like domain containing protein	17	18	9	13	11	9	14	11	6.98182	8.15084	4.1542	5.87608	4.98484	4.01572	6.83633	5.27769	102	25.1629	21.1146	0.839114	0.382846
Cthe_3037	640108458	212	24288	nitroreductase	22	7	17	15	6	8	14	12	36.4762	12.9249	31.5564	27.3803	11.074	14.4495	27.6355	23.2569	101	108.338	76.4159	0.705348	0.284312
Cthe_0104	640105513	365	39263	riboflavin biosynthesis protein RibD	12	10	13	15	13	13	15	10	11.5997	10.6791	14.0412	15.9031	13.813	13.5732	17.1897	11.2754	101	52.2231	55.8513	1.06947	0.601927
Cthe_0695	640106112	289	32140	putative agmatinase	8	15	13	11	16	13	11	13	9.8071	20.1643	17.7337	14.7646	21.4406	17.1426	15.9592	18.4704	100	62.4698	73.0127	1.16877	0.299547
Cthe_2800	640108220	393	44565	aminotransferase, class I and II	15	13	10	12	13	19	10	8	13.4443	12.8642	10.0544	11.8356	12.8289	18.3799	10.6786	8.39836	100	48.1985	50.2857	1.04331	0.969601
Cthe_0202	640105615	440	49828	glutamine synthetase, type I	12	15	9	10	17	14	10	13	9.62246	13.2443	8.09125	8.82401	14.9573	12.1191	9.53791	12.1317	100	39.782	48.746	1.22533	0.178895
Cthe_2579	640107993	368	40906	iron-containing alcohol dehydrogenase	13	13	11	13	15	11	12	11	12.4559	13.7382	11.8005	13.6842	15.7921	11.4072	13.6622	12.2907	99	51.6789	53.1522	1.02851	0.800955
Cthe_1302	640106725	555	61536	hypothetical protein	11	11	11	14	15	17	8	12	6.99815	7.71853	7.8245	9.76616	10.4711	11.6522	6.06424	8.88371	99	32.3073	37.0712	1.14746	0.479428
Cthe_0111	640105522	241	27463	PHP-like protein	10	15	11	9	15	10	15	13	14.6642	24.1805	18.0191	14.5152	24.114	15.8492	26.0342	22.1491	98	71.3789	88.1465	1.23491	0.213699
Cthe_1041	640106462	466	51785	UDP-N-acetylmuramoylalanine--D-glutamate ligase	12	13	19	14	13	5	8	14	9.08558	10.849	16.0352	11.6314	10.8192	4.13892	7.22244	12.3292	98	47.6012	34.5098	0.724978	0.184766
Cthe_0115	640105526	659	76605	glycogen debranching enzyme, putative	8	14	12	15	14	11	12	12	4.30084	8.25731	7.18334	8.80824	8.23461	6.37002	7.6293	7.48173	98	28.5497	29.7157	1.04084	0.679107
Cthe_2143	640107547	113	11996	hypothetical protein	10	17	13	15	13	11	11	7	31.2749	58.4013	45.3544	51.3684	44.6172	37.149	40.8159	25.6025	97	186.399	148.185	0.794986	0.242539
Cthe_1018	640106436	289	31926	binding-protein-dependent transport systems inner membrane component	16	13	12	12	14	9	11	10	19.4931	17.4936	16.38	16.0948	18.7772	11.9082	15.9592	14.2405	97	69.4615	60.8851	0.87653	0.227637
Cthe_1024	640106442	440	49827	small GTP-binding protein	16	11	9	6	15	12	15	13	12.8034	9.73588	8.09125	5.32935	13.2079	10.4001	14.2597	12.1317	97	35.9599	49.9993	1.39042	0.0906321
Cthe_0895	640106314	358	41110	RNA polymerase, sigma 38 subunit, RpoS	10	10	12	17	12	16	9	10	9.87169	10.8879	13.223	18.3616	13.008	17.0077	10.5619	11.4958	96	52.3441	52.0735	0.99483	0.96662
Cthe_2149	640107553	429	49764	amine oxidase	5	13	10	17	12	10	13	16	4.15974	11.7847	9.21066	15.3227	10.8552	8.90363	12.6882	15.2922	96	40.4778	47.7392	1.17939	0.416392
Cthe_2898	640108317	104	11810	anti-sigma-factor antagonist	11	17	10	10	20	14	8	5	37.3459	63.4553	37.994	37.3324	74.3827	51.273	32.3621	19.982	95	176.127	178	1.01063	0.801986
Cthe_1225	640106648	164	18844	translation initiation factor IF-3	10	12	10	17	16	10	6	14	21.5492	28.4739	24.0937	40.082	37.7826	23.2906	15.4551	35.033	95	114.199	111.561	0.976904	0.823486
Cthe_0672	640106089	271	29479	pyrroline-5-carboxylate reductase	3	18	13	12	14	9	11	15	4.00263	25.7759	18.9116	17.1638	20.0244	12.6992	17.0192	22.7044	95	65.854	72.4471	1.10012	0.531743
Cthe_2075	640107482	242	26990	protein of unknown function DUF28	8	11	17	19	14	7	6	12	11.7118	17.7016	27.6444	30.34	22.424	11.0955	10.4737	20.3738	94	87.3978	64.367	0.736483	0.326903
Cthe_2403	640107816	283	30680	4-diphosphocytidyl-2C-methyl-D-erythritol kinase	12	14	13	19	9	11	9	7	14.9607	19.2282	18.1097	25.9444	12.3755	14.8334	13.361	10.2229	94	78.243	50.7928	0.649168	0.0184015
Cthe_1369	640106793	114	12640	histidine triad (HIT) protein	11	15	14	12	7	11	14	9	34.0699	51.1184	48.3884	40.8017	23.9697	36.8232	51.3924	32.5266	93	174.378	144.712	0.829873	0.27026
Cthe_1918	640107335	486	53325	Orn/Lys/Arg decarboxylase, major region	17	13	7	11	15	8	11	11	12.3116	10.4026	5.71543	8.77979	11.9578	6.30307	9.49011	9.30655	93	37.2093	37.0575	0.995919	0.966674
Cthe_1224	640106647	65	7356	ribosomal protein L35	9	13	11	12	12	11	11	12	48.9871	77.7791	66.8092	71.5599	71.6443	64.5822	70.9568	75.8532	91	265.135	283.037	1.06752	0.495029
Cthe_2132	640107537	432	50009	abortive infection protein, putative	4	11	14	9	17	9	11	16	3.32088	9.91617	12.7692	8.09758	15.2343	7.96637	10.6764	15.186	91	34.1038	49.0631	1.43864	0.206291
Cthe_2696	640108115	515	54578	carbohydrate kinase, YjeF related protein	14	15	9	12	11	8	9	13	9.57999	11.3155	6.91291	9.03183	8.29517	5.94814	7.34207	10.3649	91	36.8402	31.9503	0.867266	0.363439
Cthe_1766	640107179	277	29851	glutamate 5-kinase	12	9	12	10	13	18	7	9	15.2848	12.6785	17.0896	14.0165	18.2012	24.7117	10.6503	13.3864	90	59.0693	66.9496	1.13341	0.678667
Cthe_1790	640107204	340	38687	ATP:guanido phosphotransferase	8	10	15	9	13	11	13	11	8.33603	11.4643	17.375	10.2887	14.8287	12.3466	16.0095	13.3029	90	47.464	56.4876	1.19011	0.239974
Cthe_0612	640106026	503	54277	SSS sodium solute transporter superfamily	6	13	16	14	11	10	12	8	4.24341	10.051	12.5223	10.7758	8.49307	7.59375	9.99544	6.56174	90	37.5925	32.644	0.868365	0.764788
Cthe_2269	640107675	222	25611	V-type ATPase, D subunit	16	10	13	13	9	11	7	10	25.3762	17.5579	23.0858	22.6838	15.776	18.9092	13.2889	18.5383	89	88.7037	66.5125	0.749828	0.0411704
Cthe_1248	640106671	340	36696	phosphoribosylformylglycinamidine cyclo-ligase	7	14	13	10	9	13	11	12	7.30689	16.0046	15.0737	11.4193	10.3008	14.5712	13.5653	14.5014	89	49.8045	52.9387	1.06293	0.628698
Cthe_1326	640106750	603	67503	small GTP-binding protein	15	19	12	15	11	6	4	7	8.76219	12.2242	7.85045	9.62625	7.0846	3.82574	2.82521	4.79781	89	38.4631	18.5334	0.481848	0.00753137
Cthe_1364	640106788	392	44424	hypothetical protein	13	10	9	9	12	11	12	12	11.6933	9.94352	9.08201	8.92386	11.8798	10.7088	12.8258	12.5777	88	39.6427	47.9921	1.21061	0.0493506
Cthe_2386	640107799	569	62772	VanW	14	18	10	11	13	7	8	7	8.67082	12.2764	6.94442	7.49908	8.86071	4.71899	5.91504	5.0845	88	35.3907	24.5792	0.694511	0.0822385
Cthe_0836	640106253	182	20386	hypothetical protein	18	11	7	6	14	12	10	8	34.7985	23.5373	15.2621	12.8842	29.8165	25.143	23.0587	18.1349	86	86.482	96.1531	1.11183	0.501802
Cthe_3105	640108533	222	24255	exsB protein	20	12	12	7	11	8	6	10	31.6808	21.0347	21.3235	12.2943	19.2433	13.7986	11.4173	18.5383	86	86.3334	62.9975	0.7297	0.240243
Cthe_3202	640108636	305	34883	CRISPR-associated protein, Csh2 family	17	12	12	11	10	7	8	9	19.6178	15.3105	15.5207	13.9901	12.7447	8.80363	11.0349	12.1575	86	64.4391	44.7408	0.694311	0.0136445
Cthe_1760	640107173	824	92134	penicillin-binding protein, 1A family	13	13	9	15	5	10	11	10	5.56285	6.13549	4.32057	7.04445	2.38206	4.63551	5.59732	4.99455	86	23.0634	17.6094	0.763525	0.190907
Cthe_0711	640106128	118	13096	chorismate mutase	11	12	9	19	7	11	4	12	32.915	39.5738	30.1707	62.2227	23.1572	35.5749	14.4373	41.7836	85	164.882	114.953	0.697182	0.188967
Cthe_0868	640106284	236	27958	type IV pilus assembly PilZ	6	9	10	13	16	16	7	8	9.04422	14.8811	16.7431	21.3382	26.2557	25.7998	12.5006	13.9854	85	62.0066	78.5415	1.26667	0.405263
Cthe_2804	640108224	256	29133	ABC transporter related protein	10	13	9	8	8	15	11	11	13.8049	19.7486	13.9068	12.1631	12.1774	22.3069	18.0164	17.6679	85	59.6234	70.1686	1.17686	0.356416
Cthe_2427	640107841	318	35862	protein of unknown function DUF1385	12	11	13	10	11	11	7	10	13.3141	13.471	16.1165	12.2093	13.434	13.2008	9.27718	12.9418	85	55.111	48.8538	0.886462	0.281787
Cthe_3122	640108555	692	77642	S-layer-like domain containing protein	8	9	12	10	16	11	8	11	4.09574	5.07505	6.84079	5.61064	8.95425	6.06625	4.86366	6.5361	85	21.6222	26.4203	1.2219	0.269876
Cthe_0874	640106290	201	22701	glutamine amidotransferase of anthranilate synthase	7	11	12	9	14	9	10	12	12.3599	21.3124	23.5514	17.4037	26.9981	17.1218	20.879	24.5297	84	74.6274	89.5285	1.19967	0.282975
Cthe_1943	640107359	227	24227	deoxyribose-phosphate aldolase	16	12	13	7	10	7	11	8	24.8172	20.5714	22.5773	12.0235	17.124	11.8287	20.318	14.5399	84	79.9894	63.8106	0.797738	0.310087
Cthe_2884	640108303	195	21510	Imidazoleglycerol-phosphate dehydratase	11	9	11	10	10	14	7	11	19.9178	18.0099	22.2697	19.9106	19.9341	27.3456	15.1289	23.1948	83	80.1081	85.6034	1.0686	0.737077
Cthe_1008	640106426	373	42888	aminodeoxychorismate lyase	8	8	11	15	11	9	9	12	7.59853	8.38071	11.6424	15.562	11.4531	9.22647	10.1372	13.2184	83	43.1836	44.0352	1.01972	0.778492
Cthe_0978	640106396	485	53803	UDP-N-acetylmuramyl-tripeptide synthetases	5	9	15	12	12	9	10	11	3.67944	7.2411	12.1804	9.5905	9.60181	7.09582	8.65295	9.32574	83	32.6914	34.6763	1.06072	0.594012
Cthe_3100	640108528	280	31124	Diaminopimelate epimerase	9	10	8	6	15	10	12	12	11.372	13.9209	11.3176	8.3747	20.7553	13.6416	17.9561	17.6088	82	44.9852	69.9618	1.55522	0.0133497
Cthe_2435	640107849	267	27495	electron transport complex, RnfABCDGE type, B subunit	10	14	8	10	13	8	11	8	13.2362	20.3804	11.8686	14.5414	18.8829	11.473	17.2741	12.3616	82	60.0267	59.9917	0.999417	0.992549
Cthe_1172	640106594	382	42497	protein of unknown function DUF362	17	10	7	10	11	12	6	9	15.6634	10.2038	7.27146	10.1638	11.1833	11.9791	6.63516	9.70689	82	43.3025	39.5044	0.912291	0.702501
Cthe_3148	640108581	632	70506	ABC transporter related protein	7	11	13	18	10	9	7	7	3.93092	6.77814	8.10925	11.0093	6.15055	5.44537	4.66795	4.57766	82	29.8276	20.8415	0.698733	0.21015
Cthe_2880	640108299	418	47306	histidyl-tRNA synthetase	4	10	5	5	15	13	17	12	3.43211	9.32502	4.77332	4.6902	13.9031	11.8522	16.9983	11.7954	81	22.2207	54.5488	2.45487	0.00332715
Cthe_1007	640106425	614	69100	GTP-binding protein TypA	4	12	16	13	10	4	11	11	2.33652	7.6054	10.2585	8.20163	6.33086	2.52533	7.51172	7.36642	81	28.4021	23.7343	0.835655	0.751256
Cthe_2452	640107866	602	69584	oligoendopeptidase F	9	14	15	11	7	10	9	6	5.2893	9.03915	9.81312	7.088	4.53912	6.34495	6.28101	4.12891	81	31.2296	21.294	0.681853	0.0673774
Cthe_1961	640107377	816	90700	Nucleotidyl transferase	12	11	10	9	10	7	8	14	5.18858	5.24974	4.84237	4.28695	4.76366	3.29057	4.12458	7.04095	81	19.5676	19.2198	0.982221	0.747668
Cthe_0188	640105599	263	28751	ribonuclease PH	14	12	8	7	11	9	9	10	18.7593	17.7556	12.0491	10.3777	16.2434	13.0855	14.3771	15.6483	80	58.9417	59.3542	1.007	0.82417
Cthe_1777	640107191	400	44111	amidohydrolase	7	15	7	8	13	8	13	9	6.21086	14.5687	6.94425	7.78435	12.6044	7.65822	13.6081	9.27008	80	35.5082	43.1407	1.21495	0.340655
Cthe_0977	640106395	457	49891	UDP-N-acetylmuramoylalanyl-D-glutamyl-2, 6-diaminopimelate--D-alanyl-D-alanyl ligase	10	13	7	13	15	8	8	6	7.73319	11.0627	6.07811	11.0193	12.7166	6.70304	7.36467	5.43896	80	35.8932	32.2232	0.897753	0.579038
Cthe_0814	640106231	570	64829	DNA repair protein RecN	3	13	9	11	15	13	8	8	1.90301	8.86954	6.24587	7.48593	10.1956	8.6916	5.90466	5.79045	80	24.5044	30.5823	1.24803	0.376174
Cthe_0929	640106348	86	8868	Stage V sporulation protein S	20	12	8	11	13	11		5	81.7807	54.299	36.8479	49.616	58.6249	48.8121	0.483155	24.1643	80	222.544	132.084	0.593522	0.240354
Cthe_0409	640105823	89	9932	ACT domain-containing protein	10	10	11	8	12	10	12	6	39.7086	43.7962	48.7932	34.9859	52.3245	42.9175	56.4911	27.9281	79	167.284	179.661	1.07399	0.799925
Cthe_2378	640107789	289	32876	parB-like partition protein	8	18	10	12	10	5	8	8	9.8071	24.1705	13.6726	16.0948	13.4503	6.67383	11.6459	11.4206	79	63.7449	43.1906	0.677554	0.156106
Cthe_0953	640106372	312	34076	aspartate carbamoyltransferase	12	5	4	7	12	14	15	10	13.5701	6.30842	5.1411	8.74785	14.9259	17.091	20.1098	13.1907	79	33.7675	65.3174	1.93433	0.014424
Cthe_1852	640107271	296	32233	Hsp33 protein	16	8	12	9	6	10	8	10	19.0321	10.5608	15.9926	11.8181	7.93136	12.9042	11.3705	13.9037	79	57.4037	46.1098	0.803255	0.269797
Cthe_1559	640106977	387	41816	Cystathionine gamma-synthase	8	8	14	18	7	9	7	8	7.32365	8.07754	14.2539	17.979	7.06085	8.8927	7.62311	8.52857	79	47.6341	32.1052	0.673997	0.170781
Cthe_1165	640106587	403	44843	YbbR-like protein	20	12	11	11	8	6	7	4	17.452	11.5874	10.7757	10.588	7.73552	5.72437	7.32045	4.14554	79	50.4031	24.9259	0.494531	0.00553262
Cthe_0625	640106039	710	79811	glycoside hydrolase, family 9	9	13	9	14	7	7	10	10	4.48473	7.12062	5.01429	7.63411	3.84866	3.78184	5.91082	5.79649	79	24.2538	19.3378	0.797312	0.23887
Cthe_0433	640105847	789	89488	glycoside hydrolase, family 9	9.84615	8.69565	13.6	10.2	8.57143	6.6	8.7619	12.65	4.41094	4.30225	6.79314	5.01831	4.22983	3.21145	4.66697	6.58469	78.9251	20.5246	18.6929	0.910756	0.552948
Cthe_0133	640105544	494	55119	AMP-dependent synthetase and ligase	20	13	8	7	10	7	7	6	14.2371	10.2341	6.41482	5.52496	7.86872	5.43544	5.97195	5.03159	78	36.411	24.3077	0.667592	0.17068
Cthe_0777	640106194	870	99390	DNA mismatch repair protein MutS	8	8	13	11	10	9	10	9	3.25776	3.59311	5.89086	4.90457	4.46798	3.95572	4.82377	4.26211	78	17.6463	17.5096	0.992252	0.902408
Cthe_1004	640106422	235	25638	uridylate kinase	15	7	6	8	11	8	12	10	22.4834	11.6599	10.1552	13.25	18.1788	13.0353	21.3945	17.5128	77	57.5485	70.1214	1.21847	0.274373
Cthe_1348	640106772	58	6906	ribosomal protein S21	19	8	10	9	7	11	5	7	115.228	53.8967	68.1271	60.313	47.1129	72.3766	36.5365	49.8807	76	297.565	205.907	0.691972	0.137646
Cthe_0284	640105696	452	52232	protein of unknown function DUF815	14	6	7	11	8	10	7	13	10.9153	5.2083	6.14535	9.44022	6.89693	8.45057	6.52686	11.8096	76	31.7091	33.684	1.06228	0.725075
Cthe_1841	640107255	269	30660	hypothetical protein		12	8	11	11	11	10	13	0.130077	17.3595	11.7804	15.8624	15.8811	15.6054	15.601	19.8436	76	45.1324	66.9311	1.483	0.282086
Cthe_0456	640105870	138	15809	protein of unknown function UPF0047	7	7	11	6	13	10	9	12	18.0025	19.8556	31.4681	16.9921	36.5344	27.6787	27.3998	35.728	75	86.3184	127.341	1.47525	0.0347762
Cthe_2883	640108302	358	40807	histidinol-phosphate aminotransferase	7	7	7	6	15	11	11	11	6.93951	7.65385	7.75893	6.55005	16.2332	11.7258	12.8832	12.634	75	28.9023	53.4762	1.85024	0.00023944
Cthe_2810	640108230	584	64062	Na/Pi-cotransporter II-related protein	13	10	8	9	10	10	8	7	7.84895	6.67442	5.42624	5.98999	6.65607	6.54051	5.76311	4.9539	75	25.9396	23.9136	0.921895	0.486526
Cthe_1839	640107253	353	40228	Radical SAM		9	13	10	13	7	14	9	0.0991239	9.94882	14.5186	10.9988	14.2826	7.60653	16.597	10.5043	75	35.5653	48.9904	1.37748	0.326117
Cthe_2257	640107663	148	16364	ribosomal protein L9	16	10	10	8	10	10	5	5	38.0643	26.3369	26.6985	21.0388	26.2645	25.8085	14.3184	14.0414	74	112.138	80.4328	0.717263	0.128488
Cthe_0706	640106123	299	33652	transcriptional regulator, RpiR family	10	12	11	7	8	9	10	7	11.8196	15.6178	14.5237	9.12819	10.4261	11.5099	14.0357	9.67585	74	51.0893	45.6477	0.893487	0.499205
Cthe_0286	640105698	424	48442	response regulator receiver sensor signal transduction histidine kinase	6	10	7	9	10	12	12	8	5.03405	9.19307	6.55117	8.25036	9.1678	10.7925	11.8578	7.78433	74	29.0286	39.6024	1.36425	0.0810651
Cthe_2365	640107776	459	50851	tRNA modification GTPase TrmE	11	10	8	12	13	7	6	7	8.46182	8.49207	6.90397	10.1337	10.9842	5.8499	5.52207	6.30301	74	33.9916	28.6592	0.843125	0.276326
Cthe_1963	640107379	837	92263	glycoside hydrolase, family 10	10	10	6	10	10	7	8	13	4.2223	4.65694	2.85122	4.63867	4.64414	3.20801	4.02109	6.37746	74	16.3691	18.2507	1.11495	0.607577
Cthe_1227	640106650	276	31933	Thymidylate synthase	2	10	15	14	7	8	8	9	2.66234	14.1227	21.404	19.6385	9.90054	11.0989	12.1944	13.4349	73	57.8275	46.6287	0.806342	0.945958
Cthe_1317	640106741	294	34068	hypothetical protein	10	5	12	6	13	12	9	6	12.0206	6.69465	16.1014	7.97591	17.1488	15.5647	12.8611	8.45444	73	42.7926	54.0291	1.26258	0.320094
Cthe_0439	640105853	248	27943	CobB/CobQ-like glutamine amidotransferase	11	8	10	10	8	10	9	6	15.6612	12.6049	15.933	15.6555	12.5702	15.4018	15.2466	10.0226	72	59.8545	53.2413	0.889512	0.311264
Cthe_1347	640106771	147	16461	GatB/YqeY	10	7	10	7	12	6	9	10	24.0413	18.64	26.8801	18.5669	31.6794	15.6933	25.7222	27.9967	71	88.1282	101.092	1.1471	0.52125
Cthe_2889	640108308	220	25592	phosphoribosyl-AMP cyclohydrolase	7	6	4	9	12	12	8	13	11.2925	10.7007	7.29101	15.9007	21.1676	20.8001	15.2984	24.2633	71	45.1849	81.5295	1.80435	0.0118184
Cthe_0312	640105723	803	90613	ATPase AAA-2	6	11	13	15	6	6	8	6	2.65808	5.33473	6.38238	7.22868	2.92364	2.87288	4.19135	3.0954	71	21.6039	13.0833	0.605599	0.0923536
Cthe_0521	640105936	1089	126783	helicase-like protein	9	11	10	7	10	6.22222	8	9	2.92393	3.93369	3.62844	2.50627	3.56946	2.19556	3.09059	3.40499	70.2222	12.9923	12.2606	0.94368	0.698845
Cthe_0163	640105574	424	46775	GTP1/OBG subdomain containing protein	7	16	5	5	12	7	7	11	5.8593	14.6543	4.70577	4.62383	10.9832	6.3328	6.95788	10.6674	70	29.8432	34.9413	1.17083	0.412867
Cthe_0519	640105934	610	69591	DNA methylase N-4/N-6	5	11	8	11	11	4	10	10	2.92546	7.0226	5.19496	6.99505	7.0033	2.54189	6.87981	6.74673	70	22.1381	23.1717	1.04669	0.936263
Cthe_2432	640107846	197	21056	electron transport complex, RnfABCDGE type, G subunit	4	12	10	13	7	8	7	8	7.28234	23.7041	20.0577	25.5625	13.8708	15.5497	14.9753	16.7541	69	76.6067	61.1499	0.798233	0.673273
Cthe_1014	640106432	793	88690	MutS2 family protein	2	10	8	11	13	6	10	9	0.926615	4.91533	3.99612	5.38081	6.35781	2.90911	5.29216	4.67595	69	15.2189	19.235	1.26389	0.388833
Cthe_2812	640108232	611	68511	glycoside hydrolase, family 9	6.15385	16.3043	3.4	6.8	6.42857	4.4	14.2381	10.35	3.58145	10.3615	2.24106	4.34116	4.11232	2.78532	9.75068	6.96911	68.0749	20.5252	23.6174	1.15066	0.64572
Cthe_0361	640105775	188	21993	hypothetical protein	8	7	11	12	8	6	9	7	15.0758	14.5749	23.0989	24.7414	16.582	12.2709	20.1126	15.3887	68	77.4911	64.3542	0.830472	0.337171
Cthe_2377	640107788	258	28492	Cobyrinic acid a,c-diamide synthase	14	4	9	11	5	12	6	7	19.1229	6.13294	13.799	16.5387	7.60781	17.7365	9.82415	11.2135	68	55.5935	46.382	0.834306	0.632046
Cthe_1320	640106744	313	35001	ribosomal protein L11 methyltransferase	17	11	6	4	8	11	3	8	19.1164	13.6862	7.62451	5.03544	9.95979	13.4116	4.1153	10.5449	68	45.4625	38.0316	0.836549	0.72295
Cthe_0952	640106371	426	46253	dihydroorotase, multifunctional complex type	10	8	4	6	8	7	11	14	8.29593	7.33804	3.76531	5.5045	7.31787	6.30307	10.8267	13.4869	68	24.9038	37.9346	1.52325	0.120622
Cthe_2328	640107735	417	44384	UDP-N-acetylglucosamine 1-carboxyvinyltransferase	9	9	11	7	10	6	8	8	7.63587	8.4219	10.4139	6.54515	9.32169	5.53219	8.07112	7.915	68	33.0168	30.84	0.934069	0.637491
Cthe_3149	640108582	476	52965	aminoacyl-histidine dipeptidase	6	12	9	11	9	9	6	6	4.48411	9.81032	7.4793	8.96424	7.35773	7.22999	5.32485	5.22186	68	30.738	25.1344	0.8177	0.396941
Cthe_0783	640106200	480	54929	RNA modification enzyme, MiaB family	6	8	7	10	12	8	10	7	4.44674	6.51251	5.78687	8.08868	9.70183	6.38185	8.74309	6.02725	68	24.8348	30.854	1.24237	0.227727
Cthe_1144	640106566	473	54462	restriction modification system DNA specificity domain	5	12	8	10	9	6.28571	7	10	3.77279	9.87254	6.69963	8.20839	7.4044	5.10565	6.23709	8.70086	67.2857	28.5533	27.448	0.961289	0.998663
Cthe_2911	640108334	67	8002	ribosomal protein L29	6	9	11	9	8	7	9	8	31.8573	52.4169	64.8149	52.2112	46.5286	40.0762	56.4354	49.262	67	201.3	192.302	0.9553	0.897846
Cthe_1801	640107215	254	28179	ABC transporter related protein	9	6	4	5	14	12	9	8	12.5361	9.26832	6.31505	7.71852	21.3646	18.0158	14.8865	12.9943	67	35.8379	67.2613	1.87682	0.00835842
Cthe_3062	640108483	460	50698	signal transduction histidine kinase regulating citrate/malate metabolism	10	8	11	13	4	7	6	8	7.68275	6.79567	9.44043	10.9474	3.43033	5.83719	5.51006	7.17512	67	34.8662	21.9527	0.629626	0.0342908
Cthe_0914	640106333	850	96312	hypothetical protein	3	7	10	9	10	11	9	8	1.27613	3.22362	4.64867	4.11547	4.57311	4.93864	4.44843	3.88301	67	13.2639	17.8432	1.34524	0.199131
Cthe_2961	640108383	541	60410	extracellular solute-binding protein, family 5		6	15	16	13	8	5	4	0.0646779	4.35148	10.9196	11.44	9.3193	5.66227	3.91704	3.08808	67	26.7758	21.9867	0.821142	0.55735
Cthe_0993	640106411	92	10668	protein of unknown function DUF448	2	10	12	7	13	6	9	7	7.98702	42.368	51.4546	29.6666	54.8016	25.0752	41.0997	31.4465	66	131.476	152.423	1.15932	0.492581
Cthe_1465	640106886	150	16786	Redoxin	4	12	8	8	11	9	6	8	9.56414	31.1314	21.1262	20.7583	28.4801	22.9432	16.8975	22.0037	66	82.58	90.3245	1.09378	0.564204
Cthe_2095	640107502	255	29113	hydrolase, TatD family	5	8	7	6	15	9	9	7	6.99815	12.2588	10.8929	9.19575	22.7901	13.496	14.8281	11.3454	66	39.3457	62.4596	1.58746	0.0463908
Cthe_0276	640105688	319	35684	D-isomer specific 2-hydroxyacid dehydrogenase, NAD-binding	2	10	14	10	5	6	8	11	2.30347	12.219	17.2924	12.1711	6.15303	7.23173	10.5506	14.1786	66	43.9859	38.114	0.866506	0.951479
Cthe_3114	640108547	391	44478	glycosyl transferase, group 1	15	8	6	11	8	5	6	7	13.5131	7.9949	6.10351	10.913	7.97293	4.93283	6.48243	7.39918	66	38.5245	26.7874	0.695334	0.132281
Cthe_1199	640106622	431	47277	amidohydrolase	6	10	8	8	13	6	6	9	4.95229	9.04376	7.35249	7.22446	11.6978	5.35249	5.88081	8.60332	66	28.573	31.5344	1.10364	0.743586
Cthe_1177	640106599	486	55261	putative nicotinate phosphoribosyltransferase	9	5	6	8	8	9	11	10	6.55177	4.04985	4.91044	6.40687	6.41443	7.08122	9.49011	8.46812	66	21.9189	31.4539	1.43501	0.0365435
Cthe_1250	640106673	173	18420	phosphoribosylaminoimidazole carboxylase, catalytic subunit	13	12	11	6	6		8	10	26.4959	26.9926	25.1017	13.5544	13.5704	0.218603	19.4547	23.7891	66	92.1446	57.0327	0.618948	0.261308
Cthe_0880	640106296	338	36872	phospho-2-dehydro-3-deoxyheptonate aldolase	10.0778	11.0742	9.03457	8.05135	8.05579	7.06087	5.04045	7.0802	10.5364	12.7587	10.573	9.27065	9.28664	8.01221	6.31931	8.65609	65.4753	43.1387	32.2742	0.748151	0.0312245
Cthe_1027	640106445	167	19038	protein of unknown function DUF177	7	6	6	10	8	15	5	8	14.8763	14.0967	14.2903	23.2489	18.6671	34.1951	12.6893	19.7638	65	66.5122	85.3154	1.2827	0.388699
Cthe_3164	640108597	544	62955	two component transcriptional regulator, AraC family	14	9	10	7	8	8	5	4	9.06929	6.45576	7.26355	5.01715	5.73054	5.63105	3.89543	3.07105	65	27.8058	18.3281	0.659147	0.0579638
Cthe_2191	640107597	737	86660	1,4-alpha-glucan branching enzyme	6	7	16	11	6	6	5	8	2.89611	3.71788	8.54644	5.78966	3.18546	3.13015	2.87533	4.47837	65	20.9501	13.6693	0.65247	0.192763
Cthe_2839	640108259	412	48666	hypothetical protein	4.75	12.5385	5.51515	7.59444	14.2667	11.2581	8.81699		4.11906	11.8386	5.33201	7.17922	13.4205	10.4259	8.99303	0.098902	64.7399	28.4689	32.9383	1.15699	0.566132
Cthe_1870	640107289	158	18123	GCN5-related N-acetyltransferase	6	8	8	13	8	4	11	6	13.5091	19.7849	20.0565	31.8722	19.7305	9.81363	29.1911	15.7317	64	85.2226	74.4669	0.873793	0.568794
Cthe_1240	640106663	189	21300	metal dependent phosphohydrolase	6	10	6	7	12	11	5	7	11.2933	20.6236	12.6268	14.4409	24.6396	22.2108	11.2123	15.3073	64	58.9846	73.3699	1.24388	0.383535
Cthe_0947	640106366	307	32517	dihydroorotate dehydrogenase family protein	11	6	5	6	10	5	11	10	12.6514	7.66825	6.49918	7.63816	12.6617	6.28253	15.0234	13.4056	64	34.457	47.3732	1.37485	0.239641
Cthe_1509	640106929	411	47549	protein of unknown function DUF438	9	10	9	11	8	2	9	6	7.74734	9.48384	8.66216	10.3819	7.58495	1.93233	9.19992	6.0477	64	36.2753	24.7649	0.682693	0.164235
Cthe_1373	640106797	1917	217860	YD repeat protein	11.8409	14.9802	4.56667	2.45397	14.0455	1.58333	7.1	7.17857	2.17956	3.03591	0.952382	0.512143	2.83991	0.332086	1.56061	1.54713	63.7491	6.67999	6.27973	0.940081	0.883562
Cthe_2264	640107670	198	22320	H+-transporting two-sector ATPase, E subunit	9	10	8	7	9	11	5	4	16.0816	19.6862	16.0047	13.7845	17.6883	21.2012	10.7026	8.43764	63	65.5569	58.0297	0.885181	0.431659
Cthe_0950	640106369	357	39841	carbamoyl-phosphate synthase, small subunit	3	13	6	4	7	5	12	13	3.03841	14.1615	6.6848	4.41482	7.6542	5.40263	14.0832	14.9522	63	28.2995	42.0922	1.48739	0.255577
Cthe_2743	640108162	339	36116	putative metalloendopeptidase, glycoprotease family	8	9	6	13	11	5	6	5	8.36062	10.3597	7.03974	14.8549	12.6018	5.68949	7.47678	6.13017	63	40.6149	31.8983	0.785382	0.307469
Cthe_2262	640107668	651	73733	V-type ATPase, 116 kDa subunit	7	10	7	14	5	7	5	8	3.8162	5.9875	4.26682	8.32598	3.01508	4.12459	3.25517	5.06998	63	22.3965	15.4648	0.690502	0.136175
Cthe_1288	640106711	228	26438	two component transcriptional regulator, winged helix family	9	7	6	8	11	8	8	5	13.9656	12.0179	10.467	13.6568	18.7369	13.4355	14.7616	9.1146	62	50.1072	56.0486	1.11857	0.60626
Cthe_3094	640108522	324	37647	glycosyl transferase, family 2	6	8	7	5	9	10	10	7	6.58777	9.64817	8.57314	6.05094	10.8095	11.7891	12.9527	8.92926	62	30.86	44.4806	1.44137	0.0272402
Cthe_1321	640106745	386	42087	chaperone protein DnaJ	6	8	10	8	8	6	8	8	5.52963	8.09846	10.2367	8.06669	8.0762	5.97648	8.71931	8.55066	62	31.9315	31.3227	0.980933	0.965426
Cthe_0309	640105720	660	75513	excinuclease ABC, B subunit	6	9	9	12	10	5	4	7	3.23399	5.32111	5.39416	7.04756	5.88961	2.92233	2.58122	4.38345	62	20.9968	15.7766	0.751381	0.244088
Cthe_2627	640108040	272	30023	purine operon repressor, PurR	19	6	7	5	6	6	5	7	24.5707	8.65497	10.2121	7.20773	8.63118	8.48133	7.79087	10.6363	61	50.6455	35.5397	0.701734	0.402644
Cthe_3017	640108438	217	23839	hydrogenase accessory protein HypB	4	9	5	7	10	8	8	10	6.61116	16.184	9.19469	12.5776	17.9131	14.1165	15.5099	18.9655	61	44.5674	66.5051	1.49224	0.0579781
Cthe_0676	640106093	296	34291	tyrosine recombinase XerD	7	9	8	5	6	11	8	7	8.39305	11.8646	10.7058	6.62332	7.93136	14.1819	11.3705	9.77392	61	37.5868	43.2576	1.15087	0.437422
Cthe_0722	640106139	359	40136	tRNA (5-methylaminomethyl-2-thiouridylate)-methyltransferase	5	5	9	7	10	9	10	6	4.97083	5.48252	9.91685	7.60259	10.8277	9.58628	11.6899	6.92369	61	27.9728	39.0276	1.3952	0.104721
Cthe_1955	640107371	718	80721	RNA binding S1	10	9	8	12	7	4	3	8	4.9221	4.89127	4.41354	6.47826	3.80578	2.15955	1.794	4.59687	61	20.7052	12.3562	0.596769	0.0392732
Cthe_0886	640106302	894	102161	DNA polymerase I	5	5	6	13	10	8	6	8	1.99612	2.2016	2.66943	5.63289	4.34804	3.4265	2.83516	3.6919	61	12.5	14.3016	1.14412	0.399958
Cthe_0162	640105573	92	10039	ribosomal protein L27	8	8	5	6	10	7	10	6	30.8071	33.9783	21.6875	25.4882	42.2516	29.1859	45.6161	27.0174	60	111.961	144.071	1.2868	0.176607
Cthe_0778	640106195	130	15117	hypothetical protein	5	8	9	9	6	9	5	9	13.7271	24.0462	27.3858	26.9089	18.0591	26.4729	16.3009	28.5233	60	92.068	89.3562	0.970546	0.915609
Cthe_1754	640107167	318	35741	periplasmic binding protein	7	8	6	8	9	9	8	5	7.8124	9.83021	7.50463	9.79164	11.0135	10.8222	10.5838	6.53499	60	34.9389	38.9545	1.11493	0.528328
Cthe_0244	640105656	707	76102	heavy metal translocating P-type ATPase		3	6	7	10	5	15	14	0.0494919	1.69218	3.37549	3.86044	5.49808	2.72806	8.87447	8.12647	60	8.9776	25.2271	2.81	0.127394
Cthe_2312	640107719	159	17547	hypothetical protein	8	5	4	7	7	13	7	8	17.8255	12.3788	10.0882	17.1656	17.1858	31.1586	18.5544	20.7582	59	57.458	87.657	1.52558	0.0557521
Cthe_1572	640106990	267	30064	ABC transporter related protein	4	4	20	12	5	2	5	7	5.37311	5.92622	29.4518	17.4209	7.35137	2.97448	7.93677	10.8355	59	58.172	29.0981	0.500208	0.289356
Cthe_3091	640108514	185	19875	hydro-lyases, Fe-S type, tartrate/fumarate subfamily, beta subunit	8	6	7	7	7	10	6	8	15.3203	12.7252	15.0146	14.7531	14.7705	20.6468	13.7007	17.8408	59	57.8131	66.9589	1.15819	0.234938
Cthe_0657	640106072	199	23223	hypothetical protein	9	6	9	3	7	10	7	8	16.0008	11.8299	17.8902	5.98834	13.7314	19.1943	14.8248	16.5857	59	51.7092	64.3362	1.24419	0.273843
Cthe_0351	640105765	463	53868	PpiC-type peptidyl-prolyl cis-trans isomerase	7	4	5	12	8	6	7	10	5.36575	3.41749	4.30939	10.0462	6.73308	4.98255	6.3718	8.88879	59	23.1388	26.9762	1.16584	0.408507
Cthe_0985	640106403	427	49665	peptidase M16-like protein	6	6	11	17	7		7	5	4.99868	5.51324	10.17	15.3945	6.39941	0.0885677	6.909	4.86681	59	36.0764	18.2638	0.506252	0.227116
Cthe_1522	640106942	212	23721	NADPH-dependent FMN reductase	4	5	12	8	10	8	8	3	6.76708	9.28409	22.3294	14.6875	18.3356	14.4495	15.8757	5.95838	58	53.068	54.6192	1.02923	0.891017
Cthe_2333	640107740	232	26707	two component transcriptional regulator, winged helix family	7	7	11	13	6	4	6	4	10.7084	11.8107	18.7181	21.7061	10.1193	6.68342	10.9251	7.20109	58	62.9432	34.929	0.554928	0.0271944
Cthe_0068	640105477	203	22215	Peptidylprolyl isomerase	10	8	5	8	8	7	6	6	17.4092	15.399	9.82881	15.3386	15.3567	13.2271	12.4859	12.2444	58	57.9757	53.3141	0.919594	0.639006
Cthe_2104	640107511	291	32990	PSP1	11	11	5	8	7	3	8	5	13.347	14.7209	6.85652	10.7001	9.3902	4.02876	11.5658	7.14133	58	45.6246	32.1261	0.704141	0.201252
Cthe_1205	640106628	642	74274	putative serine protein kinase, PrkA	2	6	8	11	6	8	8	9	1.14456	3.6669	4.93602	6.64638	3.65683	4.77148	5.24245	5.77575	58	16.3939	19.4465	1.18621	0.400342
Cthe_0325	640105736	645	72494	NAD+ synthetase	7	7	5	6	9	8	10	6	3.8517	4.24819	3.09341	3.63553	5.42989	4.74929	6.50648	3.85365	58	14.8288	20.5393	1.38509	0.0449338
Cthe_2741	640108160	431	47891	ATP-dependent Clp protease, ATP-binding subunit ClpX	5	10	12	10	6	5	7	2	4.14044	9.04376	10.9833	9.00827	5.44706	4.47503	6.84488	1.98538	57	33.1758	18.7523	0.565241	0.107997
Cthe_2701	640108120	249	28080	glycosyl transferase, WecB/TagA/CpsF family		7	8	10	13	4	6	9	0.140525	11.0043	12.7266	15.5926	20.248	6.22712	10.1792	14.8917	57	39.4641	51.546	1.30615	0.375404
Cthe_1937	640107353	268	29809	glutamate racemase	15	7	5	4	5	6	6	8	19.7149	10.2242	7.44495	5.88094	7.32394	8.60792	9.45757	12.3155	56	43.265	37.7049	0.871488	0.869575
Cthe_2535	640107951	239	28255	adenylylsulfate reductase, thioredoxin dependent	6	10	6	6	10	6	6	6	8.93069	16.309	9.98524	9.81136	16.2642	9.65239	10.6051	10.4	56	45.0363	46.9218	1.04186	0.789251
Cthe_2807	640108227	343	40905	glycoside hydrolase, family 5	6	5	7	7	11	7	7	6	6.22285	5.73827	8.09825	7.95723	12.4548	7.8283	8.601	7.24666	56	28.0166	36.1308	1.28962	0.139699
Cthe_2692	640108111	367	42322	glycosyl transferase, group 1	11	7	7	8	5	6	6	6	10.583	7.46616	7.56866	8.48431	5.34827	6.28589	6.90635	6.77276	56	34.1022	25.3133	0.742278	0.0252402
Cthe_1026	640106444	66	7762	ribosomal protein L32	11	10	9		8	5	9	4	58.8481	59.0585	53.9416	0.582443	47.2335	29.2233	57.2904	25.3129	56	172.431	159.06	0.922459	0.526925
Cthe_1275	640106698	145	16887	H+-ATPase subunit H	6	8	8	8	5	4	9	7	14.7202	21.5587	21.8546	21.4741	13.5367	10.6935	26.077	19.9523	55	79.6076	70.2594	0.882572	0.446745
Cthe_2265	640107671	339	38990	H+-transporting two-sector ATPase, C (AC39) subunit	7	8	4	16	5	5	5	5	7.32845	9.22126	4.73163	18.2568	5.79002	5.68949	6.25108	6.13017	55	39.5381	23.8608	0.603488	0.197825
Cthe_3063	640108484	320	36030	Acetyl xylan esterase	6	10	10	7	6	6	4	6	6.67011	12.1808	12.348	8.52915	7.33651	7.20913	5.32376	7.76751	55	39.7281	27.6369	0.695651	0.0806614
Cthe_0427	640105841	389	43230	serine phosphatase	4	9	8	8	5	8	6	7	3.68797	9.02811	8.14633	8.00448	5.0458	7.87478	6.51576	7.43722	55	28.8669	26.8736	0.930948	0.895068
Cthe_0678	640106095	433	46643	pyrimidine-nucleoside phosphorylase	5	8	7	7	8	4	9	7	4.12131	7.21941	6.41501	6.3033	7.19957	3.58096	8.73249	6.68148	55	24.059	26.1945	1.08876	0.805829
Cthe_2163	640107566	111	12699	anti-sigma-factor antagonist	6	6	7	9	10	8	3	5	19.2292	21.2086	25.0243	31.5149	35.0193	27.5972	11.6044	18.7219	54	96.9769	92.9428	0.958401	0.684794
Cthe_2596	640108010	159	17894	protein tyrosine phosphatase	4	8	5	7	8	9	8	5	9.02277	19.6604	12.5487	17.1656	19.6064	21.6445	21.1676	13.07	54	58.3975	75.4885	1.29267	0.207065
Cthe_1595	640107013	205	24377	hypothetical protein	6	8	7	5	11	4	6	7	10.4119	15.2488	13.5497	9.56343	20.8391	7.56368	12.364	14.1126	54	48.7739	54.8794	1.12518	0.757072
Cthe_1064	640106486	387	43028	aminotransferase, class V	6	5	9	11	5	4	8	6	5.51534	5.08586	9.19935	11.0258	5.07188	4.0066	8.69678	6.42275	54	30.8263	24.198	0.784979	0.371186
Cthe_2972	640108394	683	74471	glycoside hydrolase, family 11	10	7	3	3	8	3	8	12	5.17433	4.01183	1.77569	1.74477	4.5643	1.7165	4.92775	7.21883	54	12.7066	18.4274	1.45022	0.380049
Cthe_0869	640106285	222	25305	hypothetical protein	8	5	6	5	8	7	6	8	12.7669	8.86588	10.7499	8.8311	14.0424	12.0951	11.4173	14.8674	53	41.2138	52.4221	1.27196	0.0604782
Cthe_2304	640107710	306	35164	hypothetical protein	9	7	5	6	11	6	5	4	10.4057	8.95451	6.52042	7.66312	13.9608	7.53896	6.92522	5.45965	53	33.5438	33.8846	1.01016	0.859936
Cthe_0958	640106377	374	42568	queuine tRNA-ribosyltransferase	8	7	8	9	5	5	6	5	7.57821	7.32642	8.47306	9.35335	5.24817	5.15705	6.77708	5.55649	53	32.731	22.7388	0.694717	0.00492372
Cthe_0999	640106417	381	41891	1-deoxy-D-xylulose 5-phosphate reductoisomerase	4	9	6	6	9	7	7	5	3.76541	9.21767	6.26371	6.15464	9.19234	7.04752	7.74316	5.4544	53	25.4014	29.4374	1.15889	0.411533
Cthe_1344	640106768	724	83035	(p)ppGpp synthetase I, SpoT/RelA	3	8	8	8	6	8	6	6	1.49822	4.31769	4.37697	4.30075	3.24265	4.23106	3.50087	3.43315	53	14.4936	14.4077	0.994075	0.777788
Cthe_0198	640105611	501	54538	Glutamate synthase (NADPH)		3	3		12	12	12	11	0.0698418	2.38797	2.42075	0.076729	9.29517	9.13378	10.0353	9.02791	53	4.95529	37.4922	7.56609	0.0139014
Cthe_1178	640106600	241	27447	isochorismatase hydrolase	4	7	4	5	8	7	9	8	5.95278	11.3696	6.6557	8.13487	12.9353	11.1415	15.6895	13.6953	52	32.113	53.4616	1.6648	0.0111618
Cthe_0112	640105523	305	33488	UDP-N-acetylenolpyruvoylglucosamine reductase	11	8	4	4	9	6	5	5	12.7343	10.2492	5.25909	5.16751	11.4829	7.56368	6.94792	6.81353	52	33.4101	32.808	0.981978	0.886166
Cthe_1183	640106605	309	35028	ATPase associated with various cellular activities, AAA_3	11	8	4	5	7	4	5	8	12.5695	10.1165	5.19101	6.34467	8.8432	5.01797	6.85798	10.6814	52	34.2217	31.4006	0.917563	0.806613
Cthe_1029	640106447	358	38666	phosphate acetyltransferase	5	7	5	6	8	6	8	7	4.98472	7.65385	5.57332	6.55005	8.70786	6.44392	9.40127	8.08123	52	24.7619	32.6343	1.31792	0.0598558
Cthe_1794	640107208	695	76731	translation elongation factor G	6	10	2	6	6	8	5	9	3.07113	5.60843	1.18212	3.37398	3.37796	4.40761	3.04909	5.3353	52	13.2357	16.17	1.2217	0.371928
Cthe_2876	640108295	741	85124	ATP-dependent DNA helicase PcrA	5	5	9	5	5	7	8	8	2.40827	2.65618	4.80452	2.64575	2.64887	3.62362	4.54205	4.45419	52	12.5147	15.2687	1.22006	0.299811
Cthe_0176	640105587	116	13946	hypothetical protein	10	5	7	6	4	9	4	6	30.4661	16.9675	23.9457	20.2148	13.603	29.6679	14.6862	21.4276	51	91.594	79.3848	0.866702	0.446768
Cthe_0724	640106141	265	30687	histidinol phosphate phosphatase HisJ family	5	7	6	4	12	5	7	5	6.73407	10.3399	9.00556	5.94751	17.5731	7.27826	11.1326	7.84199	51	32.0271	43.826	1.3684	0.26814
Cthe_1053	640106475	317	35075	L-lactate dehydrogenase	4	7	7	4	10	10	5	4	4.52562	8.64378	8.76245	4.9719	12.2623	12.0494	6.68491	5.2702	51	26.9038	36.2668	1.34802	0.323435
Cthe_0572	640105986	349	39515	radical SAM enzyme, Cfr family	11	7	6	4	9	5	4	5	11.1289	7.85123	6.83803	4.51602	10.0352	5.52647	4.88139	5.95452	51	30.3341	26.3976	0.870226	0.598769
Cthe_1168	640106590	462	51553	Extradiol ring-cleavage dioxygenase, class III enzyme, subunit B	8	6	6	4	8	10	6	3	6.13474	5.09557	5.16553	3.41145	6.74765	8.26766	5.48621	2.73415	51	19.8073	23.2357	1.17309	0.697061
Cthe_1270	640106693	407	46243	proteinase inhibitor I4, serpin	7	7	7	6	8	6	4	6	6.10404	6.73238	6.82481	5.76146	7.65949	5.66811	4.18576	6.10714	51	25.4227	23.6205	0.929111	0.494783
Cthe_1001	640106419	252	29067	undecaprenyl diphosphate synthase		13	5	4	10	6	6	7	0.138852	20.0621	7.91765	6.25433	15.4252	9.15445	10.0581	11.4805	51	34.3729	46.1182	1.3417	0.287824
Cthe_0767	640106184	174	19750	16S rRNA processing protein RimM	5	7	4	4	10	9	4	7	10.2559	15.7476	9.21852	9.058	22.3399	19.7786	9.79082	16.6269	50	44.28	68.5362	1.54779	0.0918542
Cthe_0938	640106357	188	21137	regulatory protein, DeoR	9	6	4	6	7	8	4	6	16.937	12.5221	8.53204	12.473	14.5348	16.2941	9.06172	13.2213	50	50.4641	53.1119	1.05247	0.763459
Cthe_0628	640106042	278	31440	hypothetical protein	4	8	9	5	6	6	6	6	5.16051	11.2446	12.8063	7.05217	8.4449	8.29828	9.11737	8.94102	50	36.2636	34.8016	0.959684	0.918356
Cthe_0609	640106023	325	35181	peptidase M42	4	5	7	9	7	4	8	6	4.41422	6.05608	8.54676	10.7635	8.40784	4.77094	10.3559	7.64801	50	29.7806	31.1827	1.04708	0.799836
Cthe_1032	640106450	486	52960	glutamyl-tRNA(Gln) amidotransferase, A subunit	6	5	7	3	6	6	10	7	4.39184	4.04985	5.71543	2.45201	4.83062	4.74675	8.63515	5.95284	50	16.6091	24.1654	1.45494	0.115188
Cthe_3227	640108661	267	30260	copper amine oxidase-like protein				23	9.33333		17		0.131052	0.144542	0.146526	33.2582	13.5976	0.141642	26.6115	0.152613	49.3333	33.6803	40.5034	1.20259	0.566069
Cthe_1232	640106655	576	64508	AMP-dependent synthetase and ligase	3	8	6	4	8	4	8	8	1.88318	5.42709	4.14318	2.73627	5.41218	2.69193	5.84315	5.73013	49	14.1897	19.6774	1.38674	0.245072
Cthe_2895	640108314	583	67464	glycoside hydrolase, family 18	6	8	7	6	8	7	4	3	3.66113	5.36193	4.76449	4.02215	5.34719	4.60567	2.92213	2.16668	49	17.8097	15.0417	0.844578	0.339999
Cthe_1305	640106728	115	12430	Cupin 2, conserved barrel	5	7	6	4	8	7	5	6	15.5176	23.8268	20.7519	13.7051	27.1079	23.3487	18.4271	21.6139	48	73.8015	90.4977	1.22623	0.183461
Cthe_1857	640107276	429	47604	carboxyl-terminal protease	3	11	4	6	6	8	4	6	2.52847	9.98552	3.73898	5.46601	5.47245	7.14054	3.9711	5.79395	48	21.719	22.378	1.03035	0.657799
Cthe_0108	640105517	213	24725	type IV pilus assembly PilZ		11	5	7	9	5	6	5	0.164276	20.1117	9.36736	12.8137	16.4426	9.05511	11.8997	9.75647	48	42.4571	47.1539	1.11063	0.399397
Cthe_2607	640108021	295	34161	ATP synthase F1, gamma subunit	5	7	9	7	8	6	6		6.04925	9.28841	12.0683	9.25196	10.5675	7.82007	8.59196	0.138127	48	36.6579	27.1177	0.739749	0.328601
Cthe_2599	640108013	153	16966	CMP/dCMP deaminase, zinc-binding	5	9	4	2	9	5	8	5	11.6636	22.9538	10.4838	5.27625	22.8907	12.6061	21.9977	13.5825	47	50.3775	71.0771	1.41089	0.213162
Cthe_2278	640107684	287	31450	extracellular solute-binding protein, family 3	5	5	6	7	4	6	4	10	6.21787	6.85793	8.31524	9.50986	5.49808	8.03806	5.9359	14.3397	47	30.9009	33.8118	1.0942	0.907501
Cthe_0908	640106327	303	34154	pseudouridine synthase, RluA family	2	10	6	3	7	8	5	6	2.4251	12.8642	7.87615	3.93293	9.01831	10.1099	6.99378	8.20331	47	27.0984	34.3253	1.26669	0.275184
Cthe_0979	640106397	723	80235	Peptidoglycan glycosyltransferase	6	4	10	10	3	5	4	5	2.95219	2.18852	5.46525	5.37008	1.65019	2.66769	2.3563	2.87431	47	15.976	9.54848	0.597675	0.10275
Cthe_0054	640105463	729	82373	protein of unknown function DUF187	5	9	2	7	8	5	6	5	2.44791	4.81747	1.12699	3.74394	4.27629	2.64573	3.47686	2.85066	47	12.1363	13.2495	1.09173	0.543312
Cthe_2666	640108081	864	93885	ATPase, P-type (transporting), HAD superfamily, subfamily IC	4	9	3	7	8	5	5	6	1.66044	4.06474	1.4037	3.15895	3.60812	2.23234	2.45268	2.87686	47	10.2878	11.17	1.08575	0.559041
Cthe_0156	640105567	613	70528	Radical SAM	4	12	7	6	8		6	4	2.34033	7.6178	4.53132	3.82531	5.0855	0.061694	4.1348	2.72537	47	18.3148	12.0074	0.655611	0.303034
Cthe_0828	640106245	627	68917	deoxyxylulose-5-phosphate synthase		6	9	9	6	3	9	5	0.0558066	3.75463	5.67807	5.57919	3.74431	1.86981	6.03057	3.3144	47	15.0677	14.9591	0.992792	0.502897
Cthe_0712	640106129	227	25255	cytidylate kinase	5	6	5	5	4	6	6	9	7.86136	10.3707	8.78964	8.63658	6.95132	10.1627	11.1658	16.3349	46	35.6583	44.6147	1.25117	0.338968
Cthe_0626	640106040	470	53015	hypothetical protein	10	7	7	5	5	4	3	5	7.51929	5.82996	5.91	4.17128	4.1762	3.29905	2.74062	4.42155	46	23.4305	14.6374	0.624716	0.0227111
Cthe_2631	640108044	196	22119	Aminoacyl-tRNA hydrolase	4	7	4	5	6	6	6	7	7.31949	13.98	8.18379	10.0026	11.978	11.77	12.9318	14.7606	45	39.4859	51.4404	1.30275	0.0902475
Cthe_0816	640106233	289	31670	NAD(+) kinase	7	6	4	4	6	9	5	4	8.59634	8.14586	5.55025	5.4536	8.12347	11.9082	7.33258	5.7808	45	27.7461	33.1451	1.19459	0.40604
Cthe_1010	640106428	411	47311	peptidase U32	2	9	10	4	4	5	5	6	1.78785	8.54485	9.61405	3.83477	3.8393	4.69279	5.156	6.0477	45	23.7815	19.7358	0.829879	0.998725
Cthe_0099	640105508	291	32786	5,10-methylenetetrahydrofolate reductase		6	6	7	11	6	5	4	0.120243	8.08987	8.20094	9.37914	14.6805	7.92757	7.28219	5.74107	45	25.7902	35.6313	1.38158	0.339916
Cthe_1189	640106611	322	36542	ABC transporter related protein	11	2	4	5	4	6	6	6	12.062	2.51691	4.98144	6.08852	4.90047	7.16435	7.87152	7.71927	44	25.6489	27.6556	1.07824	0.536056
Cthe_1473	640106894	187	20935	NADPH-dependent FMN reductase	13	4		6	4	9	3	5	24.5122	8.46149	0.209211	12.5397	8.43824	18.4036	6.88818	11.113	44	45.7226	44.843	0.980762	0.475983
Cthe_2923	640108346	427	47370	preprotein translocase, SecY subunit	7	4	8	8	3	8		6	5.81813	3.70562	7.42137	7.29213	2.79411	7.17398	0.0973098	5.82109	44	24.2373	15.8865	0.655457	0.263221
Cthe_1039	640106457	115	12997	ribosomal protein S20	6	5	4	7	7	5	2	7	18.5603	17.115	13.948	23.7333	23.7613	16.7716	7.58763	25.1572	43	73.3566	73.2778	0.998925	0.782402
Cthe_1775	640107189	236	26218	peptidase M22, glycoprotease	4	5	7	9	7	3	5	3	6.0789	8.33994	11.7699	14.8227	11.5786	4.96767	8.97931	5.35244	43	41.0114	30.878	0.752912	0.31526
Cthe_1090	640106512	260	28863	hypothetical protein	2	6	9	8	4	3	6	5	2.82618	9.05443	13.6929	11.9759	6.06904	4.50912	9.74858	7.9928	43	37.5494	28.3195	0.754194	0.664975
Cthe_1063	640106485	392	44402	thiamine biosynthesis/tRNA modification protein ThiI	7	4	6	5	6	5	4	6	6.33761	4.03648	6.08794	5.00128	5.98899	4.92025	4.34593	6.34083	43	21.4633	21.596	1.00618	0.940347
Cthe_0287	640105699	1160	132881	multi-sensor hybrid histidine kinase	3	7	3	4	8	2	8	8	0.935098	2.36214	1.04552	1.3587	2.68743	0.684643	2.90143	2.84531	43	5.70145	9.1188	1.59938	0.341857
Cthe_1798	640107212	217	24633	CoA-binding protein	3		6	7	8	8	3	8	4.99868	0.177846	10.9976	12.5776	14.366	14.1165	5.9359	15.2099	43	28.7516	49.6283	1.7261	0.234445
Cthe_1256	640106679	755	83900	glycoside hydrolase, family 3-like protein		8	8	7	9	2	5	4	0.0463454	4.14041	4.19725	3.615	4.63878	1.0519	2.80678	2.21278	43	11.999	10.7102	0.892594	0.606024
Cthe_2193	640107599	948	103126	Carbohydrate binding family 6	4	4	6	10	4		7	8	1.51331	1.66909	2.51738	4.09553	1.6645	0.0398928	3.11196	3.4816	43	9.79532	8.29796	0.847136	0.40705
Cthe_2921	640108344	59	6619	ribosomal protein L30	8	2	7	8	5	4	4	4	48.0382	13.7364	47.0796	52.7753	33.2681	26.2806	28.8746	28.3161	42	161.629	116.739	0.722266	0.520668
Cthe_1279	640106702	62	7076	ribosomal protein L28	6	7	5	5	7	3	5	4	34.4264	44.1948	32.1814	31.621	44.0734	18.9092	34.1793	26.946	42	142.424	124.108	0.871399	0.383946
Cthe_2375	640107786	104	11623	hypothetical protein	10	6	4	5	5	3	5	4	33.9814	22.6361	15.4233	18.851	18.8732	11.2728	20.3761	16.064	42	90.8918	66.5861	0.732587	0.198055
Cthe_3119	640108552	220	24663	flavin reductase-like, FMN-binding	5	5	4	5	6	7	4	6	8.11149	8.94648	7.29101	8.91138	10.6713	12.205	7.74365	11.2982	42	33.2604	41.9182	1.2603	0.0920005
Cthe_2595	640108009	351	37625	Sua5/YciO/YrdC/YwlC family protein	3	8	6	8	4	2	6	5	3.09035	8.906	6.79907	8.87106	4.49558	2.26264	7.22117	5.92059	42	27.6665	19.9	0.719281	0.353313
Cthe_0306	640105717	727	83262	DNA gyrase/topoisomerase IV, subunit A	5	6	3	5	7	3	6	7	2.45465	3.23817	1.66822	2.6967	3.75866	1.61261	3.48642	3.97948	42	10.0577	12.8372	1.27635	0.406449
Cthe_0974	640106392	369	40747	UDP-N-acetylglucosamine--N-acetylmuramyl- (pentapeptide) pyrophosphoryl-undecaprenol N-acetylglucosamine transferase	7	6	5	6	5		6	7	6.73264	6.37982	5.40718	6.35479	5.31929	0.102489	6.86891	7.84033	42	24.8744	20.131	0.809306	0.351846
Cthe_0045	640105454	269	30564	copper amine oxidase-like protein	2	5	4	6	4	7	6	7.55556	2.73162	7.31683	5.96291	8.71716	5.86599	9.98181	9.42241	11.5965	41.5556	24.7285	36.8667	1.49086	0.149657
Cthe_2077	640107484	126	14109	CoA-binding protein	5	7	6	4	6	3	5	5	14.1629	21.7467	18.9403	12.5087	18.6324	9.30453	16.8184	16.4931	41	67.3585	61.2484	0.90929	0.609026
Cthe_2186	640107592	138	15891	single-strand binding protein	5	5	4	5	7	6	4	5	12.9314	14.2625	11.6234	14.2065	19.8011	16.7168	12.345	15.0589	41	53.0238	63.9217	1.20553	0.16067
Cthe_2058	640107463	175	19183	Appr-1-p processing protein	2	6	6	7	5	5	5	5	4.19889	13.4523	13.637	15.5962	11.2161	11.0214	12.1092	11.875	41	46.8843	46.2217	0.985867	0.746571
Cthe_2073	640107480	393	42622	amidohydrolase	3	8	4	5	6	5	5	5	2.76008	7.95421	4.08148	4.98856	5.97375	4.90773	5.39215	5.28786	41	19.7843	21.5615	1.08983	0.489245
Cthe_0875	640106291	494	56020	anthranilate synthase component I	6	7	5	4	7	3	7	2	4.32072	5.54672	4.03896	3.19047	5.53147	2.37322	5.97195	1.73219	41	17.0969	15.6088	0.912964	0.53013
Cthe_1446	640106868	845	94251	peptidase S1 and S6, chymotrypsin/Hap	4	5	9	8	6		3	6	1.69778	2.32926	4.21319	3.6849	2.77832	0.0447555	1.52437	2.94154	41	11.9251	7.28899	0.611229	0.259775
Cthe_0897	640106316	331	38297	putative deoxyguanosinetriphosphate triphosphohydrolase		7	8	8	8		6	4	0.105712	8.27819	9.57379	9.40707	9.41817	0.114255	7.65749	5.04729	41	27.3648	22.2372	0.812622	0.914204
Cthe_0004	640105414	1942	223587	YD repeat containing protein	3.94697	5.37302	2.03333	4.50794	6.27273	3.75	8.4	6.42857	0.729179	1.08763	0.42977	0.912126	1.26295	0.749747	1.81867	1.36984	40.7126	3.15871	5.20121	1.64663	0.0932084
Cthe_2363	640107774	242	27353	methyltransferase GidB	4	2	6	7	6	4	6	5	5.92819	3.34895	9.86146	11.2782	9.70117	6.40725	10.4737	8.58731	40	30.4168	35.1694	1.15625	0.436559
Cthe_1826	640107240	363	41751	response regulator receiver sensor signal transduction histidine kinase	2	9	6	9	5	5	2	2	2.02426	9.67475	6.57431	9.63679	5.40721	5.31333	2.40379	2.3573	40	27.9101	15.4816	0.554696	0.259093
Cthe_1492	640106912	540	61332	NAD(P)H dehydrogenase (quinone)	8	3	9	6	4	4	2	4	5.24861	2.21551	6.59287	4.34244	2.92213	2.8714	1.61588	3.0938	40	18.3994	10.5032	0.570845	0.0934174
Cthe_0129	640105540	505	58179	metal dependent phosphohydrolase	9	6	5	6	3	4	3	4	6.30526	4.66169	3.95099	4.6434	2.36254	3.0704	2.55067	3.30822	40	19.5613	11.2918	0.577253	0.00354143
Cthe_2615	640108029	422	45213	UDP-N-acetylglucosamine 1-carboxyvinyltransferase	5	5	6	5	6	3	6	4	4.22874	4.66404	5.65515	4.64574	5.56323	2.77813	6.00623	3.95889	40	19.1937	18.3065	0.953777	0.648711
Cthe_0249	640105661	802	88328	peptidase C11, clostripain	9	10	5	2	3	3	5	3	3.97027	4.86017	2.48784	1.00657	1.48764	1.46181	2.64229	1.57503	40	12.3249	7.16677	0.581489	0.279447
Cthe_2515	640107931	154	17616	Guanine deaminase		7	6	5	9	4	4	5	0.227213	17.7927	15.4966	12.7305	22.7421	10.0685	11.0624	13.4943	40	46.2471	57.3673	1.24045	0.380524
Cthe_1170	640106592	291	32289	Dihydrodipicolinate reductase		3	7	9	5	5	5	6	0.120243	4.11125	9.54535	12.0211	6.74507	6.62797	7.28219	8.54159	40	25.798	29.1968	1.13175	0.365039
Cthe_2881	640108300	213	23882	ATP phosphoribosyltransferase		3	3	3	11		12	8	0.164276	5.61677	5.69389	5.59474	20.0564	0.177551	23.6043	15.4956	40	17.0697	59.3338	3.47598	0.514804
Cthe_0848	640106265	359	40175	peptidase M24	3	5	5	4	8	5	5	4	3.02149	5.48252	5.55779	4.39023	8.6836	5.37253	5.90283	4.65363	39	18.452	24.6126	1.33387	0.169387
Cthe_0320	640105731	488	55575	hypothetical protein	2	7	5	4	7	4	4	6	1.50575	5.61492	4.08862	3.2297	5.59948	3.17736	3.49099	5.09345	39	14.439	17.3613	1.20239	0.409554
Cthe_0440	640105854	467	52179	Domain of unknown function DUF1727	4	2	6	6	10	6	5		3.07199	1.73543	5.11022	5.02123	8.32365	4.93988	4.53772	0.087254	39	14.9389	17.8885	1.19745	0.617376
Cthe_2260	640107666	278	31183	Prephenate dehydratase	3	5	5	4	7	6	5	3	3.90185	7.07995	7.17715	5.66939	9.82931	8.29828	7.62272	4.5438	38	23.8283	30.2941	1.27135	0.308651
Cthe_0713	640106130	203	22780	1-acyl-sn-glycerol-3-phosphate acyltransferase	7	8	4	7	6		4	2	12.2381	15.399	7.90159	13.445	11.5649	0.186298	8.39214	4.21527	38	48.9837	24.3586	0.49728	0.165421
Cthe_2601	640108015	384	43401	UDP-N-acetylglucosamine 2-epimerase		4	7	6	10	4	3	4	0.0911218	4.12057	7.23359	6.10655	10.1228	4.0379	3.3544	4.35066	38	17.5518	21.8657	1.24578	0.401573
Cthe_2384	640107797	189	21052	S-layer-like domain containing protein		9	4	4	7		8	6	0.185136	18.5817	8.48689	8.33911	14.4579	0.200097	17.8077	13.1513	38	35.5928	45.6171	1.28164	0.86075
Cthe_0995	640106413	154	17863	protein of unknown function DUF150	4	3	8	5	4	2	4	7	9.31572	7.76865	20.5774	12.7305	10.2464	5.15705	11.0624	18.7862	37	50.3923	45.2521	0.897995	0.684498
Cthe_1342	640106766	201	21653	beta-lactamase-like protein	3	7	2	4	4	6	8	3	5.39658	13.6322	4.08743	7.84125	7.8505	11.4772	16.7446	6.28446	37	30.9575	42.3567	1.36822	0.31358
Cthe_0369	640105783	407	45633	protein of unknown function DUF111	6	2	4	9	6	3	3	4	5.24431	1.99127	3.94109	8.59497	5.76826	2.88052	3.16484	4.1048	37	19.7716	15.9184	0.805113	0.714664
Cthe_0335	640105749	448	49591	hydrogenase large subunit-like protein	2	8	5	6	5	3	4	4	1.64019	6.97769	4.45368	5.23419	4.38129	2.6169	3.80269	3.72913	37	18.3058	14.53	0.79374	0.706397
Cthe_1787	640107201	644	73680	glycoside hydrolase 15-related	3	5	6	4	4	4	8	3	1.68434	3.05625	3.7057	2.44735	2.45023	2.40769	5.22617	1.96145	37	10.8936	12.0456	1.10574	0.811008
Cthe_2693	640108112	165	17821	hypothetical protein	9	6	5	5	4	5		3	19.2979	14.2676	12.0924	11.8818	9.56334	11.6893	0.251826	7.65561	37	57.5398	29.1601	0.506781	0.175258
Cthe_0948	640106367	261	28849	oxidoreductase FAD/NAD(P)-binding		7	3	5	5	3	8	6	0.134064	10.4984	4.64673	7.51151	7.52037	4.49184	12.8952	9.52339	37	22.7907	34.4308	1.51074	0.290731
Cthe_2702	640108121	745	84076	polysaccharide pyruvyl transferase		7	5	4	6		10	5	0.0469675	3.67796	2.67819	2.11556	3.15125	0.0507629	5.63313	2.78943	37	8.51867	11.6246	1.3646	0.870767
Cthe_0745	640106162	730	82184	glycoside hydrolase, family 9	2.22222	8.57143	2.26087	4.4	8.34615	1.16667	5.15152	4.28571	1.1131	4.5843	1.26525	2.36967	4.45293	0.65621	2.98914	2.44805	36.4046	9.33231	10.5463	1.13009	0.870831
Cthe_1947	640107363	198	22272	Redoxin	6	3	4	7	5	3	2	6	10.78	6.04229	8.10113	13.7845	9.91321	5.92106	4.40696	12.5536	36	38.7079	32.7948	0.847238	0.498665
Cthe_1247	640106670	209	23349	phosphoribosylglycinamide formyltransferase	4	5	5	3	4	5	6	4	6.86421	9.41735	9.54664	5.70181	7.55	9.22841	12.1274	7.99355	36	31.53	36.8994	1.17029	0.343003
Cthe_0819	640106236	287	32097	ABC transporter related protein	4	4	4	6	7	6	2	3	4.99868	5.51324	5.58893	8.17044	9.52107	8.03806	3.04034	4.40131	36	24.2713	25.0008	1.03006	0.855138
Cthe_0654	640106069	458	52815	biotin and thiamin synthesis associated protein	2	4	4	5	3	5	8	5	1.60438	3.4548	3.50223	4.28058	2.60499	4.21122	7.34859	4.5374	36	12.842	18.7022	1.45633	0.239062
Cthe_0560	640105974	591	66754	FAD-dependent pyridine nucleotide-disulphide oxidoreductase	5	5	4	2	6	6	4	4	3.01951	3.33033	2.71408	1.36593	3.97239	3.90342	2.88258	2.82682	36	10.4299	13.5852	1.30253	0.195664
Cthe_2346	640107753	1009	114452	O-antigen polymerase	5	3	7	8	4	4	3	2	1.76861	1.1857	2.75292	3.08597	1.56388	1.53672	1.2766	0.848067	36	8.7932	5.22527	0.594239	0.0951834
Cthe_1643	640107058	332	38869	Uncharacterized phage-associated protein-like protein		6		9	9		7	5	0.105394	7.09082	0.117839	10.5366	10.549	0.113911	8.88597	6.25942	36	17.8507	25.8083	1.44579	0.514266
Cthe_1350	640106774	134	15445	single-strand binding protein	9	5	6	4	5	2	2	2	23.7624	14.6883	17.8095	11.7619	14.6479	5.92676	6.51177	6.38582	35	68.022	33.4722	0.49208	0.0194562
Cthe_0792	640106209	234	26421	Protein of unknown function UPF0001	2	5	3	5	11	2	4	3	3.1402	8.41122	5.1829	8.37822	18.2565	3.39396	7.28036	5.39819	35	25.1125	34.329	1.36701	0.653571
Cthe_1763	640107176	246	27676	ABC transporter related protein	4	5	9	4	4	4	3	2	5.83179	8.00092	14.4721	6.40687	6.41443	6.30307	5.23614	3.47845	35	34.7117	21.4321	0.617431	0.105119
Cthe_2886	640108305	204	22424	imidazole glycerol phosphate synthase, glutamine amidotransferase subunit	3	5	6	5	6	3	4	3	5.31722	9.64817	11.6984	9.61031	11.5082	5.74691	8.351	6.19204	35	36.2741	31.7982	0.876609	0.576078
Cthe_3065	640108489	413	47035	hypothetical protein	4	6	4	6	3	4	4	4	3.47366	5.70013	3.88383	5.67776	2.88882	3.75437	4.12495	4.04516	35	18.7354	14.8133	0.790659	0.184395
Cthe_2582	640107996	122	14658	dihydroneopterin aldolase		5	6	6	5	5	4	4	0.286809	16.133	19.5613	19.2206	16.0887	15.8093	13.964	13.6939	35	55.2017	59.5558	1.07888	0.422182
Cthe_0791	640106208	155	17410	protein of unknown function DUF552	5	7	7	5	4		4	3	11.5131	17.6779	17.9206	12.6484	10.1803	0.24399	10.991	8.14952	35	59.7601	29.5648	0.494725	0.171206
Cthe_1052	640106474	413	45330	competence/damage-inducible protein CinA		3	4	8	6	3	5	6	0.0847234	2.89679	3.88383	7.53932	5.68446	2.83867	5.13103	6.01841	35	14.4047	19.6726	1.36571	0.306339
Cthe_0184	640105595	367	41330	type IV pilus assembly protein PilM	5	7	5	7	5	3		3	4.86248	7.46616	5.43664	7.43686	5.34827	3.19447	0.113219	3.4419	35	25.2021	12.0979	0.480033	0.154511
Cthe_0824	640106241	591	67382	copper amine oxidase-like protein		3	5	6	4	2	7	8	0.059206	2.02432	3.37605	3.96771	2.66997	1.3438	4.99178	5.5847	35	9.42729	14.5902	1.54766	0.327772
Cthe_0776	640106193	755	85630	DNA mismatch repair protein MutL		7	7	5	5	4	3	4	0.0463454	3.62924	3.67907	2.59669	2.59976	2.05371	1.70608	2.21278	35	9.95135	8.57233	0.861424	0.549154
Cthe_1844	640107258	153	16955	transcriptional regulator, BadM/Rrf2 family	11	7	5	6	3	3			25.3854	17.909	13.0408	15.3262	7.79794	7.66255	0.271577	0.266324	35	71.6616	15.9984	0.223249	0.0310365
Cthe_2018	640107428	411	48878	hypothetical protein		11.1385	14.4735		8.77705				0.0851356	10.5529	13.8723	0.093531	8.31259	0.0920156	0.101098	0.0991426	34.389	24.6038	8.60485	0.349736	0.482
Cthe_0769	640106186	81	9275	ribosomal protein S16	3	3	4	5	4	5	3	7	13.3915	14.77	19.8028	24.2037	19.4809	23.8116	15.9024	35.717	34	72.1681	94.9118	1.31515	0.264483
Cthe_0100	640105509	260	30329	hypothetical protein	3	3	6	5	6	4	4	3	4.17197	4.60143	9.17874	7.5404	9.02955	5.96367	6.55232	4.85837	34	25.4925	26.4039	1.03575	0.780617
Cthe_2334	640107741	614	68673	polysaccharide biosynthesis protein CapD	3	5	3	8	3	4	6	2	1.76663	3.20558	1.97524	5.07124	1.94313	2.52533	4.12806	1.39365	34	12.0187	9.99018	0.83122	0.59773
Cthe_0401	640105815	755	85141	methyl-accepting chemotaxis sensory transducer	2	4	3	5	4	3	7	6	0.973253	2.09576	1.60635	2.59669	2.09	1.55281	3.90747	3.29219	34	7.27206	10.8425	1.49098	0.204012
Cthe_3066	640108490	241	27052	ABC transporter related protein		4	7	7	5	4	2	5	0.14519	6.56556	11.5257	11.325	8.14447	6.43383	3.62065	8.62294	34	29.5615	26.8219	0.907326	0.542615
Cthe_0110	640105521	318	35739	HPr kinase		4	4	6	6	3	5	6	0.110034	4.97578	5.0441	7.37395	7.38265	3.6867	6.66389	7.81636	34	17.5039	25.5496	1.45965	0.298917
Cthe_2625	640108038	146	15922	beta-hydroxyacyl-(acyl-carrier-protein) dehydratase FabZ	2	8	7	5	6		6		5.03292	21.411	19.0253	13.4281	16.08	0.25903	17.3605	0.279093	34	58.8974	33.9786	0.576912	0.164674
Cthe_0960	640106379	570	63094	SpoIID/LytB domain containing protein		3	7	8	7		5	4	0.0613873	2.0989	4.87315	5.4627	4.79394	0.0663481	3.71775	2.93097	34	12.4961	11.509	0.921005	0.998539
Cthe_0009	640105419	1840	209756	YD repeat containing protein	4.04545	2.36508	4.9	6.48254	4.34848	3.33333	4.16667	3.59286	0.788329	0.517033	1.06311	1.37522	0.930473	0.705669	0.963508	0.817799	33.2344	3.7437	3.41745	0.912854	0.872598
Cthe_0258	640105670	469	51385	cellulosome enzyme, dockerin type I	4	5	4	7	3.04167	3	3	4	3.05889	4.19664	3.42009	5.81946	2.57808	2.49972	2.74646	3.56216	33.0417	16.4951	11.3864	0.690292	0.0637795
Cthe_1334	640106758	520	58109	FHA domain containing protein	4	2	6	4	3	4	3	7	2.75889	1.55855	4.58937	3.03094	2.29439	2.98183	2.4771	5.56362	33	11.9378	13.3169	1.11553	0.70106
Cthe_0910	640106329	555	63157	extracellular solute-binding protein, family 5	4	4	3	4	5	4	6	3	2.5849	2.85099	2.18522	2.8398	3.53661	2.79379	4.5669	2.27599	33	10.4609	13.1733	1.25929	0.243309
Cthe_1217	640106640	776	88195	ATP-dependent Clp protease, ATP-binding subunit clpA	2	3	5	5	5	2	6	5	0.946915	1.54172	2.5712	2.52642	2.5294	1.02344	3.26628	2.678	33	7.58625	9.49711	1.25189	0.532979
Cthe_1514	640106934	292	32804	protein of unknown function DUF125, transmembrane		5	3	3	5	5	6	6	0.119831	6.7405	4.15342	4.08109	6.72197	6.60527	8.68024	8.51234	33	15.0948	30.5198	2.02187	0.163601
Cthe_3166	640108599	426	47642	glucose-1-phosphate adenylyltransferase	3	5	5	6	7	4		3	2.54628	4.62025	4.68368	5.5045	6.41443	3.6398	0.0975383	2.9652	33	17.3547	13.117	0.755816	0.328721
Cthe_1539	640106958	701	77362	glutamine synthetase, catalytic region	2.90588	3.48	2.24	1.1875	6.65217	5.3125	4.47059	6.6	1.5004	1.97092	1.30594	0.706036	3.70711	2.92	2.70919	3.89456	32.8486	5.4833	13.2309	2.41294	0.00442709
Cthe_0573	640105987	245	27377	protein serine/threonine phosphatases	7	4		3	6	6	4	2	10.1402	6.45837	0.159684	4.86399	9.58238	9.41601	6.95348	3.49265	32	21.6222	29.4445	1.36177	0.340963
Cthe_1060	640106482	327	34734	AIR synthase related protein-like protein	3	5	5	6	5	4	4		3.31717	6.01904	6.10168	7.171	6.0025	4.74176	5.2098	0.12461	32	22.6089	16.0787	0.711166	0.317818
Cthe_2548	640107963	503	57701	Alpha-N-arabinofuranosidase		3	5	9	5	4	3	3	0.0695641	2.37847	3.9667	6.95458	3.90222	3.08261	2.56082	2.51128	32	13.3693	12.0569	0.901836	0.493727
Cthe_1101	640106523	430	48048	hypothetical protein		4	4	7	5	4	3	5	0.0813738	3.67977	3.73029	6.34728	4.56469	3.60594	2.99556	4.83286	32	13.8387	15.999	1.15611	0.386823
Cthe_2168	640107571	731	83125	Propeptide, PepSY amd peptidase M4		5	3	4	5	2	8	5	0.047867	2.69251	1.65909	2.15608	2.68511	1.08644	4.60418	2.84286	32	6.55555	11.2186	1.71131	0.278609
Cthe_0174	640105585	630	72996	sulfatase	6	5		3	6	5	4	3	3.38799	3.12417	0.0620992	1.89155	3.72648	3.06149	2.70413	2.00504	32	8.46581	11.4971	1.35807	0.315854
Cthe_2963	640108385	338	37026	oligopeptide/dipeptide ABC transporter, ATPase subunit		3	9	11	4	3	2		0.103523	3.53956	10.533	12.6242	4.66849	3.46855	2.58159	0.120555	32	26.8003	10.8392	0.404443	0.679348
Cthe_0518	640105933	991	114192	type III restriction enzyme, res subunit		5	4	6	3		6	8	0.0353085	1.9861	1.61859	2.36621	1.20392	0.0381618	2.55765	3.33053	32	6.00621	7.13026	1.18715	0.946542
Cthe_1698	640107112	103	11811	hypothetical protein		8	8		10		6		0.339716	30.3496	30.7662	0.373216	37.7393	0.367169	24.6081	0.395608	32	61.8288	63.1101	1.02072	0.985165
Cthe_3107	640108535	210	24065	Radical SAM	8	4	4	4	4	2	3	2	13.4964	7.53476	7.6382	7.5052	7.51405	3.78184	6.13376	4.07476	31	36.1746	21.5044	0.594462	0.0412247
Cthe_0997	640106415	352	38407	1-hydroxy-2-methyl-2-(E)-butenyl 4-diphosphate synthase	3	4	4	5	4	3	5	3	3.08157	4.49517	4.55688	5.56961	4.48281	3.3306	6.02022	3.58857	31	17.7032	17.4222	0.984125	0.905845
Cthe_1349	640106773	467	54017	Undecaprenyl-phosphate galactose phosphotransferase	5	5	5	3	3	3	4	3	3.82126	4.21462	4.27248	2.55177	2.55478	2.51043	3.64797	2.70487	31	14.8601	11.4181	0.768369	0.125686
Cthe_0164	640105575	96	10688	protein of unknown function UPF0044	8	4	3	4	4	5		3	29.5234	16.4823	12.6333	16.4176	16.437	20.091	0.432826	13.1581	31	75.0567	50.1189	0.667748	0.291753
Cthe_0751	640106168	179	20452	transcriptional regulator, XRE family with cupin sensor	3	4	4	10	4	2	4		6.05985	8.83966	8.96102	21.6903	8.81536	4.43679	9.51734	0.22764	31	45.5508	22.9971	0.504867	0.207469
Cthe_0547	640105961	318	36249	periplasmic solute binding protein	2	5	4	3	7		5	5	2.31071	6.18939	5.0441	3.74742	8.59292	0.118926	6.66389	6.53499	31	17.2916	21.9107	1.26713	0.661174
Cthe_1560	640106978	302	32819	Pyridoxal-5'-phosphate-dependent enzyme, beta subunit	4		6	2	6	2	6	5	4.7504	0.12779	7.90223	2.67307	7.77378	2.62976	8.39281	6.88122	31	15.4535	25.6776	1.6616	0.252309
Cthe_0182	640105593	330	36517	Holliday junction DNA helicase RuvB		6	6	4	5		7	3	0.106033	7.1338	7.23174	4.77603	5.94793	0.114601	8.93983	3.82781	31	19.2476	18.8302	0.978312	0.983753
Cthe_2319	640107726	319	36992	restriction endonuclease (HaeIII)	5	7	5			7	5	2	5.59413	8.58959	6.2547	0.120505	0.120648	8.41726	6.643	2.68244	31	20.5589	17.8634	0.868885	0.899013
Cthe_1833	640107247	269	30587	copper amine oxidase-like protein		6		3	4	3.75	8	5.44444	0.130077	8.7515	0.145437	4.43003	5.86599	5.41267	12.5117	8.39862	30.1944	13.457	32.189	2.39198	0.0873886
Cthe_0990	640106408	123	14141	ribosome-binding factor A	6	5	2	2	5	3	3	4	17.3531	16.0018	6.67945	6.56314	15.9579	9.53146	10.4723	13.5825	30	46.5976	49.5441	1.06323	0.620106
Cthe_2597	640108011	149	16126	sugar-phosphate isomerases, RpiB/LacA/LacB family	5	3	4	4	2	4	4	4	11.9767	8.02935	10.7653	10.5778	5.42428	10.4064	11.4336	11.2124	30	41.3491	38.4767	0.930533	0.603008
Cthe_2900	640108319	252	29840	RNA polymerase, sigma 28 subunit	2	4	5	5	5	3	4	2	2.9159	6.27897	7.91765	7.77978	7.78895	4.65226	6.76033	3.39563	30	24.8923	22.5972	0.907798	0.797315
Cthe_0367	640105781	289	31869	NADP oxidoreductase, coenzyme F420-dependent	4	5	4	4	2	3	4	4	4.96409	6.81047	5.55025	5.4536	2.7966	4.05664	5.89482	5.7808	30	22.7784	18.5289	0.81344	0.222935
Cthe_3076	640108500	430	49235	Radical SAM	3	6	6	6	3	2	2	2	2.52259	5.47477	5.54994	5.45329	2.77461	1.84694	2.02925	1.99	30	19.0006	8.64081	0.454765	0.00844818
Cthe_2691	640108110	178	19684	galactoside O-acetyltransferase	3	8	2	5	5	4		3	6.0939	17.5618	4.61558	11.0141	11.0271	8.71098	0.233434	7.09649	30	39.2854	27.068	0.689009	0.360226
Cthe_0596	640106010	207	24146	GTP-binding protein	3	3		4	8	5	3	4	5.24016	5.77958	0.188998	7.61397	15.06	9.31758	6.22266	8.07078	30	18.8227	38.671	2.05449	0.173976
Cthe_3090	640108513	280	30464	hydro-lyases, Fe-S type, tartrate/fumarate subfamily, alpha subunit		2	8	6	4	3	3	4	0.124967	2.89445	11.3176	8.3747	5.63554	4.18704	4.60032	5.96661	30	22.7117	20.3895	0.897754	0.473876
Cthe_0740	640106157	245	28164	transcriptional regulator, GntR family	7	6	2	4	3		4	4	10.1402	9.60879	3.35336	6.43303	4.86973	0.154361	6.95348	6.81899	30	29.5353	18.7966	0.636409	0.29536
Cthe_2347	640107754	426	48029	lipopolysaccharide biosynthesis	6	3	4	7	6	2		2	5.01041	2.80839	3.76531	6.40687	5.51099	1.86429	0.0975383	2.00868	30	17.991	9.4815	0.527014	0.168877
Cthe_0581	640105995	588	67356	Fibronectin-binding A-like protein	5	5	3	4		5	4	4	3.03491	3.34732	2.06258	2.68043	0.0654534	3.28017	2.89728	2.84124	30	11.1252	9.08415	0.816535	0.370903
Cthe_0450	640105864	151	17813	Ribonucleotide reductase regulator NrdR-like protein		5		4	4	4	7	6	0.231727	13.0346	0.259089	10.4377	10.45	10.2686	19.5374	16.461	30	23.9631	56.7169	2.36684	0.090109
Cthe_1359	640106783	164	18947	glycosyltransferase 28-like protein		5	6	8	3		4	4	0.213358	12.0014	14.5517	18.9862	7.2749	0.2306	10.3878	10.1869	30	45.7526	28.0802	0.61374	0.801553
Cthe_0243	640105655	282	31701	copper amine oxidase-like protein		8	4	4	4		5	5	0.124081	11.0851	5.68802	5.58898	5.59557	0.134108	7.5146	7.36925	30	22.4862	20.6135	0.916718	0.992636
Cthe_3235	640108669	316	38033	hypothetical protein			5	4	5	2	8	6	0.11073	0.122129	6.31408	4.98763	6.21144	2.51325	10.6508	7.86584	30	11.5346	27.2413	2.36171	0.109203
Cthe_1171	640106593	415	46650	Serine-type D-Ala-D-Ala carboxypeptidase	4	6		4	4		6	6	3.45692	5.67266	0.0942711	3.79781	3.80229	0.0911287	6.10754	5.98941	30	13.0217	15.9904	1.22798	0.913331
Cthe_0825	640106242	649	72415	glycoside hydrolase, family 9		5	6	5	2		7	5	0.0539149	3.03271	3.67715	3.02081	1.24533	0.0582718	4.54567	3.20205	30	9.78458	9.05132	0.92506	0.922115
Cthe_2261	640107667	108	12062	hypothetical protein	2	6	4	4		4	5	4	6.80376	21.7977	14.8521	14.5934	0.356357	14.357	19.6214	15.469	29	58.047	49.8038	0.857991	0.441796
Cthe_1834	640107248	197	21953	hypothetical protein	3	3	6	5	5		4	3	5.50616	6.07296	12.1141	9.9518	9.96353	0.191972	8.64773	6.41206	29	33.645	25.2153	0.749452	0.348083
Cthe_1297	640106720	351	37352	Nicotinate-nucleotide--dimethylbenzimidazole phosphoribosyltransferase		5	6	4	2	2	6	4	0.0996888	5.60748	6.79907	4.49029	2.30262	2.26264	7.22117	4.75969	29	16.9965	16.5461	0.9735	0.569275
Cthe_2916	640108339	61	7277	ribosomal protein S14	9	4	2		6	6	2		52.1993	25.9393	13.4684	0.630184	38.4866	37.8184	14.3045	0.667994	29	92.2372	91.2775	0.989595	0.971348
Cthe_0849	640106266	142	15656	3-dehydroquinate dehydratase, type II		3		2	8	7	3	6	0.246414	8.42516	0.275511	5.68497	21.9536	18.9092	9.07106	17.5043	29	14.6321	67.4381	4.60893	0.0303032
Cthe_1067	640106489	297	33507	GTP-binding protein Era		8	3	4	5	5	4		0.117814	10.5253	4.08349	5.3067	6.60881	6.49407	5.73604	0.137197	29	20.0333	18.9761	0.947229	0.966231
Cthe_3150	640108583	351	39397	cobalamin biosynthesis protein CobD		4	3	7	4		7	4	0.0996888	4.50798	3.45526	7.77587	4.49558	0.107745	8.40496	4.75969	29	15.8388	17.768	1.1218	0.931157
Cthe_0986	640106404	430	49403	peptidase M16-like protein		6	7	6	3		5	2	0.0813738	5.47477	6.45976	5.45329	2.77461	0.0879498	4.92818	1.99	29	17.4692	9.78074	0.559885	0.730493
Cthe_0611	640106025	541	62080	RNA-metabolising metallo-beta-lactamase		3		5	6	4	6	5	0.0646779	2.21141	0.0723152	3.62385	4.33952	2.86609	4.68508	3.84127	29	5.97225	15.732	2.63418	0.071021
Cthe_2962	640108384	342	38435	oligopeptide/dipeptide ABC transporter, ATPase subunit		5	9	8	4	3			0.102312	5.75505	10.4098	9.10451	4.61389	3.42798	0.121495	0.119145	29	25.3717	8.28251	0.326447	0.360716
Cthe_1095	640106517	808	88379	cell divisionFtsK/SpoIIIE	2	4	4	4	6	2	4	2	0.909413	1.95829	1.98518	1.95061	2.90555	0.982904	2.10842	1.05903	28	6.80349	7.05591	1.0371	0.951406
Cthe_0959	640106378	341	38692	S-adenosylmethionine--tRNA-ribosyltransferase- isomerase	2	4	3	5	3	6		5	2.15486	4.64017	3.55659	5.74928	3.49878	6.76517	0.121851	6.09422	28	16.1009	16.48	1.02355	0.524375
Cthe_3020	640108441	359	40447	NADH dehydrogenase (ubiquinone)	5	4	4		4	5	3	3	4.97083	4.40752	4.46803	0.107079	4.3954	5.37253	3.588	3.5186	28	13.9535	16.8745	1.20934	0.377866
Cthe_3126	640108559	303	35470	NUDIX hydrolase		5	4	3	4		6	6	0.115481	6.4958	5.2938	3.93293	5.20776	0.124813	8.36511	8.20331	28	15.838	21.901	1.38281	0.846738
Cthe_2537	640107953	599	67518	sulfate adenylyltransferase, large subunit		5		2	6	6	5	4	0.0584153	3.28585	0.065313	1.34769	3.91934	3.85129	3.53776	2.78907	28	4.75727	14.0974	2.96335	0.0532719
Cthe_1070	640106492	733	82392	metal dependent phosphohydrolase			6	5	7	2	3	5	0.0477364	0.0526503	3.25576	2.67463	3.7279	1.08347	1.75729	2.8351	28	6.03078	9.40376	1.55929	0.176928
Cthe_0451	640105865	623	70709	protein of unknown function DUF115	3	2	5	4	4	2	3	4	1.74111	1.30088	3.20265	2.52984	2.53283	1.27478	2.06756	2.68162	27	8.77448	8.55679	0.975191	0.980815
Cthe_2085	640107492	172	18533	deoxyuridine 5'-triphosphate nucleotidohydrolase Dut	6		5	5	3	3	3	2	12.4095	0.224376	11.6003	11.3983	6.93654	6.81611	7.4889	4.975	27	35.6324	26.2165	0.735749	0.687814
Cthe_2925	640108348	256	27827	methionine aminopeptidase, type I		5	4	6	3	2	4	3	0.136683	7.68838	6.26571	9.15983	4.66049	3.10229	6.6547	4.93428	27	23.2506	19.3518	0.832312	0.606965
Cthe_1355	640106779	310	36224	glycosyl transferase, family 2	4	3	2	3	6		5	4	4.62781	3.85927	2.65023	3.84412	7.57317	0.121995	6.83586	5.3892	27	14.9814	19.9202	1.32966	0.670269
Cthe_1324	640106748	351	39251	heat-inducible transcription repressor HrcA	4		4	5	3	4	4	3	4.08724	0.109951	4.56987	5.58548	3.3991	4.41753	4.85357	3.59879	27	14.3525	16.269	1.13353	0.40757
Cthe_1425	640106848	694	71383	Inorganic diphosphatase	6	3	3	4	3	5	3		3.07556	1.72388	1.74755	2.27102	1.71914	2.77916	1.85604	0.0587141	27	8.81801	6.41306	0.727268	0.314083
Cthe_1306	640106729	133	15000	hypothetical protein	3	5	5	5	5			4	8.15574	14.7987	15.0019	14.7406	14.758	0.284349	0.312416	12.5613	27	52.6969	27.9161	0.529748	0.121352
Cthe_2534	640107950	354	39957	sulfate ABC transporter, ATPase subunit	5	4		3	6	5		4	5.04104	4.46977	0.110516	3.36632	6.63187	5.44841	0.117377	4.71936	27	12.9877	16.917	1.30255	0.866645
Cthe_3087	640108511	269	30461	response regulator receiver protein		7	8	3	5		4		0.130077	10.1862	11.7804	4.43003	7.29671	0.140589	6.3331	0.151478	27	26.5267	13.9219	0.524826	0.483567
Cthe_0571	640105985	455	51932	sun protein	2	3	5	3	2	3	5	3	1.61496	2.62939	4.38516	2.61907	1.7763	2.57664	4.6574	2.77621	26	11.2486	11.7866	1.04783	0.863096
Cthe_0727	640106144	308	34976	cell envelope-related transcriptional attenuator	3	5	4		5	2	5	2	3.5218	6.39034	5.20787	0.124809	6.37278	2.57853	6.88025	2.77825	26	15.2448	18.6098	1.22073	0.42435
Cthe_1071	640106493	333	37571	PhoH-like protein	3	3	4	5	4		4	3	3.2574	3.59271	4.81689	5.8874	4.73859	0.113569	5.11593	3.79332	26	17.5544	13.7614	0.783929	0.356776
Cthe_0461	640105875	436	48803	gid protein	6	3	4		3	6	2	2	4.8955	2.74397	3.67895	0.088168	2.73643	5.29111	2.00132	1.96261	26	11.4066	11.9915	1.05128	0.502706
Cthe_0779	640106196	450	51392	copper amine oxidase-like protein		3	3	2	5	3	5	5	0.0777572	2.65861	2.69511	1.79392	4.36181	2.60527	4.70915	4.61806	26	7.22539	16.2943	2.25514	0.135692
Cthe_0490	640105904	692	77059	CheA signal transduction histidine kinases		5	5	6	4	2	2	2	0.0505647	2.84426	2.88331	3.38861	2.28027	1.14767	1.26095	1.23656	26	9.16674	5.92545	0.646408	0.792029
Cthe_0165	640105576	185	21409	hypothetical protein		4	5	5		6	3	3	0.189139	8.55297	10.7851	10.5973	0.208036	12.4698	6.96265	6.82798	26	30.1246	26.4685	0.878636	0.939126
Cthe_0185	640105596	948	104363	cell wall hydrolase/autolysin		5	7	7	2		3	2	0.0369101	2.07619	2.93006	2.87904	0.852551	0.0398928	1.35875	0.902637	26	7.9222	3.15383	0.3981	0.603537
Cthe_0043	640105452	742	82196	glycoside hydrolase, family 9		3	4	4	5		5	5	0.0471573	1.61236	2.16176	2.12411	2.6453	0.0509682	2.85595	2.80071	26	5.94539	8.35294	1.40494	0.832254
Cthe_0736	640106153	1305	140561	cellulosome anchoring protein, cohesin region		3	3		3		6	11	0.0268128	0.916761	0.929347	0.0294569	0.914241	0.0289796	1.94224	3.46589	26	1.90238	6.35135	3.33864	0.346429
Cthe_0313	640105724	343	39838	hypothetical protein		5	7		7			7	0.102014	5.73827	8.09825	0.112074	7.96661	0.110258	0.121141	8.43464	26	14.0506	16.6326	1.18377	0.937532
Cthe_0731	640106148	170	19367	Shikimate kinase	4	3	3	2	4	4	3	2	8.43895	7.03749	7.1341	4.74862	9.28206	9.12091	7.577	5.03353	25	27.3592	31.0135	1.13357	0.534237
Cthe_1848	640107262	743	80013	copper-translocating P-type ATPase	2	4	2	6	2	3	3	3	0.988971	2.12961	1.10575	3.15601	1.08778	1.57789	1.73363	1.7001	25	7.38034	6.0994	0.826439	0.749223
Cthe_2181	640107587	237	27029	predicted ATPase of the PP-loop superfamily implicated in cell cycle control	3	4	3	4	3	3	5		4.57685	6.67637	5.11729	6.65017	5.03411	4.94671	8.94142	0.171931	25	23.0207	19.0942	0.829436	0.36473
Cthe_3097	640108525	321	36155	glycosyl transferase, family 2	3	2	4	2	5	3	6		3.37917	2.52475	4.99696	2.51485	6.11469	3.65224	7.89604	0.12694	25	13.4157	17.7899	1.32605	0.681441
Cthe_1861	640107280	361	41309	transcriptional regulator, CdaR	3	3		4	5	2	5	3	3.00475	3.31405	0.108373	4.3659	5.43716	2.19996	5.87013	3.4991	25	10.7931	17.0064	1.57567	0.282135
Cthe_1221	640106644	2922	334093	glycosyltransferase 36	2	3	4	8		3	2	3	0.251474	0.409436	0.548947	1.06562	0.0131713	0.401222	0.298623	0.432298	25	2.27548	1.14531	0.50333	0.223673
Cthe_1860	640107279	235	26426	cell division ATP-binding protein FtsE	3	4	3	5	3		7		4.6158	6.73319	5.16084	8.34257	5.07695	0.160929	12.5538	0.173394	25	24.8524	17.9651	0.722871	0.166211
Cthe_0102	640105511	218	25550	tRNA (guanine-N(7)-)-methyltransferase		4	4	4	3		4	6	0.160508	7.25825	7.3579	7.22978	5.47286	0.173479	7.81469	11.4019	25	22.0064	24.8629	1.1298	0.952998
Cthe_0693	640106110	239	27370	Pseudouridine synthase, Rsu		4	4	5	3		6	3	0.146405	6.6205	6.71139	8.20294	4.99198	0.158236	10.6051	5.28525	25	21.6812	21.0406	0.970453	0.971794
Cthe_1778	640107192	319	35302	copper amine oxidase-like protein				4	3	2	5	11	0.109689	0.12098	0.122641	4.94072	3.74008	2.48961	6.643	14.1786	25	5.29403	27.0513	5.10977	0.0187034
Cthe_2088	640107495	136	15712	protein of unknown function DUF710		8	7	5			5		0.257285	22.9853	20.4243	14.4155	0.28299	0.278076	15.5817	0.299615	25	58.0823	16.4424	0.283088	0.169711
Cthe_2760	640108180	961	109001	glycoside hydrolase, family 9	2	2	4	3	4	2	3	4	0.764626	0.843336	1.66912	1.24004	1.64199	0.826416	1.34036	1.73845	24	4.51712	5.54722	1.22804	0.390749
Cthe_1564	640106982	179	20202	GCN5-related N-acetyltransferase		2	7	6	3	2	2	2	0.195479	4.52763	15.5179	13.1001	6.66528	4.43679	4.87473	4.78045	24	33.3411	20.7572	0.622573	0.735768
Cthe_2687	640108106	167	18928	thioesterase superfamily		2	5	3	3	3	2	6	0.209525	4.85297	11.9476	7.1358	7.14422	7.02018	5.22501	14.8839	24	24.1459	34.2733	1.41942	0.316482
Cthe_1260	640106683	138	16226	4-hydroxybenzoyl-CoA thioesterase	2	4		4	5	3	4	2	5.32468	11.4659	0.283496	11.421	14.2233	8.49544	12.345	6.20072	24	28.4951	41.2644	1.44813	0.292851
Cthe_1296	640106719	228	25183	hypothetical protein		4	2	5	4	4	2	3	0.153468	6.93991	3.60339	8.5987	6.92083	6.80068	3.82709	5.54024	24	19.2955	23.0888	1.19659	0.369022
Cthe_0872	640106288	260	29895	Indole-3-glycerol-phosphate synthase	2	3	4	5	3		4	3	2.82618	4.60143	6.16932	7.5404	4.58879	0.145455	6.55232	4.85837	24	21.1373	16.1449	0.763811	0.367867
Cthe_2870	640108289	433	48701	protein of unknown function DUF21	2		4	6	3	4	3	2	1.69701	0.0891286	3.70444	5.41551	2.75539	3.58096	2.9748	1.97621	24	10.9061	11.2874	1.03496	0.430513
Cthe_2332	640107739	600	68397	multi-sensor signal transduction histidine kinase	4	3		2	3	3	5	4	2.39103	1.99395	0.0652042	1.34544	1.98847	1.95395	3.53186	2.78442	24	5.79564	10.2587	1.77007	0.20469
Cthe_2811	640108231	591	67038	glycoside hydrolase, family 26	2	5	2	4	3		4	4	1.24333	3.33033	1.39014	2.66682	2.01876	0.0639905	2.88258	2.82682	24	8.63062	7.79215	0.902849	0.479666
Cthe_1431	640106854	651	74128	hypothetical protein		4	4	4	4	3	3	2	0.0537492	2.43057	2.46394	2.42103	2.42389	1.80088	1.97863	1.31444	24	7.36928	7.51784	1.02016	0.48285
Cthe_2726	640108145	79	8572	ribosomal protein L7Ae/L30e/S12e/Gadd45	6	9	2		2	3		2	27.0182	44.4548	10.3997	0.486598	10.2306	14.8401	0.525966	10.8316	24	82.3593	36.4284	0.44231	0.696841
Cthe_2379	640107790	169	19008	hypothetical protein	7	3		3	4	3		4	14.7003	7.07913	0.231494	7.05135	9.33698	6.9371	0.245866	9.88551	24	29.0622	26.4055	0.908583	0.987909
Cthe_0506	640105919	238	27010	pyruvate formate-lyase activating enzyme		4	5	2	5		5	3	0.14702	6.64832	8.38339	3.39187	8.24713	0.158901	8.90385	5.30746	24	18.5706	22.6173	1.21791	0.878262
Cthe_1278	640106701	694	78649	ATP-dependent DNA helicase RecG		4	5		4	3	5	3	0.050419	2.27997	2.875	0.0553908	2.2737	1.68929	3.05348	1.82014	24	5.26078	8.83662	1.67972	0.140507
Cthe_0227	640105639	114	13335	hypothetical protein	8	5			4	4	3		24.8619	17.2651	0.34318	0.337204	13.8417	13.6014	11.299	0.357435	24	42.8074	39.0995	0.913382	0.640416
Cthe_0436	640105850	1056	122969	Tetratricopeptide TPR_2			4	5	2		6	7	0.0331352	0.0365461	1.51896	1.85654	0.765358	0.0358129	2.40022	2.73966	24	3.44518	5.94105	1.72445	0.506027
Cthe_2066	640107473	248	27400	serine O-acetyltransferase	2	2	4	4	5		4	2	2.96293	3.26793	6.46783	6.35521	7.91458	0.152494	6.86937	3.4504	23	19.0539	18.3868	0.964991	0.483812
Cthe_1034	640106452	185	21222	hypothetical protein		6	4		3	4	3	3	0.189139	12.7252	8.67039	0.207791	6.4491	8.38137	6.96265	6.82798	23	21.7925	28.6211	1.31335	0.183538
Cthe_1865	640107284	220	25738	type IV pilus assembly PilZ	2	4	5	3	3	3	2		3.34003	7.19227	9.06931	5.41672	5.42311	5.32896	3.96626	0.185216	22	25.0183	14.9035	0.595705	0.248024
Cthe_2541	640107957	290	32329	nitrite and sulphite reductase 4Fe-4S region		6	2	3	3	2	2	4	0.120658	8.11777	2.83301	4.10924	4.11408	2.73857	3.00889	5.76087	22	15.1807	15.6224	1.0291	0.451718
Cthe_0400	640105814	342	39540	hypothetical protein		2	4	4	6	2	2	2	0.102312	2.36973	4.69013	4.60845	6.86457	2.32218	2.5514	2.50205	22	11.7706	14.2402	1.20981	0.432395
Cthe_2822	640108242	328	37072	oxidoreductase-like protein	2	5	2	3	4		3	3	2.24026	6.00069	2.50479	3.63317	4.81082	0.1153	3.9271	3.85115	22	14.3789	12.7044	0.883542	0.466351
Cthe_1056	640106478	890	101833	transglutaminase-like protein	3	4	4	3	3		2	3	1.21878	1.77786	1.80227	1.33896	1.34054	0.0424926	0.980424	1.4193	22	6.13788	3.78276	0.616297	0.232212
Cthe_0716	640106133	136	15690	Nucleoside-diphosphate kinase		2	8	3	3		2	4	0.257285	5.95916	23.3009	8.76234	8.77268	0.278076	6.41601	12.2842	22	38.2797	27.751	0.724953	0.923806
Cthe_2266	640107672	106	11551	Vacuolar H+-transporting two-sector ATPase, F subunit	4		5	3	2	5	3		13.5342	0.364082	18.8231	11.2423	7.6247	18.1956	12.1518	0.384411	22	43.9636	38.3566	0.872462	0.923464
Cthe_1103	640106525	188	21514	prepilin-type cleavage/methylation	9	2		3	3		2	3	16.937	4.31088	0.208098	6.33872	6.34619	0.201162	4.64137	6.71902	22	27.7947	17.9077	0.644286	0.858337
Cthe_1554	640106972	175	19791	methylated-DNA--protein-cysteine methyltransferase	6	2			3	4	2	5	12.1968	4.63112	0.223557	0.219664	6.81762	8.86031	4.98616	11.875	22	17.2711	32.5391	1.88402	0.113692
Cthe_0946	640106365	233	27633	Phosphoglycerate mutase			3	4	3	3	3	6	0.150175	0.165634	5.20514	6.76434	5.12053	5.03163	5.52829	10.6678	22	12.2853	26.3483	2.1447	0.104953
Cthe_0987	640106405	312	35915	riboflavin biosynthesis protein RibF		3	5	3	4		4	3	0.11215	3.83453	6.39503	3.81948	5.05753	0.121213	5.46027	4.04864	22	14.1612	14.6877	1.03718	0.960198
Cthe_0998	640106416	424	46844	putative membrane-associated zinc metalloprotease		4	6	2		4	3	3	0.0825254	3.73184	5.62847	1.90393	0.0907703	3.65697	3.03795	2.97919	22	11.3468	9.76487	0.860586	0.985276
Cthe_0608	640106022	349	38663	peptidase M42	4	4		5	5		4		4.11066	4.53381	0.112099	5.61749	5.62412	0.108362	4.88139	0.116755	22	14.3741	10.7306	0.746527	0.539101
Cthe_0397	640105811	586	65183	ABC transporter related protein	6		3	6	3	4			3.64238	0.0658578	2.06962	4.00156	2.03598	2.646	0.0709067	0.0695352	22	9.77942	4.82242	0.493119	0.440375
Cthe_0996	640106414	1442	163384	DNA polymerase III, alpha subunit			7	8	2		2	3	0.0242654	0.0267633	1.92628	2.15932	0.560484	0.0262263	0.605116	0.875989	22	4.13663	2.06782	0.499879	0.856578
Cthe_1262	640106685	65	7469	hypothetical protein		7	6	4	5				0.538319	42.1551	36.715	24.2476	30.1972	0.581821	0.639251	0.626886	22	103.656	32.0451	0.309149	0.18063
Cthe_0395	640105809	151	16679	RbsD or FucU transport		2	9	11					0.231727	5.36719	23.5771	28.2581	0.254878	0.250453	0.275174	0.269852	22	57.4342	1.05036	0.018288	0.023794
Cthe_3147	640108580	581	64951	ABC transporter related protein		4	4.8	4			3	6	0.060225	2.72341	3.29949	2.71272	0.066242	0.0650919	2.21702	4.27815	21.8	8.79584	6.6265	0.753368	0.540036
Cthe_1314	640106738	78	8768	DNA-directed RNA polymerase, omega subunit		4	2	3	4	2	2	4	0.448599	20.2859	10.533	15.2779	20.2301	10.1819	11.1869	21.4186	21	46.5454	63.0175	1.35389	0.336091
Cthe_2418	640107831	347	40191	ATPase	5	2	2	2	5	2	3		5.14273	2.33558	2.36764	2.32642	5.65653	2.28872	3.71208	0.117428	21	12.1724	11.7748	0.967335	0.490186
Cthe_1138	640106560	561	62439	protein of unknown function DUF87		5	3	3	3	3	2	2	0.0623721	3.50842	2.16185	2.1242	2.12671	2.08979	1.5554	1.52531	21	7.85685	7.2972	0.92877	0.525733
Cthe_1832	640107246	509	57693	hypothetical protein		3	2	4	2	3	3	4	0.0687441	2.35044	1.61409	3.09645	1.58786	2.30328	2.53063	3.28222	21	7.12972	9.70399	1.36106	0.318058
Cthe_3187	640108621	140	15747	putative anti-sigma regulatory factor, serine/threonine protein kinase			3	4	4	4	2	4	0.249934	0.275662	8.66284	11.2578	11.2711	11.0754	6.2327	11.9332	21	20.4462	40.5124	1.98141	0.112818
Cthe_1556	640106974	236	25795	binding-protein-dependent transport systems inner membrane component	5	2	4	6	2	2			7.56156	3.43409	6.79671	9.93609	3.42465	3.3652	0.176065	0.172659	21	27.7284	7.13857	0.257446	0.0382925
Cthe_1809	640107223	179	20785	RNA polymerase, sigma-24 subunit, ECF subfamily		4	4	3	4		4	2	0.195479	8.83966	8.96102	6.65742	8.81536	0.211276	9.51734	4.78045	21	24.6536	23.3244	0.946086	0.969018
Cthe_0067	640105476	241	26826	Silent information regulator protein Sir2		6	4		3	2	3	3	0.14519	9.76827	6.6557	0.159507	4.95056	3.29538	5.34477	5.24139	21	16.7287	18.8321	1.12574	0.229428
Cthe_2626	640108039	469	51924	UDP-N-acetylmuramate--alanine ligase		5	7	5	2			2	0.0746071	4.19664	5.9226	4.18018	1.72328	0.0806362	0.0885955	1.82452	21	14.374	3.71703	0.258594	0.290737
Cthe_0091	640105500	709	79111	Peptidoglycan glycosyltransferase		3	5	5		4		4	0.0493523	1.68741	2.81417	2.76517	0.0542829	2.18696	0.0586055	2.35635	21	7.3161	4.6562	0.636432	0.519633
Cthe_2819	640108239	1474	154427	methyl-accepting chemotaxis sensory transducer	3.08824	3	4	7	1.01562		2		0.756844	0.81165	1.08821	1.85165	0.291293	0.025657	0.591979	0.0276442	20.1039	4.50835	0.936574	0.207742	0.0218635
Cthe_1360	640106784	163	19328	polysaccharide biosynthesis protein CpsF		3	3	3	2	3	4	2	0.214667	7.33971	7.44048	7.31091	4.9584	7.19246	10.4516	5.24969	20	22.3058	27.8521	1.24865	0.386092
Cthe_2542	640107958	81	9067	SirA-like protein	3	3			2	5	4	3	13.3915	14.77	0.482994	0.474583	9.97801	23.8116	21.0321	15.5948	20	29.1191	70.4165	2.41822	0.0872073
Cthe_1399	640106822	172	19140	C_GCAxxG_C_C family protein		2	4	4	6		2	2	0.203435	4.7119	9.32571	9.16332	13.6493	0.219874	5.07312	4.975	20	23.4044	23.9173	1.02192	0.987445
Cthe_2604	640108018	181	21070	ATP synthase F0, B subunit		5	4	3		2	3	3	0.193319	10.8742	8.862	6.58386	0.212633	4.38777	7.11652	6.97887	20	26.5134	18.6958	0.705146	0.844429
Cthe_0688	640106105	198	22440	putative transcriptional regulator	3	3	4	3	3		4		5.47835	6.04229	8.10113	6.01858	6.02568	0.191002	8.60406	0.205796	20	25.6403	15.0265	0.58605	0.132933
Cthe_2431	640107845	321	34310	electron transport complex, RnfABCDGE type, D subunit		3	6	4	2		2	3	0.109005	3.72702	7.4345	4.90994	2.51781	0.117814	2.71831	3.93513	20	16.1805	9.28907	0.574092	0.755825
Cthe_2314	640107721	251	30002	hypothetical protein		4	3	3	3		3	4	0.139405	6.30398	4.83186	4.74772	4.75332	0.150671	5.13183	6.65598	20	16.023	16.6918	1.04174	0.969
Cthe_0639	640106053	400	45426	glycoside hydrolase, family 13-like protein	3	6			2	3	3	3	2.71178	5.88538	0.0978063	0.0961031	2.02055	2.93093	3.22023	3.15794	20	8.79107	11.3296	1.28877	0.187266
Cthe_0250	640105662	396	44849	protein of unknown function UPF0027		3	2	4	3	4	4		0.0883605	3.02114	2.07468	3.98003	3.01284	3.91554	4.30203	0.102898	20	9.16421	11.3333	1.23669	0.860625
Cthe_0831	640106248	295	32495	Polyprenyl synthetase	2	6			4		5	3	2.49087	7.98018	0.132619	0.130309	5.34898	0.128198	7.18345	4.28195	20	10.734	16.9426	1.57841	0.461832
Cthe_2166	640107569	378	43283	putative PAS/PAC sensor protein	6	4	2	5	3				5.64666	4.18598	2.17347	5.18652	3.15631	0.100049	0.109924	0.107798	20	17.1926	3.47408	0.202068	0.0119064
Cthe_1078	640106500	105	12676	hypothetical protein	3		3	4	3	2	2	2	10.3306	0.367549	11.5505	15.0104	11.3627	7.56368	8.31026	8.14952	19	37.259	35.3862	0.949735	0.5321
Cthe_2700	640108119	165	17619	hypothetical protein		3	2	2	2	4	3	3	0.212065	7.25074	4.97923	4.89252	4.89829	9.3973	7.80661	7.65561	19	17.3346	29.7578	1.71668	0.214004
Cthe_0661	640106076	571	63895	Ricin B lectin		3	3	4	3	2	2	2	0.0612798	2.09522	2.12399	2.76023	2.08946	1.39087	1.52816	1.4986	19	7.04072	6.50709	0.924208	0.545767
Cthe_2439	640107853	159	18835	GCN5-related N-acetyltransferase		5	3	2	3		2	4	0.220068	12.3788	7.62766	5.07715	7.50368	0.237852	5.48791	10.5072	19	25.3037	23.7367	0.938073	0.995974
Cthe_2142	640107546	199	21967	recombination protein RecR		3	2	3	4	4		3	0.175833	6.01192	4.12851	5.98834	7.9294	7.79173	0.208801	6.34762	19	16.3046	22.2775	1.36634	0.812539
Cthe_1568	640106986	291	31573	Radical SAM	2	3		4	4	3		3	2.52511	4.11125	0.134442	5.41612	5.42251	4.02876	0.142788	4.34081	19	12.1869	13.9349	1.14343	0.90203
Cthe_3165	640108598	382	44051	PpiC-type peptidyl-prolyl cis-trans isomerase	2	3	3		4	4	3		1.92358	3.13187	3.17486	0.100632	4.13076	4.05904	3.37196	0.106669	19	8.33094	11.6684	1.40062	0.810379
Cthe_0305	640105716	661	76608	DNA topoisomerase (ATP-hydrolyzing)		3	3	3	3		5	2	0.0529361	1.80994	1.83479	1.80284	1.80497	0.0572139	3.20593	1.29455	19	5.50051	6.36266	1.15674	0.951034
Cthe_1222	640106645	267	29976	RNA methyltransferase, TrmH family, group 3			5		4	4	3	3	0.131052	0.144542	7.47284	0.143975	5.90993	5.80732	4.82431	4.731	19	7.89241	21.2725	2.69532	0.0263461
Cthe_2357	640107764	390	44647	hypothetical protein		2	2	6			4	5	0.0897199	2.07807	2.1066	6.01261	0.0986836	0.0969702	4.36821	5.32853	19	10.287	9.8924	0.961642	0.677066
Cthe_1773	640107187	814	92020	peptidase S16, lon-like protein	4	5	2	6	2				1.76243	2.41797	1.0093	2.88073	0.992897	0.0464599	0.0510458	0.0500585	19	8.07044	1.14046	0.141313	0.00605358
Cthe_1806	640107220	2177	236129	cellulosome enzyme, dockerin type I			2				10	7	0.0160729	0.0177275	0.377388	0.0176579	0.0176787	0.0173718	1.92774	1.32893	19	0.428846	3.29172	7.67576	0.325513
Cthe_1371	640106795	1959	221117	YD repeat protein	1.16667	4	1.5	2.55556	1.33333	1.33333	1.33333	4.8	0.226246	0.807708	0.31953	0.521097	0.281593	0.276704	0.304017	1.01921	18.0222	1.87458	1.88152	1.0037	0.888669
Cthe_0459	640105873	370	41041	DNA protecting protein DprA	3		4	3	2	2	2	2	2.93166	0.104305	4.3352	3.22075	2.18437	2.14645	2.35832	2.3127	18	10.5919	9.00184	0.849879	0.604551
Cthe_2511	640107927	282	31354	MscS Mechanosensitive ion channel	2	4	4	2	4	2			2.60569	5.61099	5.68802	2.86265	5.59557	2.81626	0.147345	0.144495	18	16.7674	8.70367	0.519084	0.120523
Cthe_3167	640108600	373	42878	glucose-1-phosphate adenylyltransferase, GlgD subunit	3	3	3		5		2	2	2.90808	3.20743	3.25147	0.10306	5.26224	0.10139	2.33935	2.2941	18	9.47004	9.99708	1.05565	0.985267
Cthe_0900	640106319	126	14144	aspartate 1-decarboxylase		2		3	5	5	3		0.277704	6.43211	0.310496	9.45777	15.5779	15.3074	10.2229	0.323394	18	16.4781	41.4317	2.51435	0.350768
Cthe_0730	640106147	227	24856	hypothetical protein	7			2	4		2	3	10.9442	0.170012	0.172346	3.55624	6.95132	0.166601	3.84395	5.56465	18	14.8428	16.5265	1.11343	0.570024
Cthe_1383	640106807	385	45191	Tetratricopeptide TPR_2		2			4	5	4	3	0.0908851	2.10505	0.101617	0.0998474	4.09857	5.00971	4.42494	3.28098	18	2.3974	16.8142	7.0135	0.00476247
Cthe_1823	640107237	419	46082	Extracellular ligand-binding receptor					3	4	6	5	0.0835101	0.0921066	0.0933711	0.0917452	2.84746	3.70061	6.04924	4.95973	18	0.360733	17.557	48.6704	8.23057e-08
Cthe_1356	640106780	301	36119	glycosyltransferase		4.8	5	4	2			2	0.116248	6.28253	6.62873	5.23618	2.68511	0.125643	0.138044	2.84286	17.8	18.2637	5.79165	0.317113	0.325373
Cthe_0561	640105975	348	38236	ApbE-like lipoprotein		3	3	3	2	2	2	2	0.100548	3.43785	3.48505	3.42436	2.32247	2.28214	2.50741	2.45891	17	10.4478	9.57092	0.916069	0.553075
Cthe_1315	640106739	203	23255	Guanylate kinase		3	2	2	4		3	3	0.172368	5.89346	4.04716	3.97668	7.77315	0.186298	6.34527	6.22254	17	14.0897	20.5273	1.4569	0.792359
Cthe_1229	640106652	205	22241	Spore germination protein-like protein			3	2	4	2	3	3	0.170687	0.188257	5.91609	3.93788	7.69732	3.87408	6.28337	6.16183	17	10.2129	24.0166	2.35159	0.0833516
Cthe_1065	640106487	220	25092	type IV pilus assembly PilZ	3		4		2	2	3	3	4.93052	0.175421	7.29101	0.174733	3.67372	3.60994	5.85496	5.74171	17	12.5717	18.8803	1.50181	0.166025
Cthe_2697	640108116	391	43669	alanine racemase	3			2	4	2	3	3	2.7742	0.0987025	0.100058	2.06462	4.03568	2.03117	3.29435	3.23063	17	5.03758	12.5918	2.49958	0.0749095
Cthe_2927	640108350	72	8177	translation initiation factor IF-1			4	4	3		3	3	0.485983	0.536009	22.2781	21.8902	16.5706	0.525255	17.8901	17.5441	17	45.1902	52.5301	1.16242	0.576534
Cthe_0479	640105893	120	13215	response regulator receiver protein		2		4	4	4	3		0.29159	6.75372	0.326021	13.1341	13.1496	12.9213	10.7341	0.339563	17	20.5054	37.1445	1.81145	0.421817
Cthe_0719	640106136	143	15534	transcriptional regulator, BadM/Rrf2 family		3	3	4	4			3	0.244691	8.36624	8.4811	11.0216	11.0346	0.264464	0.290569	8.8334	17	28.1137	20.423	0.726446	0.550401
Cthe_2605	640108019	188	21910	ATP synthase F1, delta subunit	5	3	2			4		3	9.49217	6.36369	4.37007	0.204475	0.204716	8.24763	0.221018	6.71902	17	20.4304	15.3924	0.753406	0.563966
Cthe_0579	640105993	173	19799	nitroreductase	3	3	4		4			3	6.27002	6.91545	9.27181	0.222204	9.1211	0.218603	0.240181	7.30159	17	22.6795	16.8815	0.74435	0.544878
Cthe_2086	640107493	839	94128	peptidase U32	2	4			5	2	4		0.875811	1.88594	0.0466299	0.0458179	2.33947	0.946587	2.03052	0.0485669	17	2.85419	5.36514	1.87974	0.435353
Cthe_0780	640106197	227	26271	HAD-superfamily hydrolase, subfamily IA, variant 3		5		6	3	3			0.154144	8.6706	0.172346	10.33	5.25588	5.16463	0.183045	0.179505	17	19.3271	10.7831	0.557924	0.868474
Cthe_0200	640105613	411	45021	FAD-dependent pyridine nucleotide-disulphide oxidoreductase					7		6	4	0.0851356	0.0938994	0.0951886	0.093531	6.64854	0.0920156	6.16698	4.06485	17	0.367755	16.9724	46.1514	0.0159675
Cthe_2172	640107575	70	7932	ribosomal protein L31	9	8							45.488	44.6572	0.558893	0.549161	0.549808	0.540263	0.59359	0.582109	17	91.2533	2.26577	0.0248295	0.111167
Cthe_0674	640106091	182	20302	NUDIX hydrolase		2	3	2	2		4	3	0.192257	4.453	6.66372	4.43553	4.44076	0.207793	9.36046	6.94053	16	15.7445	20.9495	1.33059	0.854167
Cthe_3073	640108497	223	25394	HAD-superfamily hydrolase, subfamily IA, variant 3		2	3	2	5	2		2	0.156909	3.63429	5.43855	3.62003	8.80187	3.56137	0.186329	3.83722	16	12.8498	16.3868	1.27526	0.880426
Cthe_0211	640105624	334	37897	glycoside hydrolase, family 16	2		2	4		2	3	3	2.20002	0.115547	2.4598	4.71884	0.115229	2.3778	3.85656	3.78196	16	9.4942	10.1316	1.06713	0.947366
Cthe_0617	640106031	432	47837	AAA ATPase, central region			2	2	4	2	4	2	0.0809971	0.0893349	1.90179	1.86867	3.65266	1.83839	3.94353	1.98079	16	3.94079	11.4154	2.89672	0.0632476
Cthe_2302	640107708	558	64997	hypothetical protein		2	2		3	4	2	3	0.0627074	1.45241	1.47235	0.0688911	2.13814	2.77877	1.56376	2.26376	16	3.05636	8.74443	2.86106	0.0575846
Cthe_0684	640106101	877	99150	Polynucleotide adenylyltransferase region		2	3	2	4	2		3	0.0398982	0.924112	1.38289	0.920486	1.79926	0.905572	0.0473789	1.44034	16	3.26739	4.19255	1.28315	0.851299
Cthe_0127	640105538	164	18957	RNA methyltransferase, TrmH family, group 2	4	4		3	2	3			8.74769	9.64817	0.238552	7.26633	4.92816	7.1486	0.253362	0.248461	16	25.9007	12.5786	0.485646	0.412864
Cthe_0218	640105631	268	30493	metallophosphoesterase		3	3	6		2	2		0.130563	4.46408	4.52536	8.74969	0.143607	2.96338	3.25589	0.152043	16	17.8697	6.51492	0.364579	0.367235
Cthe_0763	640106180	291	32727	GTP-binding protein		3		3	5	2	3		0.120243	4.11125	0.134442	4.09512	6.74507	2.72916	4.42643	0.140026	16	8.46105	14.0407	1.65945	0.479844
Cthe_1602	640107020	249	28077	phosphate ABC transporter, ATPase subunit			3	4	4	2		3	0.140525	0.154991	4.87067	6.32968	6.33715	3.1895	0.166873	5.073	16	11.4959	14.7665	1.28451	0.542515
Cthe_2212	640107618	302	35243	transcriptional regulator, AraC family			4	3	2	4	3		0.115863	0.12779	5.31133	3.94596	2.67622	5.13429	4.2652	0.134926	16	9.50094	12.2106	1.2852	0.543596
Cthe_1031	640106449	477	54055	glutamyl-tRNA(Gln) amidotransferase, B subunit		3		6	3		2	2	0.0733559	2.50812	0.0820178	4.91597	2.50123	0.0792838	1.8293	1.79392	16	7.57946	6.20373	0.818493	0.686638
Cthe_1311	640106735	443	50430	signal transduction histidine kinase regulating citrate/malate metabolism		4	4	3	3		2		0.0789859	3.57178	3.62082	2.69002	2.69319	0.0853688	1.9697	0.0919811	16	9.96161	4.84024	0.48589	0.428187
Cthe_1203	640106626	462	54971	SpoVR			3	4			6	3	0.0757376	0.0835339	2.6251	3.41145	0.0833043	0.081858	5.48621	2.73415	16	6.19583	8.38552	1.35341	0.921168
Cthe_0151	640105562	90	10370	protein of unknown function DUF965	3	2	2	3	3			2	12.0524	9.00496	9.12859	13.2409	13.2565	0.420204	0.461681	9.50777	15	43.4268	23.6462	0.544506	0.119873
Cthe_3111	640108544	159	18444	hypothetical protein		2	3	4		2	2	2	0.220068	5.09715	7.62766	9.91252	0.242054	4.99488	5.48791	5.38176	15	22.8574	16.1066	0.704656	0.849986
Cthe_0071	640105480	938	105737	Cellulose 1,4-beta-cellobiosidase		2	4	3	2		2	2	0.0373036	0.864015	1.71005	1.27045	0.86164	0.0403181	0.930253	0.91226	15	3.88181	2.74447	0.707008	0.850503
Cthe_0319	640105730	214	24131	class II aldolase/adducin-like protein		4		2	3	2	4		0.163508	7.39392	0.182815	3.77227	5.57516	3.71115	7.96076	0.190409	15	11.5125	17.4375	1.51465	0.485823
Cthe_2367	640107778	291	33209	60 kDa inner membrane insertion protein		4	2	4	2			3	0.120243	5.43746	2.82327	5.41612	2.77738	0.12996	0.142788	4.34081	15	13.7971	7.39094	0.535688	0.464776
Cthe_2336	640107743	375	43636	glycosyl transferase, group 1		3		4	3		3	2	0.0933087	3.19033	0.104327	4.20291	3.18156	0.100849	3.43491	2.28187	15	7.59087	8.99918	1.18553	0.576324
Cthe_1099	640106521	849	94230	hypothetical protein		3	2		4		3	3	0.0412141	1.40916	0.967695	0.0452783	1.8586	0.0445446	1.51719	1.48784	15	2.46334	4.90817	1.99248	0.412024
Cthe_1486	640106907	131	14882	NUDIX hydrolase				3		4	4	4	0.267105	0.294601	0.298645	9.09678	0.293791	11.8363	13.0046	12.7531	15	9.95713	37.8878	3.80509	0.143856
Cthe_3189	640108623	205	23889	hypothetical protein	5		5	3			2		8.70502	0.188257	9.73292	5.81307	0.187739	0.18448	4.25647	0.198769	15	24.4393	4.82746	0.197529	0.122667
Cthe_1764	640107177	362	41768	Outer membrane protein-like protein	2		5	4			4		2.02985	0.10661	5.51173	4.35384	0.106317	0.104471	4.70609	0.112562	15	12.002	5.02944	0.419049	0.211095
Cthe_0391	640105805	499	54808	ABC transporter related protein		4	3	5	3				0.0701217	3.17094	2.43046	3.92887	2.39095	0.0757884	0.0832691	0.0816585	15	9.60038	2.63167	0.274121	0.164696
Cthe_3039	640108460	830	92324	cell divisionFtsK/SpoIIIE		2	4	5		4			0.0421575	0.976441	1.93256	2.36205	0.0463694	1.86814	0.0500618	0.0490935	15	5.31321	2.01366	0.378992	0.21001
Cthe_0040	640105449	887	98531	Cellulase., Cellulose 1,4-beta-cellobiosidase		3			5	3	4		0.0394484	1.34879	0.0441065	0.0433385	2.21287	1.32173	1.92064	0.0459387	15	1.47568	5.50117	3.72789	0.143235
Cthe_3069	640108493	230	26298	two component transcriptional regulator, winged helix family	2		2	2	2	4		2	3.19481	0.167794	3.57206	3.50985	3.51399	6.74154	0.180658	3.72043	14	10.4445	14.1566	1.35541	0.841949
Cthe_2092	640107499	284	31832	dimethyladenosine transferase		2	3	2	3	2	2		0.123207	2.85368	4.27041	2.84249	4.201	2.79643	3.07246	0.143477	14	10.0898	10.2134	1.01225	0.965248
Cthe_2780	640108200	113	13182	hypothetical protein		3	4	3	2			2	0.309653	10.5874	14.1949	10.5458	7.15238	0.334676	0.367711	7.57256	14	35.6377	15.4273	0.432893	0.395704
Cthe_0965	640106384	176	19681	ATP:corrinoid adenosyltransferase BtuR/CobO/CobP		3		3		2	3	3	0.198811	6.79757	0.222287	6.7709	0.218674	4.51242	7.3187	7.17714	14	13.9896	19.2269	1.37438	0.531587
Cthe_0607	640106021	349	38220	peptidase M42		5		2	2		3	2	0.10026	5.63962	0.112099	2.31308	2.31581	0.108362	3.6908	2.45186	14	8.16506	8.56684	1.04921	0.59696
Cthe_1025	640106443	445	51279	protein of unknown function DUF512		5	2		2		2	3	0.0786309	4.42298	1.84623	0.0863848	1.81622	0.0849852	1.96085	2.8386	14	6.43423	6.70065	1.04141	0.597746
Cthe_1829	640107243	1098	124665	Chromosome segregation ATPases-like protein	3	3				3	2	3	0.987899	1.08959	0.0356307	0.0350102	0.0350515	1.06773	0.794697	1.15043	14	2.14813	3.04791	1.41887	0.524489
Cthe_2648	640108061	202	23122	sugar transferase		2	4	3			5		0.173222	4.01211	7.94071	5.8994	0.190528	0.18722	10.4907	0.201721	14	18.0254	11.0701	0.61414	0.265886
Cthe_0696	640106113	188	20728	putative rRNA methylase		4		2	4	4			0.186121	8.41649	0.208098	4.29397	8.39335	8.24763	0.221018	0.216743	14	13.1047	17.0787	1.30326	0.878389
Cthe_2584	640107998	208	24242	hypothetical protein		4				3	4	3	0.168225	7.60721	0.188089	0.184814	0.185032	5.6364	8.1904	6.07296	14	8.14834	20.0848	2.46489	0.19038
Cthe_0157	640105568	279	31369	hypothetical protein				6	2		4	2	0.125415	0.138325	0.140224	8.40472	2.89684	0.13555	6.10611	3.06702	14	8.80868	12.2055	1.38562	0.280221
Cthe_1512	640106932	310	35620	Type II site-specific deoxyribonuclease		3	3	2	6				0.112873	3.85927	3.91225	2.60408	7.57317	0.121995	0.134036	0.131444	14	10.4885	7.96064	0.75899	0.29903
Cthe_0197	640105610	363	40902	glutamine amidotransferase, class-II					2	5	4	3	0.0963933	0.106316	0.107776	0.105899	2.2265	5.31333	4.69312	3.47982	14	0.416383	15.7128	37.7363	3.54466e-07
Cthe_0444	640105858	413	44759	cell division protein FtsA		5	4	3				2	0.0847234	4.76568	3.88383	2.88542	0.0931879	0.09157	0.100608	2.07191	14	11.6197	2.35728	0.20287	0.133133
Cthe_2345	640107752	382	43406	DegT/DnrJ/EryC1/StrS aminotransferase			4	7	3				0.0915988	0.101028	4.19901	7.14484	3.12326	0.099001	0.108773	0.106669	14	11.5365	3.4377	0.297985	0.449937
Cthe_2717	640108136	49	6036	ribosomal protein L33		2	3		3		3	2	0.714097	16.5397	24.751	0.784515	24.3487	0.771804	26.2876	17.4633	13	42.7893	68.8713	1.60954	0.473931
Cthe_0707	640106124	209	23837	Phosphoglycerate mutase		2		4		2	3	2	0.16742	3.87773	0.187189	7.54111	0.184146	3.79993	6.16311	4.09426	13	11.7734	14.2414	1.20962	0.559035
Cthe_1102	640106524	183	19883	fimbrial assembly protein	3	2	3	2				3	5.9274	4.42867	6.62731	4.41129	0.210309	0.206658	0.227056	6.9026	13	21.3947	7.54662	0.352734	0.0255765
Cthe_0559	640105973	238	27496	single-strand binding protein/Primosomal replication protein n	2	3	3	2	3				3.08742	5.02678	5.09579	3.39187	5.01296	0.158901	0.174585	0.171208	13	16.6019	5.51765	0.332352	0.0238311
Cthe_1139	640106561	386	43503	hypothetical protein			2	2	4		2	3	0.0906496	0.099981	2.12843	2.09136	4.08795	0.0979751	2.26056	3.27248	13	4.41042	9.71897	2.20364	0.390775
Cthe_2105	640107512	329	37334	DNA-directed DNA polymerase		3	2	3	3			2	0.106355	3.63639	2.49718	3.62212	3.6264	0.11495	0.126296	2.60091	13	9.86205	6.46855	0.655903	0.518505
Cthe_1357	640106781	364	41450	glycosyl transferase, group 1		3	2	2	3			3	0.0961284	3.28674	2.25707	2.21776	3.2777	0.103897	0.114152	3.47026	13	7.8577	6.96602	0.886521	0.626653
Cthe_0896	640106315	600	68793	DNA primase		3		2	2		3	3	0.0583179	1.99395	0.0652042	1.34544	1.34703	0.0630307	2.14682	2.10529	13	3.46292	5.66217	1.63509	0.473135
Cthe_2737	640108156	625	71771	excinuclease ABC, C subunit		3	2	3	3		2		0.0559852	1.9142	1.31452	1.90669	1.90893	0.0605094	1.39612	0.0651962	13	5.19138	3.43076	0.660857	0.519743
Cthe_1784	640107198	131	15147	hypothetical protein		3	3	4		3			0.267105	9.13262	9.258	12.0312	0.293791	8.94939	0.317186	0.31105	13	30.689	9.87142	0.32166	0.179567
Cthe_2529	640107945	326	36277	Porphobilinogen synthase			2	2	4			5	0.107334	0.118382	2.52016	2.47628	4.84034	0.116007	0.127458	6.37463	13	5.22215	11.4584	2.1942	0.752584
Cthe_2301	640107707	294	32529	CRISPR-associated autoregulator, DevR family				3	2	4		4	0.119016	0.131268	0.13307	4.05333	2.74904	5.27399	0.141331	5.68249	13	4.43668	13.8469	3.12099	0.161558
Cthe_1517	640106937	369	42317	type I phosphodiesterase/nucleotide pyrophosphatase		5	2	2			4		0.0948259	5.33395	2.22648	2.18771	0.1043	0.102489	4.61681	0.110427	13	9.84297	4.93403	0.501274	0.24921
Cthe_2471	640107886	426	50520	hypothetical protein	6				3		2	2	5.01041	0.0905931	0.0918369	0.0902377	2.80067	0.0887756	2.0483	2.00868	13	5.28308	6.94643	1.31484	0.28567
Cthe_0155	640105566	353	40467	hypothetical protein				3	3		3	4	0.0991239	0.109328	0.110829	3.37586	3.37984	0.107134	3.64898	4.73272	13	3.69514	11.8687	3.21197	0.161957
Cthe_1164	640106586	528	57757	FAD dependent oxidoreductase		5	3	3	2				0.0662704	3.7277	2.29697	2.25697	1.53072	0.0716257	0.0786957	0.0771735	13	8.3479	1.75821	0.210617	0.137298
Cthe_1799	640107213	638	73039	ABC transporter related protein	4	2		3			4		2.24862	1.27029	0.0613205	1.86783	0.0603238	0.0592765	2.67022	0.0638677	13	5.44807	2.85369	0.523799	0.228789
Cthe_2761	640108181	707	80255	glycoside hydrolase, family 9				4	3	3	3		0.0494919	0.0545865	0.0553359	2.22927	1.68753	1.65823	1.82191	0.0576345	13	2.38868	5.22531	2.18753	0.196376
Cthe_2344	640107751	232	26764	Undecaprenyl-phosphate galactose phosphotransferase				5	6			2	0.150822	0.166348	0.168631	8.45045	10.1193	0.16301	0.1791	3.68836	13	8.93625	14.1498	1.58342	0.548787
Cthe_0253	640105665	329	36931	ATPase associated with various cellular activities, AAA_3	2			3		3	2	2	2.23345	0.117303	0.118913	3.62212	0.116981	3.56344	2.65221	2.60091	12	6.09179	8.93354	1.46649	0.504719
Cthe_0419	640105833	419	47329	peptidase M16-like protein	2	2		2		3		3	1.75371	1.93424	0.0933711	1.92665	0.0918534	2.79802	0.0991678	3.01474	12	5.70797	6.00378	1.05182	0.669404
Cthe_0282	640105694	480	55729	glycogen/starch synthases, ADP-glucose type		2		3	3	2		2	0.0728974	1.68843	0.0815052	2.48266	2.48559	1.65455	0.0865652	1.78271	12	4.3255	6.00942	1.3893	0.506348
Cthe_0618	640106032	721	79036	ferrous iron transport protein B		2		4	2		2	2	0.0485309	1.12406	0.0542615	2.18598	1.12097	0.0524527	1.21023	1.18682	12	3.41283	3.57048	1.04619	0.605013
Cthe_0056	640105465	4630	493848	Ig-like, group 2		2		4		2	2	2	0.0075574	0.175042	0.00844979	0.340408	0.00831244	0.171531	0.188462	0.184816	12	0.531458	0.553121	1.04076	0.604027
Cthe_1243	640106666	153	17636	GCN5-related N-acetyltransferase		3		3	3		3		0.228698	7.81943	0.255703	7.78875	7.79794	0.247179	8.41889	0.266324	12	16.0926	16.7303	1.03963	0.971946
Cthe_0368	640105782	248	26788	NCAIR mutase (PurE)-related protein		3		4	2			3	0.141092	4.82408	0.157752	6.35521	3.25895	0.152494	0.167546	5.09345	12	11.4781	8.67244	0.755561	0.930679
Cthe_0761	640106178	256	28782	Ribonuclease H	2		3	4	3				2.87034	0.150753	4.73749	6.15661	4.66049	0.147728	0.16231	0.15917	12	13.9152	5.12969	0.36864	0.191107
Cthe_0548	640105962	259	28813	ABC transporter related protein		3		4	2			3	0.135099	4.6192	0.151052	6.08529	3.12053	0.146017	0.16043	4.87713	12	10.9906	8.30411	0.755561	0.930679
Cthe_1858	640107277	375	41642	peptidase M23B		3	2		3		4		0.0933087	3.19033	2.19086	0.10251	3.18156	0.100849	4.54294	0.10866	12	5.57701	7.93401	1.42263	0.875304
Cthe_1751	640107164	453	51051	RNA methyltransferase, TrmA family		2		3			2	5	0.0772423	1.78906	0.0863632	2.63064	0.0849594	0.0834843	1.92622	4.58748	12	4.58331	6.68214	1.45793	0.899868
Cthe_0583	640105997	394	43887	response regulator receiver protein			4	2		2		4	0.088809	0.0979509	4.07112	2.0489	0.0976817	2.0157	0.10546	4.24023	12	6.30678	6.45908	1.02415	0.971708
Cthe_2501	640107916	143	16742	hypothetical protein	7			2	3				17.373	0.269879	0.273584	5.64522	8.34325	0.264464	0.290569	0.284948	12	23.5617	9.18323	0.389752	0.49474
Cthe_1930	640107346	505	55820	carboxyl-terminal protease			3				4	5	0.0692886	0.0764211	2.40158	0.0761213	0.0762111	0.0748879	3.37347	4.1151	12	2.62341	7.63968	2.91212	0.437136
Cthe_2068	640107475	295	34270	8-oxoguanine DNA glycosylase-like protein			2	3	2	2	2		0.118613	0.130823	2.78499	4.03959	2.73972	2.69216	2.95789	0.138127	11	7.07402	8.5279	1.20552	0.552145
Cthe_0634	640106048	695	79773	serine/threonine protein kinase	3	2	2		2	2			1.56074	1.16611	1.18212	0.0553111	1.1629	1.14271	0.059786	0.0586296	11	3.96428	2.42403	0.611469	0.483402
Cthe_2254	640107660	184	20705	hypoxanthine phosphoribosyltransferase	3				4	2	2		5.89518	0.209743	0.212622	0.20892	8.57582	4.31623	4.74227	0.221454	11	6.52647	17.8558	2.7359	0.179626
Cthe_1493	640106913	204	24179	transcriptional regulator, PadR-like family		2		4			3	2	0.171523	3.97277	0.191777	7.72594	0.18866	0.185384	6.31417	4.19461	11	12.062	10.8828	0.902239	0.987236
Cthe_0890	640106306	220	25464	RNA polymerase, sigma-24 subunit, ECF subfamily	4		2	3			2		6.521	0.175421	3.73442	5.41672	0.174939	0.171902	3.96626	0.185216	11	15.8476	4.49832	0.283849	0.152549
Cthe_2747	640108166	282	31377	PHP-like protein		4				2	2	3	0.124081	5.61099	0.138732	0.136316	0.136477	2.81626	540.167	4.47935	11	6.01012	547.599	91.1128	0.171921
Cthe_1185	640106607	426	50448	hypothetical protein		3			3		3	2	0.0821379	2.80839	0.0918369	0.0902377	2.80067	0.0887756	3.02369	2.00868	11	3.0726	7.92181	2.57821	0.186344
Cthe_0927	640106346	1190	136953	chromosome segregation protein SMC			4	2	3	2			0.029404	0.0324308	1.34792	0.678375	1.00259	0.667383	0.0349171	0.0342417	11	2.08813	1.73913	0.832868	0.986986
Cthe_0117	640105528	90	9602	HPrNtr domain containing protein			5		4		2		0.388786	0.428807	22.1694	0.427125	17.5328	0.420204	9.6953	0.452751	11	23.4141	28.101	1.20017	0.584289
Cthe_0087	640105496	200	22324	maf protein	3	5	3						5.42357	9.84113	6.06399	0.192206	0.192433	0.189092	0.207757	0.203738	11	21.5209	0.793019	0.0368488	0.0171898
Cthe_0989	640106407	318	35013	phosphoesterase, RecJ-like protein	5			3		3			5.61172	0.121361	0.123027	3.74742	0.121027	3.6867	0.130664	0.128137	11	9.60353	4.06653	0.423441	0.483759
Cthe_3183	640108617	465	52184	TrkA-N		5	2	4					0.0752489	4.23274	1.76682	3.38944	0.0827669	0.0813299	0.0893576	0.0876293	11	9.46426	0.341084	0.0360391	0.0207666
Cthe_1567	640106985	111	12149	Dinitrogenase iron-molybdenum cofactor biosynthesis			5	2	3				0.315232	0.347682	17.9752	7.27267	10.7485	0.340706	0.374336	0.367096	10	25.9108	11.8306	0.456591	#N/A
Cthe_0957	640106376	99	10957	preprotein translocase, YajC subunit	2	4		4					7.42228	15.9828	0.395177	15.9201	0.388753	0.382004	0.41971	0.411592	10	39.7204	1.60206	0.0403334	#N/A
Cthe_3163	640108596	163	17699	Carbohydrate binding family 25		2	3	5					0.214667	4.97206	7.44048	12.0276	0.236114	0.232015	0.254916	0.249985	10	24.6548	0.97303	0.0394661	#N/A
Cthe_0855	640106271	167	19267	HAD superfamily (subfamily IIIA) phosphatase, TIGR01668			3	5			2		0.209525	0.231094	7.26226	11.7395	0.230459	0.226457	5.22501	0.243998	10	19.4424	5.92593	0.304794	#N/A
Cthe_2046	640107451	170	19891	hypothetical protein		3		2			3	2	0.205828	7.03749	0.230132	4.74862	0.226392	0.222461	7.577	5.03353	10	12.2221	13.0594	1.06851	#N/A
Cthe_0773	640106190	213	24031	SOS-response transcriptional repressor, LexA	2	4	2	2					3.44979	7.42864	3.85715	3.78998	0.180688	0.177551	0.195077	0.191303	10	18.5256	0.744619	0.0401942	#N/A
Cthe_0350	640105764	193	22227	signal peptidase I				2	2		3	3	0.181299	0.199962	0.202707	4.18273	4.18766	0.19595	6.67404	6.54495	10	4.7667	17.6026	3.69283	#N/A
Cthe_2445	640107859	347	37748	Alcohol dehydrogenase GroES-like protein		4		6					0.100838	4.55994	0.112745	6.75768	0.110912	0.108987	0.119744	0.117428	10	11.5312	0.457072	0.0396378	#N/A
Cthe_0931	640106350	236	26592	Ribonuclease III		2	3	2	3				0.148266	3.43409	5.13897	3.42062	5.05544	0.160247	0.176065	0.172659	10	12.142	5.56441	0.45828	#N/A
Cthe_3104	640108532	256	28286	putative CoA-substrate-specific enzyme activase			2	3			2	3	0.136683	0.150753	3.20927	4.65499	0.150338	0.147728	3.40851	4.93428	10	8.1517	8.64085	1.06001	#N/A
Cthe_1151	640106573	355	40966	hypothetical protein	5		2	3					5.02684	0.108712	2.31429	3.35684	0.108413	0.106531	0.117046	0.114782	10	10.8067	0.446772	0.0413422	#N/A
Cthe_1037	640106455	282	30753	cell wall hydrolase/autolysin		3			3		2	2	0.124081	4.24246	0.138732	0.136316	4.2308	0.134108	3.09425	3.0344	10	4.64159	10.4935	2.26077	#N/A
Cthe_2536	640107952	293	34246	phosphoadenosine phosphosulfate reductase	2	3			3		2		2.50787	4.08318	0.133524	0.131199	4.07196	0.129073	2.97808	0.13907	10	6.85578	7.31818	1.06745	#N/A
Cthe_1186	640106608	311	35183	Alpha/beta hydrolase fold-3		3		2	3	2			0.11251	3.84686	0.125796	2.59571	3.83628	2.55365	0.133605	0.131021	10	6.68088	6.65456	0.996062	#N/A
Cthe_0365	640105779	357	40661	peptide chain release factor 2	2		3	2			3		2.05828	0.108103	3.39719	2.26125	0.107806	0.105934	3.6081	0.114139	10	7.82482	3.93597	0.503011	#N/A
Cthe_0725	640106142	498	56672	response regulator receiver modulated metal dependent phosphohydrolase	2		2	4				2	1.47551	0.0774953	1.64974	3.16484	0.0772823	0.0759405	0.0834364	1.71827	10	6.3676	1.95493	0.307013	#N/A
Cthe_0739	640106156	574	63799	hypothetical protein			3	2		3	2		0.0609595	0.0672346	2.11289	1.40639	0.0670498	2.04246	1.52017	0.0709889	10	3.64747	3.70067	1.01458	#N/A
Cthe_0566	640105980	815	92467	primosomal protein N'		2	2	2				4	0.0429334	0.994412	1.00806	0.990511	0.0472228	0.0464029	0.0509832	2.04988	10	3.03592	2.19449	0.722841	#N/A
Cthe_1048	640106470	511	57881	Rhomboid-like protein	2	2	2		2			2	1.43798	1.586	1.60777	0.0752275	1.58164	0.0740086	0.0813137	1.67456	10	4.70698	3.41152	0.72478	#N/A
Cthe_0046	640105455	900	102855	hypothetical protein		2			3		2	3	0.0388786	0.900496	0.0434695	0.0427125	1.32565	0.0420204	0.96953	1.40353	10	1.02556	3.74073	3.64751	#N/A
Cthe_3012	640108433	630	70385	Carbohydrate binding family 6	2	2	2		2	2			1.16636	1.28642	1.30408	0.0610179	1.28289	1.26061	0.0659545	0.0646787	10	3.81788	2.67413	0.700423	#N/A
Cthe_2019	640107429	615	66252	intein	2.5				7				1.47928	0.0627523	0.0636138	0.0625061	4.44317	0.0614933	0.0675631	0.0662563	9.5	1.66816	4.63848	2.7806	#N/A
Cthe_2735	640108154	89	9714	HPrNtr domain containing protein		3		2	2	2			0.393155	13.4424	0.439579	9.07041	9.08111	8.92344	0.466869	0.457838	9	23.3455	18.9293	0.81083	#N/A
Cthe_0018	640105428	104	11985	hypothetical protein				3			3	3	0.33645	0.371083	0.376178	11.4584	0.370063	0.363638	12.3855	12.1459	9	12.5422	25.2651	2.01441	#N/A
Cthe_0620	640106034	130	15050	iron (metal) dependent repressor, DtxR family		3		3	3				0.26916	9.20287	0.300942	9.16676	9.17757	0.290911	0.319625	0.313443	9	18.9397	10.1016	0.533352	#N/A
Cthe_1510	640106930	247	27398	short-chain dehydrogenase/reductase SDR			5	4					0.141663	0.156246	8.07793	6.38094	0.155816	0.153111	0.168224	0.16497	9	14.7568	0.642121	0.0435137	#N/A
Cthe_2996	640108417	192	20948	intracellular protease, PfpI family		3	2		2			2	0.182244	6.23111	4.27902	0.200215	4.20947	0.196971	0.216413	4.45677	9	10.8926	9.07962	0.83356	#N/A
Cthe_1075	640106497	233	26523	protein of unknown function DUF881	4	2		3					6.15717	3.47831	0.167908	5.1145	0.165179	0.162311	0.178332	0.174882	9	14.9179	0.680703	0.04563	#N/A
Cthe_3110	640108543	254	27955	UBA/THIF-type NAD/FAD binding fold		2	3	2	2				0.137759	3.19073	4.77479	3.17821	3.18196	0.148891	0.163588	0.160424	9	11.2815	3.65487	0.32397	#N/A
Cthe_2586	640108000	262	29374	amidohydrolase 2		2		2	3		2		0.133552	3.09331	0.149323	3.08117	4.55376	0.144345	3.33045	0.155525	9	6.45735	8.18408	1.2674	#N/A
Cthe_0911	640106330	279	31854	protein of unknown function DUF152			2	3	2	2			0.125415	0.138325	2.9447	4.27125	2.89684	2.84655	0.148929	0.146049	9	7.47969	6.03836	0.807301	#N/A
Cthe_0854	640106270	298	33323	shikimate 5-dehydrogenase		2	3		2		2		0.117419	2.71962	4.06979	0.128997	2.71214	0.126907	2.92811	0.136737	9	7.03582	5.9039	0.83912	#N/A
Cthe_2159	640107562	286	30131	hypothetical protein	3	2				2	2		3.7927	2.83373	0.136792	0.13441	0.134569	2.77688	3.05097	0.142474	9	6.89763	6.10489	0.88507	#N/A
Cthe_2355	640107762	532	59799	L-aspartate oxidase				4	3			2	0.0657721	0.0725426	0.0735385	2.96258	2.24264	0.0710872	0.078104	1.60846	9	3.17443	4.00029	1.26016	#N/A
Cthe_1384	640106808	428	47895	FolC bifunctional protein		2	2	3	2				0.0817541	1.89357	1.91956	2.7843	1.88836	0.0883607	0.0970825	0.0952047	9	6.67918	2.16901	0.324742	#N/A
Cthe_0455	640105869	512	56433	Mg chelatase, subunit ChlI			2	3	2			2	0.0683413	0.0753763	1.60463	2.3275	1.57855	0.073864	0.0811549	1.67129	9	4.07585	3.40486	0.835374	#N/A
Cthe_0146	640105557	757	86994	ribonuclease R		4	3		2				0.0462229	2.09022	1.60211	0.050781	1.06766	0.0499582	0.0548894	0.0538277	9	3.78934	1.22634	0.323628	#N/A
Cthe_2590	640108004	639	71641	glycoside hydrolase, family 10			2	2	3		2		0.0547586	0.0603954	1.28572	1.26333	1.86711	0.0591837	1.36554	0.0637678	9	2.6642	3.3556	1.25952	#N/A
Cthe_2263	640107669	155	15977	H+-transporting two-sector ATPase, C subunit			2	6					0.225747	0.248985	5.30047	15.1285	0.248301	0.24399	0.268073	0.262888	8	20.9037	1.02325	0.0489507	#N/A
Cthe_1238	640106661	113	13247	iojap-like protein		2	2		2		2		0.309653	7.17209	7.27055	0.340188	7.15238	0.334676	7.72192	0.360598	8	15.0925	15.5696	1.03161	#N/A
Cthe_0458	640105872	251	29314	exodeoxyribonuclease III Xth		3		5					0.139405	4.76643	0.155867	7.81077	0.153333	0.150671	0.165543	0.162341	8	12.8725	0.631888	0.0490883	#N/A
Cthe_1745	640107158	126	14546	transcriptional regulator, XRE family		2		2	2		2		0.277704	6.43211	0.310496	6.40687	6.41443	0.300146	6.92522	0.323394	8	13.4272	13.9632	1.03992	#N/A
Cthe_0539	640105953	227	25229	ABC transporter related protein				2	4		2		0.154144	0.170012	0.172346	3.55624	6.95132	0.166601	3.84395	0.179505	8	4.05274	11.1414	2.7491	#N/A
Cthe_2087	640107494	294	33148	metalloenzyme			3		5				0.119016	0.131268	4.12516	0.130753	6.67625	0.128634	0.141331	0.138597	8	4.5062	7.08481	1.57224	#N/A
Cthe_0092	640105501	227	25407	septum site-determining protein MinC		3					3	2	0.154144	5.27036	0.172346	0.169345	0.169544	0.166601	5.67441	3.7696	8	5.7662	9.78015	1.69612	#N/A
Cthe_0644	640106058	214	23965	Vitamin B12 dependent methionine synthase, activation region		3		3				2	0.163508	5.59053	0.182815	5.56859	0.179844	0.176721	0.194165	3.9986	8	11.5054	4.54933	0.395407	#N/A
Cthe_2280	640107686	274	31093	ABC transporter related protein		2		3				3	0.127703	2.95783	0.142783	4.34919	0.140462	0.138023	0.151647	4.61013	8	7.57751	5.04026	0.665161	#N/A
Cthe_2576	640107990	430	50101	hypothetical protein			3	5					0.0813738	0.0897504	2.82046	4.55931	0.0895037	0.0879498	0.0966309	0.0947619	8	7.5509	0.368846	0.048848	#N/A
Cthe_0113	640105524	291	33136	Uncharacterized P-loop ATPase protein UPF0042			3	3			2		0.120243	0.132621	4.16769	4.09512	0.132256	0.12996	2.99855	0.140026	8	8.51567	3.40079	0.399357	#N/A
Cthe_0277	640105689	291	33114	hypothetical protein		3		3			2		0.120243	4.11125	0.134442	4.09512	0.132256	0.12996	2.99855	0.140026	8	8.46105	3.40079	0.401935	#N/A
Cthe_0274	640105686	563	62677	glycoside hydrolase, family 9		5			3				0.0621505	3.49596	0.0694894	0.0682793	2.11916	0.067173	0.0738034	0.0723759	8	3.69588	2.33251	0.63111	#N/A
Cthe_1765	640107178	383	44771	hypothetical protein			3				3	2	0.0913597	0.100764	3.16657	0.100369	0.100487	0.0987425	3.36316	2.2342	8	3.45907	5.79659	1.67577	#N/A
Cthe_2144	640107548	547	61113	DNA polymerase III, subunits gamma and tau			2		2		4		0.0639685	0.0705533	1.50196	0.0702765	1.47755	0.0691378	3.11445	0.0744929	8	1.70676	4.73563	2.77463	#N/A
Cthe_2053	640107458	415	47408	hypothetical protein			3	3	2				0.0843151	0.0929944	2.9224	2.87151	1.94751	0.0911287	0.100124	0.098187	8	5.97123	2.23695	0.374622	#N/A
Cthe_2877	640108296	585	67057	S-layer-like domain containing protein				3			2	3	0.0598133	0.0659704	0.0668761	2.03706	0.065789	0.0646468	1.49159	2.15927	8	2.22972	3.7813	1.69586	#N/A
Cthe_1346	640106770	827	93601	single-stranded-DNA-specific exonuclease RecJ				4		2	2		0.0423105	0.0466659	0.0473065	1.90579	0.0465376	0.960322	1.05511	0.0492716	8	2.04208	2.11124	1.03387	#N/A
Cthe_1358	640106782	296	35242	glycosyltransferase		3.2			4				0.118212	4.30256	0.132171	0.129869	5.33091	0.127765	0.140376	0.137661	7.2	4.68281	5.73671	1.22506	#N/A
Cthe_2718	640108137	80	9181	preprotein translocase, SecE subunit		2			3			2	0.437384	10.1306	0.489031	0.480516	14.9136	0.47273	0.519391	10.6962	7	11.5375	26.6019	2.30569	#N/A
Cthe_0398	640105812	106	11293	protein of unknown function DUF74		2			2			3	0.330101	7.64572	0.36908	0.362653	7.6247	0.356777	0.391993	11.9168	7	8.70755	20.2902	2.33019	#N/A
Cthe_0103	640105512	130	14314	protein of unknown function UPF0047					3	2	2		0.26916	0.296867	0.300942	0.295702	9.17757	6.10913	6.71213	0.313443	7	1.16267	22.3123	19.1905	#N/A
Cthe_1644	640107059	144	17398	hypothetical protein		2		3	2				0.242991	5.6281	0.271684	8.27555	5.61263	0.262628	0.288551	0.282969	7	14.4183	6.44678	0.447124	#N/A
Cthe_0834	640106251	145	16675	NusB antitermination factor		2		3	2				0.241316	5.58928	0.26981	8.21847	5.57392	0.260817	0.286561	0.281018	7	14.3189	6.40232	0.447124	#N/A
Cthe_1377	640106801	147	16502	amino acid-binding ACT		2			2	3			0.238032	5.51324	0.26614	0.261505	5.49808	7.97531	0.282662	0.277195	7	6.27892	14.0332	2.23498	#N/A
Cthe_2588	640108002	255	27998	putative transcriptional acitvator, Baf family	3			4					4.25378	0.151344	0.153422	6.18075	0.150928	0.148307	0.162946	0.159795	7	10.7393	0.621976	0.0579159	#N/A
Cthe_2433	640107847	218	22981	electron transport complex, RnfABCDGE type, E subunit				2			3	2	0.160508	0.177031	0.179461	3.70306	0.176544	0.173479	5.90867	3.92523	7	4.22006	10.1839	2.41322	#N/A
Cthe_3159	640108592	223	25859	transcriptional regulator, GntR family	2		3	2					3.29509	0.173061	5.43855	3.62003	0.172586	0.169589	0.186329	0.182725	7	12.5267	0.711228	0.0567768	#N/A
Cthe_1805	640107219	310	35080	diguanylate cyclase			4					3	0.112873	0.124492	5.17427	0.124004	0.12415	0.121995	0.134036	4.07476	7	5.53564	4.45494	0.804775	#N/A
Cthe_1076	640106498	237	27024	protein of unknown function DUF881		2		3			2		0.14764	3.4196	0.165074	5.02818	0.162391	0.159571	3.68176	0.171931	7	8.7605	4.17565	0.476646	#N/A
Cthe_3112	640108545	330	37617	glycosidase, PH1107-related					4	3			0.106033	0.116947	0.118553	0.116489	4.78167	3.55264	0.125913	0.123478	7	0.458022	8.5837	18.7408	#N/A
Cthe_0717	640106134	260	30349	MCP methyltransferase, CheR-type			3	2	2				0.13458	0.148433	4.66461	3.10487	3.10853	0.145455	0.159813	0.156722	7	8.05249	3.57052	0.443406	#N/A
Cthe_2069	640107476	258	30510	hypothetical protein		2			3			2	0.135623	3.14126	0.151638	0.148997	4.62436	0.146583	0.161052	3.31667	7	3.57752	8.24866	2.30569	#N/A
Cthe_2117	640107524	342	38183	putative sulfonate transport system substrate-binding protein	3		4						3.17168	0.112844	4.69013	0.112401	0.112534	0.11058	0.121495	0.119145	7	8.08705	0.463754	0.0573453	#N/A
Cthe_0749	640106166	275	30798	binding-protein-dependent transport systems inner membrane component		2			2	3			0.127239	2.94708	0.142264	0.139786	2.93898	4.26316	0.151096	0.148173	7	3.35637	7.50141	2.23498	#N/A
Cthe_0708	640106125	409	44633	FAD dependent oxidoreductase		3		4					0.085552	2.92512	0.0956541	3.85352	0.0940992	0.0924655	0.101592	0.0996274	7	6.95985	0.387785	0.0557174	#N/A
Cthe_2229	640107635	350	39147	N-acetylneuraminate synthase			2		2		3		0.0999736	0.110265	2.34735	0.109832	2.3092	0.108053	3.68026	0.116422	7	2.66742	6.21393	2.32956	#N/A
Cthe_3113	640108546	349	38527	Nucleotidyl transferase		2		3	2				0.10026	2.3222	0.112099	3.41455	2.31581	0.108362	0.119058	0.116755	7	5.94911	2.65999	0.447124	#N/A
Cthe_0610	640106024	355	40409	histidinol-phosphate aminotransferase				3	2		2		0.0985655	0.108712	0.110204	3.35684	2.27667	0.106531	2.45796	0.114782	7	3.67432	4.95595	1.34881	#N/A
Cthe_0833	640106250	411	46653	exodeoxyribonuclease VII, large subunit		2	3	2					0.0851356	1.97189	2.95085	1.96415	0.0936413	0.0920156	0.101098	0.0991426	7	6.97202	0.385898	0.0553495	#N/A
Cthe_3160	640108593	456	51611	putative RNA methylase, NOL1/NOP2/sun family					3		2	2	0.0767341	0.084633	0.085795	0.084301	2.61641	0.0829351	1.91355	1.87653	7	0.331463	6.48943	19.5781	#N/A
Cthe_2081	640107488	582	64508	small GTP-binding protein		2	3		2				0.0601216	1.39252	2.08384	0.0660503	1.38869	0.0649801	0.071394	0.0700131	7	3.60254	1.59508	0.442766	#N/A
Cthe_1599	640107017	556	62728	multi-sensor signal transduction histidine kinase	3			2	2				1.95092	0.0694113	0.0703642	1.45192	1.45363	0.0680187	0.0747326	0.0732871	7	3.54262	1.66967	0.471309	#N/A
Cthe_1094	640106516	639	73792	Radical SAM-like protein		3		2		2			0.0547586	1.87226	0.0612246	1.26333	0.0602294	1.24286	0.0650255	0.0637678	7	3.25157	1.43188	0.440366	#N/A
Cthe_1253	640106676	860	99940	phosphoenolpyruvate synthase				3			2	2	0.0406869	0.0448752	0.0454913	1.38567	0.0447519	0.0439749	1.01462	0.995	7	1.51673	2.09835	1.38347	#N/A
Cthe_0408	640105822	862	98985	diguanylate cyclase/phosphodiesterase with PAS/PAC sensor(s)		2		3	2				0.0405925	0.940193	0.0453857	1.38246	0.937608	0.0438728	0.0482034	0.047271	7	2.40863	1.07696	0.447124	#N/A
Cthe_0033	640105442	888	101185	small GTP-binding protein		3	2	2					0.039404	1.34727	0.925194	0.909084	0.0433408	0.0425883	0.046792	0.0458869	7	3.22095	0.178608	0.055452	#N/A
Cthe_3106	640108534	127	14900	6-pyruvoyl tetrahydropterin synthase and hypothetical protein		4				2			0.275518	12.4591	0.308051	0.302687	0.303044	6.25344	0.327176	0.320847	6	13.3453	7.2045	0.539853	#N/A
Cthe_0491	640105905	154	17577	CheW protein			2	4					0.227213	0.250602	5.33489	10.2344	0.249913	0.245574	0.269814	0.264595	6	16.0471	1.0299	0.0641797	#N/A
Cthe_1069	640106491	162	19178	protein of unknown function UPF0054				3			3		0.215992	0.238226	0.241497	7.35604	0.237572	0.233447	7.95118	0.251528	6	8.05176	8.67372	1.07725	#N/A
Cthe_0095	640105504	131	14627	methylglyoxal synthase		2				2		2	0.267105	6.18661	0.298645	0.293445	0.293791	6.06249	0.317186	6.53206	6	7.04581	13.2055	1.87424	#N/A
Cthe_2939	640108362	244	27770	tRNA pseudouridine synthase A				4				2	0.143405	0.158167	0.160338	6.45939	0.157732	0.154993	0.170292	3.50697	6	6.9213	3.98998	0.576479	#N/A
Cthe_1803	640107217	352	37404	cobalamin (vitamin B12) biosynthesis CbiM protein	6								6.06374	0.109638	0.111143	0.109208	0.109337	0.107439	0.118043	0.11576	6	6.39373	0.450579	0.0704721	#N/A
Cthe_0060	640105469	167	19816	SEC-C motif containing protein				2			2	2	0.209525	0.231094	0.234267	4.83393	0.230459	0.226457	5.22501	5.12395	6	5.50882	10.8059	1.96156	#N/A
Cthe_1791	640107205	168	19345	UvrB/UvrC protein		2	2					2	0.208278	4.82408	4.89031	0.228817	0.229087	0.225109	0.247329	5.09345	6	10.1515	5.79498	0.57085	#N/A
Cthe_2220	640107626	314	35053	NAD-dependent epimerase/dehydratase							2	4	0.111436	0.122907	0.124594	0.122424	0.122569	0.120441	2.77891	5.32055	6	0.48136	8.34247	17.331	#N/A
Cthe_0605	640106019	370	39593	NLP/P60							4	2	0.0945696	0.104305	0.105737	0.103895	0.104018	0.102212	4.60433	2.3127	6	0.408506	7.12327	17.4374	#N/A
Cthe_0134	640105545	323	37536	hypothetical protein			3	3					0.108331	0.119482	3.75479	3.68941	0.119154	0.117085	0.128642	0.126154	6	7.67201	0.491034	0.0640033	#N/A
Cthe_3047	640108468	470	51280	Peptidoglycan glycosyltransferase		2					4		0.0744484	1.72435	0.0832394	0.0817899	0.0818864	0.0804647	3.62469	0.086697	6	1.96383	3.87374	1.97254	#N/A
Cthe_2441	640107855	267	30274	transcriptional regulator, DeoR family				2	2		2		0.131052	0.144542	0.146526	3.02347	3.02704	0.141642	3.26808	0.152613	6	3.44559	6.58937	1.91241	#N/A
Cthe_2309	640107715	257	29481	Nitrilase/cyanide hydratase and apolipoprotein N-acyltransferase	2	2	2						2.85917	3.15349	3.19678	0.149577	0.149753	0.147153	0.161678	0.158551	6	9.35901	0.617136	0.0659403	#N/A
Cthe_2051	640107456	260	29400	CRISPR-associated RAMP protein, SSO1426 family		2	2		2				0.13458	3.1171	3.15989	0.147851	3.10853	0.145455	0.159813	0.156722	6	6.55943	3.57052	0.544335	#N/A
Cthe_3180	640108614	303	35460	hypothetical protein				2			2	2	0.115481	0.127369	0.129117	2.66424	0.127018	0.124813	2.87979	2.82409	6	3.03621	5.95572	1.96156	#N/A
Cthe_1956	640107372	310	33763	Tagatose-6-phosphate kinase	2		2	2					2.37034	0.124492	2.65023	2.60408	0.12415	0.121995	0.134036	0.131444	6	7.74915	0.511625	0.0660234	#N/A
Cthe_0928	640106347	340	36555	4-hydroxythreonine-4-phosphate dehydrogenase		2					2	2	0.102914	2.38366	0.115066	0.113062	0.113196	0.111231	2.5664	2.51676	6	2.71471	5.30759	1.95513	#N/A
Cthe_0728	640106145	330	37944	phage integrase			2	2	2				0.106033	0.116947	2.48961	2.44626	2.44915	0.114601	0.125913	0.123478	6	5.15886	2.81314	0.545303	#N/A
Cthe_1546	640106965	377	41380	4Fe-4S ferredoxin, iron-sulfur binding			2	2			2		0.0928137	0.102368	2.17924	2.14129	0.102086	0.100314	2.31453	0.108084	6	4.51571	2.62501	0.581307	#N/A
Cthe_1592	640107010	391	42007	Glycerate kinase		2			2			2	0.0894904	2.07275	0.100058	0.0983152	2.06705	0.0967222	0.106269	2.18849	6	2.36062	4.45854	1.88872	#N/A
Cthe_1231	640106654	432	47985	Serine-type D-Ala-D-Ala carboxypeptidase			2	2				2	0.0809971	0.0893349	1.90179	1.86867	0.0890893	0.0875426	0.0961836	1.98079	6	3.94079	2.2536	0.571865	#N/A
Cthe_2109	640107516	845	94519	copper amine oxidase-like protein				3			3		0.0414092	0.0456718	0.0462988	1.41027	0.0455463	0.0447555	1.52437	0.048222	6	1.54365	1.66289	1.07725	#N/A
Cthe_2632	640108045	1178	134952	transcription-repair coupling factor				4			2		0.0297035	0.0327612	0.033211	1.33794	0.0326711	0.0321039	0.740728	0.0345905	6	1.43361	0.840093	0.585997	#N/A
Cthe_2032	640107441	2004	223179	hypothetical protein				3				3	0.0174605	0.0192578	0.0195222	0.59465	0.0192049	0.0188715	0.0207342	0.630327	6	0.650891	0.689138	1.05876	#N/A
Cthe_2010	640107422	412	48553	hypothetical protein				5.18889					0.084929	0.0936715	0.0949575	4.93475	0.0934141	0.0917922	0.100853	0.098902	5.18889	5.2083	0.384961	0.0739129	#N/A
Cthe_1263	640106686	77	8752	tryptophan RNA-binding attenuator protein		2	3						0.454425	10.5253	15.7506	0.499237	0.499826	0.491148	0.539627	0.52919	5	27.2296	2.05979	0.0756454	#N/A
Cthe_0094	640105503	94	10499	Septum formation topological specificity factor MinE		2	3						0.372242	8.62177	12.9021	0.408949	0.409432	0.402323	0.442035	0.433485	5	22.3051	1.68728	0.0756454	#N/A
Cthe_1462	640106883	104	12051	transcriptional regulator, XRE family			2		3				0.33645	0.371083	7.89974	0.369627	11.472	0.363638	0.399532	0.391804	5	8.9769	12.6269	1.4066	#N/A
Cthe_2079	640107486	188	21687	signal peptidase I		5							0.186121	10.4693	0.208098	0.204475	0.204716	0.201162	0.221018	0.216743	5	11.068	0.843638	0.0762233	#N/A
Cthe_1226	640106649	167	19330	dihydrofolate reductase region			2		3				0.209525	0.231094	4.9196	0.230187	7.14422	0.226457	0.24881	0.243998	5	5.5904	7.86348	1.4066	#N/A
Cthe_1837	640107251	169	20185	hypothetical protein		2			3				0.207046	4.79554	0.231494	0.227463	7.05967	0.223777	0.245866	0.24111	5	5.46154	7.77042	1.42275	#N/A
Cthe_0575	640105989	294	33011	ribosome small subunit-dependent GTPase A		5							0.119016	6.69465	0.13307	0.130753	0.130907	0.128634	0.141331	0.138597	5	7.07749	0.539469	0.0762233	#N/A
Cthe_2107	640107514	227	26534	thymidylate kinase				2			3		0.154144	0.170012	0.172346	3.55624	0.169544	0.166601	5.67441	0.179505	5	4.05274	6.19006	1.52738	#N/A
Cthe_2060	640107467	277	30216	RNA methyltransferase, TrmH family, group 3					2			3	0.12632	0.139324	0.141236	0.138777	2.91776	0.136528	0.150005	4.5602	5	0.545658	7.76449	14.2296	#N/A
Cthe_1913	640107330	265	32019	hypothetical protein				3	2				0.132041	0.145633	0.147632	4.4969	3.04988	0.142711	0.156797	0.153765	5	4.92221	3.50315	0.711704	#N/A
Cthe_1291	640106714	288	32705	amidohydrolase 2				3				2	0.121496	0.134002	0.135842	4.13777	0.133634	0.131314	0.144275	2.97118	5	4.52911	3.3804	0.746372	#N/A
Cthe_0930	640106349	338	38720	Radical SAM					3	2			0.103523	0.114179	0.115747	0.113732	3.52984	2.34966	0.122933	0.120555	5	0.447181	6.12299	13.6924	#N/A
Cthe_3162	640108595	389	44436	SAM dependent methyltransferase		2		3					0.0899505	2.08341	0.100572	3.06344	0.0989373	0.0972195	0.106816	0.10475	5	5.33737	0.407722	0.07639	#N/A
Cthe_1519	640106939	409	46173	putative RNA methylase			3			2			0.085552	0.0943586	2.96528	0.0939884	0.0940992	1.94178	0.101592	0.0996274	5	3.23917	2.23709	0.690637	#N/A
Cthe_0150	640105561	434	49691	RNA modification enzyme, MiaB family			2	3					0.0806239	0.0889232	1.89302	2.7458	0.0886788	0.0871392	0.0957403	0.0938885	5	4.80838	0.365447	0.0760021	#N/A
Cthe_1500	640106920	630	68841	ABC transporter related protein		2		3					0.0555409	1.28642	0.0620992	1.89155	0.0610898	0.0600292	0.0659545	0.0646787	5	3.29562	0.251752	0.07639	#N/A
Cthe_0239	640105651	1051	117478	cellulosome enzyme, dockerin type I				3			2		0.0332928	0.03672	0.0372241	1.13385	0.036619	0.0359832	0.830235	0.0387703	5	1.24109	0.941608	0.758695	#N/A
Cthe_3118	640108551	129	15673	hemerythrin-like metal-binding protein							4		0.271246	0.299168	0.303275	0.297994	0.298346	0.293166	13.2062	0.315873	4	1.17168	14.1136	12.0456	#N/A
Cthe_0703	640106120	80	9578	hypothetical protein		2		2					0.437384	10.1306	0.489031	10.0908	0.481082	0.47273	0.519391	0.509345	4	21.1478	1.98255	0.0937472	#N/A
Cthe_2926	640108349	90	9948	hypothetical protein					2	2			0.388786	0.428807	0.434695	0.427125	8.9802	8.82429	0.461681	0.452751	4	1.67941	18.7189	11.1461	#N/A
Cthe_0333	640105747	117	13054	hypothetical protein	2				2				6.28039	0.329852	0.33438	0.328558	6.90785	0.323234	0.355139	0.34827	4	7.27318	7.93449	1.09092	#N/A
Cthe_0119	640105530	149	16537	putative anti-sigma regulatory factor, serine/threonine protein kinase				2				2	0.234837	0.259011	0.262567	5.41789	0.258299	0.253815	0.278868	5.74295	4	6.17431	6.53393	1.05825	#N/A
Cthe_0788	640106205	154	18046	DivIVA				2			2		0.227213	0.250602	0.254042	5.24199	0.249913	0.245574	5.66609	0.264595	4	5.97385	6.42617	1.07572	#N/A
Cthe_1936	640107352	155	17508	hypothetical protein			2	2					0.225747	0.248985	5.30047	5.20817	0.248301	0.24399	0.268073	0.262888	4	10.9834	1.02325	0.0931637	#N/A
Cthe_1276	640106699	159	17968	pantetheine-phosphate adenylyltransferase		2	2						0.220068	5.09715	5.16712	0.241769	0.242054	0.237852	0.261329	0.256274	4	10.7261	0.997509	0.0929982	#N/A
Cthe_2759	640108179	292	33319	transcriptional regulator, AraC family				4					0.119831	0.132167	0.133981	5.39757	0.131803	0.129515	0.142299	0.139547	4	5.78355	0.543164	0.0939153	#N/A
Cthe_2580	640107994	161	17685	phosphodiesterase, MJ0936 family		2	2						0.217334	5.03383	5.10294	0.238766	0.239047	0.234897	0.258083	0.253091	4	10.5929	0.985117	0.0929982	#N/A
Cthe_0781	640106198	162	18594	GCN5-related N-acetyltransferase			2		2				0.215992	0.238226	5.07144	0.237292	4.989	0.233447	0.25649	0.251528	4	5.76295	5.73047	0.994364	#N/A
Cthe_1100	640106522	173	19361	prepilin-type cleavage/methylation			2	2					0.202259	0.223079	4.74897	4.66628	0.222466	0.218603	0.240181	0.235535	4	9.84059	0.916786	0.0931637	#N/A
Cthe_2684	640108103	171	19690	hypothetical protein	2	2							4.29711	4.73945	0.228787	0.224803	0.225068	0.22116	0.24299	0.23829	4	9.49015	0.927508	0.0977338	#N/A
Cthe_2999	640108420	190	22470	hypothetical protein				2	2				0.184162	0.203119	0.205908	4.24877	4.25378	0.199044	0.218691	0.214461	4	4.84196	4.88598	1.00909	#N/A
Cthe_2224	640107630	230	26777	putative methionyl-tRNA formyltransferase				2				2	0.152134	0.167794	0.170098	3.50985	0.167333	0.164428	0.180658	3.72043	4	3.99988	4.23285	1.05825	#N/A
Cthe_0201	640105614	240	26600	glutamate synthase, alpha subunit-like protein					2		2		0.145795	0.160803	0.16301	0.160172	3.36758	0.157577	3.63574	0.169782	4	0.62978	7.33067	11.6401	#N/A
Cthe_0799	640106216	225	25562	two component transcriptional regulator, winged helix family				2	2				0.155514	0.171523	0.173878	3.58785	3.59208	0.168082	0.184672	0.1811	4	4.08877	4.12594	1.00909	#N/A
Cthe_0058	640105467	256	30580	RNA polymerase sigma factor				2	2				0.136683	0.150753	0.152822	3.15338	3.1571	0.147728	0.16231	0.15917	4	3.59364	3.62631	1.00909	#N/A
Cthe_0448	640105862	257	29531	RNA polymerase, sigma 28 subunit		2			2				0.136151	3.15349	0.152228	0.149577	3.14482	0.147153	0.161678	0.158551	4	3.59144	3.6122	1.00578	#N/A
Cthe_3168	640108601	292	32313	hypothetical protein							2	2	0.119831	0.132167	0.133981	0.131648	0.131803	0.129515	2.98828	2.93048	4	0.517627	6.18008	11.9392	#N/A
Cthe_1030	640106448	274	31309	TPR repeat domain containing protein		2			2				0.127703	2.95783	0.142783	0.140297	2.9497	0.138023	0.151647	0.148714	4	3.36862	3.38809	1.00578	#N/A
Cthe_2970	640108392	283	32058	ABC transporter related protein	2				2				2.59649	0.13637	0.138242	0.135835	2.8559	0.133634	0.146824	0.143984	4	3.00693	3.28034	1.09092	#N/A
Cthe_3103	640108531	328	37470	2-hydroxyglutaryl-CoA dehydratase, D-component				2	2				0.106679	0.117661	0.119276	2.46118	2.46408	0.1153	0.126681	0.124231	4	2.80479	2.83029	1.00909	#N/A
Cthe_2679	640108094	361	41603	Tetratricopeptide TPR_2			2				2		0.0969273	0.106905	2.27582	0.106485	0.106611	0.10476	2.41711	0.112874	4	2.58614	2.74136	1.06002	#N/A
Cthe_1333	640106757	376	42524	hypothetical protein						2		2	0.0930605	0.10264	0.104049	0.102237	0.102358	2.1122	0.110509	2.2758	4	0.401987	4.60086	11.4453	#N/A
Cthe_2446	640107860	372	39480	ABC-type sugar transport system periplasmic component-like protein			2	2					0.0940612	0.103744	2.20853	2.17007	0.103459	0.101662	0.111697	0.109537	4	4.5764	0.426355	0.0931637	#N/A
Cthe_0793	640106210	422	47705	hypothetical protein					2			2	0.0829165	0.0914518	0.0927074	0.091093	1.91521	0.089617	0.0984628	2.02772	4	0.358169	4.13101	11.5337	#N/A
Cthe_1303	640106726	408	47044	glycosyl transferase, group 1		2	2						0.0857616	1.98639	2.01366	0.0942187	0.0943299	0.0926921	0.101841	0.0998716	4	4.18003	0.388735	0.0929982	#N/A
Cthe_3188	640108622	495	55836	copper amine oxidase-like protein					2		2		0.0706884	0.077965	0.0790354	0.0776591	1.63276	0.0764008	1.76278	0.0823184	4	0.305348	3.55427	11.6401	#N/A
Cthe_2255	640107661	470	53866	tRNA(Ile)-lysidine synthetase		2	2						0.0744484	1.72435	1.74803	0.0817899	0.0818864	0.0804647	0.088407	0.086697	4	3.62862	0.337455	0.0929982	#N/A
Cthe_0036	640105445	542	59442	hybrid cluster protein					2		2		0.0645586	0.0712042	0.0721817	0.0709248	1.49118	0.0697756	1.60992	0.0751801	4	0.278869	3.24606	11.6401	#N/A
Cthe_2034	640107443	627	73166	serine/threonine protein kinase			2					2	0.0558066	0.0615513	1.31032	0.0613098	0.0613821	0.0603164	0.06627	1.36475	4	1.48899	1.55272	1.0428	#N/A
Cthe_2055	640107460	639	73499	hypothetical protein		2						2	0.0547586	1.2683	0.0612246	0.0601584	0.0602294	0.0591837	0.0650255	1.33912	4	1.44445	1.52356	1.05477	#N/A
Cthe_0267	640105679	671	71917	type 3a, cellulose-binding		2					2		0.0521472	1.20782	0.0583048	0.0572895	0.0573571	0.0563612	1.30041	0.0607267	4	1.37556	1.47486	1.07219	#N/A
Cthe_2119	640107526	760	85123	glycoside hydrolase, family 10	2				2				0.96685	0.0507798	0.051477	0.0505806	1.06345	0.049761	0.0546728	0.0536153	4	1.11969	1.22149	1.09092	#N/A
Cthe_1264	640106687	1181	134399	DNA polymerase III, alpha subunit			2	2					0.0296281	0.032678	0.695658	0.683545	0.0325881	0.0320223	0.0351832	0.0345026	4	1.44151	0.134296	0.0931637	#N/A
Cthe_1235	640106658	6885	758876	Cellulose 1,4-beta-cellobiosidase			2	2					0.00508217	0.00560533	0.119328	0.11725	0.00558992	0.00549287	0.00603505	0.00591832	4	0.247265	0.0230362	0.0931637	#N/A
Cthe_3232	640108666	1669	191891	YD repeat protein		3.28175							0.0209651	0.781969	0.0234407	0.0230325	0.0230597	0.0226593	0.0248959	0.0244144	3.28175	0.849407	0.0950293	0.111877	#N/A
Cthe_2663	640108078	418	45710	methyl-accepting chemotaxis sensory transducer					2.03125	1.01786			0.0837099	0.092327	0.0935945	0.0919647	1.96231	1.01138	0.099405	0.0974823	3.04911	0.361596	3.17057	8.76827	#N/A
Cthe_0653	640106068	87	9433	putative transcriptional regulator, CopG family							3		0.402193	0.443594	0.449684	0.441853	0.442375	0.434694	14.8056	0.468363	3	1.73732	16.1511	9.29652	#N/A
Cthe_2540	640107956	139	15661	Mov34/MPN/PAD-1					3				0.251732	0.277645	0.281457	0.276556	8.58334	0.272075	0.29893	0.293148	3	1.08739	9.44749	8.68823	#N/A
Cthe_3125	640108558	149	17311	heat shock protein Hsp20				3					0.234837	0.259011	0.262567	7.99784	0.258299	0.253815	0.278868	0.273474	3	8.75426	1.06446	0.121593	#N/A
Cthe_1774	640107188	152	17284	ribosomal-protein-alanine acetyltransferase		3							0.230202	7.87087	0.257385	0.252903	0.253201	0.248805	0.273364	0.268076	3	8.61136	1.04345	0.121171	#N/A
Cthe_2894	640108313	176	20133	hypothetical protein					3				0.198811	0.219277	0.222287	0.218416	6.77889	0.214877	0.236087	0.23152	3	0.858791	7.46137	8.68823	#N/A
Cthe_2835	640108255	192	22645	hypothetical protein		3							0.182244	6.23111	0.203763	0.200215	0.200451	0.196971	0.216413	0.212227	3	6.81733	0.826062	0.121171	#N/A
Cthe_2941	640108364	237	26463	2-C-methyl-D-erythritol 4-phosphate cytidylyltransferase				3					0.14764	0.162838	0.165074	5.02818	0.162391	0.159571	0.175322	0.171931	3	5.50373	0.669215	0.121593	#N/A
Cthe_1319	640106743	247	27117	protein of unknown function DUF558				3					0.141663	0.156246	0.158391	4.82461	0.155816	0.153111	0.168224	0.16497	3	5.28091	0.642121	0.121593	#N/A
Cthe_2380	640107791	246	29151	TPR repeat domain containing protein						3			0.142239	0.156881	0.159035	0.156265	0.15645	4.76573	0.168908	0.165641	3	0.614419	5.25673	8.55561	#N/A
Cthe_1367	640106791	258	29497	PHP-like protein				3					0.135623	0.149584	0.151638	4.61891	0.149173	0.146583	0.161052	0.157936	3	5.05575	0.614744	0.121593	#N/A
Cthe_2968	640108390	259	29783	4Fe-4S ferredoxin, iron-sulfur binding				3					0.135099	0.149006	0.151052	4.60108	0.148597	0.146017	0.16043	0.157327	3	5.03623	0.61237	0.121593	#N/A
Cthe_1927	640107343	271	31672	hypothetical protein		3							0.129117	4.41466	0.144363	0.14185	0.142017	0.139551	0.153326	0.15036	3	4.82999	0.585254	0.121171	#N/A
Cthe_0945	640106364	330	37905	metallophosphoesterase							3		0.106033	0.116947	0.118553	0.116489	0.116626	0.114601	3.9033	0.123478	3	0.458022	4.25801	9.29652	#N/A
Cthe_0564	640105978	318	35832	Trans-hexaprenyltranstransferase				3					0.110034	0.121361	0.123027	3.74742	0.121027	0.118926	0.130664	0.128137	3	4.10184	0.498754	0.121593	#N/A
Cthe_2893	640108312	351	40778	response regulator receiver protein			3						0.0996888	0.109951	3.45526	0.109519	0.109648	0.107745	0.11838	0.11609	3	3.77442	0.451863	0.119717	#N/A
Cthe_0132	640105543	345	38544	3-oxoacyl-(acyl-carrier-protein) synthase				3					0.101422	0.111863	0.113399	3.45414	0.111555	0.109619	0.120439	0.118109	3	3.78083	0.459721	0.121593	#N/A
Cthe_0314	640105725	392	44653	glycosyltransferase 28-like protein			3						0.0892621	0.0984507	3.09387	0.0980644	0.0981801	0.0964755	0.105998	0.103948	3	3.37965	0.404602	0.119717	#N/A
Cthe_1562	640106980	403	44194	protein of unknown function DUF214				3					0.0868257	0.0957635	0.0970782	2.95702	0.0955002	0.0938422	0.103105	0.101111	3	3.23669	0.393558	0.121593	#N/A
Cthe_0032	640105441	590	67334	glycoside hydrolase, family 26			3						0.0593064	0.0654113	2.05559	0.0651547	0.0652315	0.064099	0.0704259	0.0690637	3	2.24546	0.26882	0.119717	#N/A
Cthe_2825	640108245	615	65891	intein			3						0.0568955	0.0627523	1.97203	0.0625061	0.0625798	0.0614933	0.0675631	0.0662563	3	2.15418	0.257893	0.119717	#N/A
Cthe_2258	640107664	669	75428	phosphoesterase, RecJ-like protein			3						0.0523031	0.0576871	1.81285	0.0574608	0.0575285	0.0565297	0.0621096	0.0609082	3	1.9803	0.237076	0.119717	#N/A
Cthe_2680	640108095	745	84971	peptidase S41				3					0.0469675	0.0518022	0.0525134	1.59957	0.0516599	0.0507629	0.0557736	0.0546948	3	1.75085	0.212891	0.121593	#N/A
Cthe_0797	640106214	814	90230	glycoside hydrolase, family 5				3					0.0429862	0.0474111	0.048062	1.46398	0.0472808	0.0464599	0.0510458	0.0500585	3	1.60244	0.194845	0.121593	#N/A
Cthe_2854	640108274	615	66332	intein	2.5								1.47928	0.0627523	0.0636138	0.0625061	0.0625798	0.0614933	0.0675631	0.0662563	2.5	1.66816	0.257893	0.154597	#N/A
Cthe_1289	640106712	64	7791	hypothetical protein				2					0.546731	0.60301	0.611289	12.6135	0.601353	0.590912	0.649239	0.636681	2	14.3746	2.47819	0.172401	#N/A
Cthe_0636	640106050	82	9155	hypothetical protein						2			0.426716	0.470642	0.477104	0.468796	0.469349	9.6852	0.506723	0.496922	2	1.84326	11.1582	6.05352	#N/A
Cthe_1970	640107386	101	11065	hypothetical protein					2				0.346443	0.382106	0.387352	0.380606	8.00216	0.37444	0.411399	0.403442	2	1.49651	9.19144	6.14193	#N/A
Cthe_1491	640106911	105	11989	transcriptional regulator, PadR-like family				2					0.333245	0.367549	0.372595	7.68825	0.366539	0.360175	0.395727	0.388072	2	8.76164	1.51051	0.172401	#N/A
Cthe_2899	640108318	130	14292	putative anti-sigma regulatory factor, serine/threonine protein kinase					2				0.26916	0.296867	0.300942	0.295702	6.21706	0.290911	0.319625	0.313443	2	1.16267	7.14104	6.14193	#N/A
Cthe_2052	640107457	130	15198	hypothetical protein				2					0.26916	0.296867	0.300942	6.20974	0.296051	0.290911	0.319625	0.313443	2	7.07671	1.22003	0.172401	#N/A
Cthe_2609	640108023	135	15379	ATP synthase F1, epsilon subunit			2						0.259191	0.285872	6.08572	0.28475	0.285086	0.280136	0.307787	0.301834	2	6.91554	1.17484	0.169885	#N/A
Cthe_0565	640105979	139	15608	hypothetical protein					2				0.251732	0.277645	0.281457	0.276556	5.81452	0.272075	0.29893	0.293148	2	1.08739	6.67867	6.14193	#N/A
Cthe_0199	640105612	151	16805	4Fe-4S ferredoxin, iron-sulfur binding								2	0.231727	0.255581	0.259089	0.254578	0.254878	0.250453	0.275174	5.66689	2	1.00097	6.44739	6.44111	#N/A
Cthe_0080	640105489	143	16411	CheW protein					2				0.244691	0.269879	0.273584	0.26882	5.65188	0.264464	0.290569	0.284948	2	1.05697	6.49186	6.14193	#N/A
Cthe_1134	640106556	146	17990	hypothetical protein			2						0.239663	0.264333	5.62721	0.263296	0.263607	0.25903	0.284598	0.279093	2	6.3945	1.08633	0.169885	#N/A
Cthe_0710	640106127	144	15292	hypothetical protein					2				0.242991	0.268005	0.271684	0.266953	5.61263	0.262628	0.288551	0.282969	2	1.04963	6.44678	6.14193	#N/A
Cthe_1558	640106976	151	16783	transcriptional regulator, BadM/Rrf2 family			2						0.231727	0.255581	5.44088	0.254578	0.254878	0.250453	0.275174	0.269852	2	6.18276	1.05036	0.169885	#N/A
Cthe_2940	640108363	158	17932	transcriptional regulator, CarD family								2	0.22146	0.244257	0.247611	0.243299	0.243586	0.239357	0.262983	5.41582	2	0.956628	6.16175	6.44111	#N/A
Cthe_3026	640108447	160	18676	GreA/GreB family elongation factor		2							0.218692	5.06529	0.244516	0.240258	0.240541	0.236365	0.259696	0.254673	2	5.76875	0.991274	0.171835	#N/A
Cthe_0891	640106307	147	16936	response regulator receiver protein	2								4.99868	0.262535	0.26614	0.261505	0.261814	0.257268	0.282662	0.277195	2	5.78886	1.07894	0.186382	#N/A
Cthe_1477	640106898	178	19905	deoxycytidine triphosphate deaminase							2		0.196577	0.216813	0.219789	0.215962	0.216217	0.212463	4.90212	0.228919	2	0.849141	5.55972	6.54746	#N/A
Cthe_2587	640108001	165	17829	hypothetical protein				2					0.212065	0.233895	0.237106	4.89252	0.233252	0.229202	0.251826	0.246955	2	5.57559	0.961236	0.172401	#N/A
Cthe_2437	640107851	169	18877	shikimate kinase			2						0.207046	0.228359	4.86138	0.227463	0.227731	0.223777	0.245866	0.24111	2	5.52424	0.938485	0.169885	#N/A
Cthe_2746	640108165	156	18058	protein of unknown function DUF402	2								4.71029	0.247389	0.250785	0.246418	0.246709	0.242426	0.266355	0.261203	2	5.45489	1.01669	0.186382	#N/A
Cthe_2957	640108380	173	20258	hypothetical protein		2							0.202259	4.68466	0.226142	0.222204	0.222466	0.218603	0.240181	0.235535	2	5.33526	0.916786	0.171835	#N/A
Cthe_0339	640105753	188	20988	histidine kinase							2		0.186121	0.20528	0.208098	0.204475	0.204716	0.201162	4.64137	0.216743	2	0.803974	5.26399	6.54746	#N/A
Cthe_1042	640106463	179	21423	hypothetical protein				2					0.195479	0.215602	0.218561	4.50987	0.215009	0.211276	0.23213	0.22764	2	5.13951	0.886055	0.172401	#N/A
Cthe_1366	640106790	183	21155	dTDP-4-dehydrorhamnose 3,5-epimerase		2							0.191206	4.42867	0.213784	0.210061	0.210309	0.206658	0.227056	0.222665	2	5.04372	0.866688	0.171835	#N/A
Cthe_1295	640106718	191	21819	5-formyltetrahydrofolate cyclo-ligase		2							0.183198	4.24317	0.20483	0.201263	0.2015	0.198002	0.217546	0.213338	2	4.83246	0.830387	0.171835	#N/A
Cthe_2016	640278307	219	24325	#REF!								2	0.159775	0.176222	0.178642	0.175531	0.175738	0.172687	0.189732	3.9073	2	0.69017	4.44546	6.44111	#N/A
Cthe_0261	640105673	217	24076	HAD-superfamily hydrolase, subfamily IA, variant 1					2				0.161248	0.177846	0.180288	0.177149	3.72451	0.174278	0.191481	0.187777	2	0.696531	4.27804	6.14193	#N/A
Cthe_0105	640105514	218	23908	riboflavin synthase, alpha subunit				2					0.160508	0.177031	0.179461	3.70306	0.176544	0.173479	0.190602	0.186916	2	4.22006	0.727541	0.172401	#N/A
Cthe_0166	640105577	226	24938	4Fe-4S ferredoxin, iron-sulfur binding			2						0.154826	0.170764	3.63528	0.170094	0.170295	0.167338	0.183855	0.180299	2	4.13096	0.701787	0.169885	#N/A
Cthe_0570	640105984	227	24763	peptidase, membrane zinc metallopeptidase, putative					2				0.154144	0.170012	0.172346	0.169345	3.56043	0.166601	0.183045	0.179505	2	0.665847	4.08958	6.14193	#N/A
Cthe_1847	640107261	234	26582	two component transcriptional regulator, winged helix family			2						0.149533	0.164926	3.51099	0.164279	0.164473	0.161617	0.17757	0.174135	2	3.98973	0.677794	0.169885	#N/A
Cthe_2775	640108195	232	26647	transcriptional regulator, Crp/Fnr family		2							0.150822	3.4933	0.168631	0.165695	0.16589	0.16301	0.1791	0.175636	2	3.97845	0.683637	0.171835	#N/A
Cthe_2712	640108131	239	26125	hypothetical protein				2					0.146405	0.161476	0.163693	3.37768	0.161032	0.158236	0.173855	0.170492	2	3.84926	0.663615	0.172401	#N/A
Cthe_0452	640105866	257	28469	cellulosome anchoring protein, cohesin region								2	0.136151	0.150166	0.152228	0.149577	0.149753	0.147153	0.161678	3.32957	2	0.588121	3.78816	6.44111	#N/A
Cthe_0766	640106183	247	28461	tRNA (guanine-N1)-methyltransferase		2							0.141663	3.28116	0.158391	0.155633	0.155816	0.153111	0.168224	0.16497	2	3.73684	0.642121	0.171835	#N/A
Cthe_0569	640105983	251	28131	protein of unknown function DUF116					2				0.139405	0.153756	0.155867	0.153152	3.21999	0.150671	0.165543	0.162341	2	0.60218	3.69855	6.14193	#N/A
Cthe_0598	640106012	255	27371	thiazole biosynthesis		2							0.137219	3.17822	0.153422	0.15075	0.150928	0.148307	0.162946	0.159795	2	3.61961	0.621976	0.171835	#N/A
Cthe_1124	640106546	259	28858	phenazine biosynthesis protein PhzF family				2					0.135099	0.149006	0.151052	3.11686	0.148597	0.146017	0.16043	0.157327	2	3.55202	0.61237	0.172401	#N/A
Cthe_2029	640107438	267	31608	hypothetical protein					2				0.131052	0.144542	0.146526	0.143975	3.02704	0.141642	0.155623	0.152613	2	0.566094	3.47691	6.14193	#N/A
Cthe_0631	640106045	294	35200	hypothetical protein							2		0.119016	0.131268	0.13307	0.130753	0.130907	0.128634	2.96795	0.138597	2	0.514106	3.36609	6.54746	#N/A
Cthe_2755	640108175	273	30380	ADP-ribosylation/Crystallin J1		2							0.128171	2.96867	0.143306	0.14081	0.140977	0.138529	0.152203	0.149259	2	3.38095	0.580967	0.171835	#N/A
Cthe_2101	640107508	280	31989	Protein of unknown function UPF0011			2						0.124967	0.137831	2.93419	0.13729	0.137452	0.135066	0.148398	0.145527	2	3.33428	0.566442	0.169885	#N/A
Cthe_0666	640106082	289	32940	HflC protein				2					0.121075	0.133539	0.135372	2.79331	0.133172	0.130859	0.143776	0.140995	2	3.18329	0.548802	0.172401	#N/A
Cthe_3074	640108498	306	35242	Cof-like hydrolase				2					0.114349	0.12612	0.127851	2.63812	0.125773	0.12359	0.135789	0.133162	2	3.00644	0.518313	0.172401	#N/A
Cthe_0370	640105784	313	36179	conserved hypothetical radical SAM protein			2						0.111792	0.123299	2.62483	0.122815	0.12296	0.120826	0.132752	0.130184	2	2.98274	0.506722	0.169885	#N/A
Cthe_0003	640105413	309	35584	ankyrin repeat protein				2					0.113239	0.124895	0.12661	2.61251	0.124552	0.12239	0.13447	0.131869	2	2.97726	0.513281	0.172401	#N/A
Cthe_0775	640106192	313	36501	tRNA delta(2)-isopentenylpyrophosphate transferase					2				0.111792	0.123299	0.124992	0.122815	2.58217	0.120826	0.132752	0.130184	2	0.482898	2.96593	6.14193	#N/A
Cthe_0152	640105563	315	34705	aldo/keto reductase				2					0.111082	0.122516	0.124198	2.56275	0.12218	0.120058	0.131909	0.129357	2	2.92055	0.503504	0.172401	#N/A
Cthe_3041	640108462	320	36351	UbiA prenyltransferase				2					0.109346	0.120602	0.122258	2.52271	0.120271	0.118182	0.129848	0.127336	2	2.87491	0.495637	0.172401	#N/A
Cthe_2215	640107621	315	36591	Mg2+ transporter protein, CorA-like protein						2			0.111082	0.122516	0.124198	0.122036	0.12218	2.52123	0.131909	0.129357	2	0.479832	2.90467	6.05352	#N/A
Cthe_0073	640105482	321	35417	hypothetical protein						2			0.109005	0.120226	0.121877	0.119755	0.119896	2.4741	0.129443	0.12694	2	0.470863	2.85038	6.05352	#N/A
Cthe_2934	640108357	299	33360	ABC transporter related protein	2								2.45754	0.129072	0.130845	0.128566	0.128718	0.126483	0.138968	0.13628	2	2.84603	0.530448	0.186382	#N/A
Cthe_0538	640105952	338	38260	periplasmic sensor signal transduction histidine kinase			2						0.103523	0.114179	2.43069	0.113732	0.113866	0.111889	0.122933	0.120555	2	2.76212	0.469242	0.169885	#N/A
Cthe_2778	640108198	340	39420	cytidyltransferase-related domain			2						0.102914	0.113508	2.41639	0.113062	0.113196	0.111231	0.12221	0.119846	2	2.74587	0.466482	0.169885	#N/A
Cthe_2413	640107826	337	36965	NLP/P60				2					0.10383	0.114518	0.116091	2.39545	0.114204	0.112221	0.123298	0.120913	2	2.72989	0.470635	0.172401	#N/A
Cthe_2585	640107999	338	37746	biotin--acetyl-CoA-carboxylase ligase				2					0.103523	0.114179	0.115747	2.38836	0.113866	0.111889	0.122933	0.120555	2	2.72181	0.469242	0.172401	#N/A
Cthe_2505	640107921	342	38025	transcriptional regulator, LacI family				2					0.102312	0.112844	0.114393	2.36043	0.112534	0.11058	0.121495	0.119145	2	2.68998	0.463754	0.172401	#N/A
Cthe_1143	640106565	351	41417	hypothetical protein				2					0.0996888	0.109951	0.11146	2.2999	0.109648	0.107745	0.11838	0.11609	2	2.621	0.451863	0.172401	#N/A
Cthe_2341	640107748	388	44800	glycosyl transferase, family 2				2					0.0901824	0.0994656	0.100831	2.08058	0.0991922	0.0974701	0.107091	0.10502	2	2.37106	0.408773	0.172401	#N/A
Cthe_2141	640107545	395	46908	metal-dependent phosphohydrolase, HD subdomain				2					0.0885842	0.097703	0.0990443	2.04371	0.0974344	0.0957428	0.105193	0.103158	2	2.32904	0.401529	0.172401	#N/A
Cthe_3177	640108611	421	47901	hypothetical protein			2						0.0831134	0.0916691	1.95148	0.0913094	0.0914171	0.0898299	0.0986967	0.0967877	2	2.21757	0.376731	0.169885	#N/A
Cthe_1301	640106724	415	46456	protein of unknown function DUF795				2					0.0843151	0.0929944	0.0942711	1.94522	0.0927388	0.0911287	0.100124	0.098187	2	2.2168	0.382178	0.172401	#N/A
Cthe_1251	640106674	465	49426	Xanthine/uracil/vitamin C permease							2		0.0752489	0.082995	0.0841344	0.0826694	0.0827669	0.0813299	1.87651	0.0876293	2	0.325048	2.12824	6.54746	#N/A
Cthe_2256	640107662	445	49955	replicative DNA helicase		2							0.0786309	1.82123	0.0879157	0.0863848	0.0864867	0.0849852	0.0933737	0.0915677	2	2.07416	0.356413	0.171835	#N/A
Cthe_2689	640108108	498	56237	transcriptional regulator, GntR family							2		0.0702626	0.0774953	0.0785593	0.0771913	0.0772823	0.0759405	1.75216	0.0818225	2	0.303508	1.98721	6.54746	#N/A
Cthe_2543	640107959	465	52724	Spore germination protein-like protein					2				0.0752489	0.082995	0.0841344	0.0826694	1.7381	0.0813299	0.0893576	0.0876293	2	0.325048	1.99642	6.14193	#N/A
Cthe_1304	640106727	457	52254	PhoH-like protein						2			0.0765662	0.0844479	0.0856072	0.0841165	0.0842157	1.73783	0.0909219	0.0891633	2	0.330738	2.00213	6.05352	#N/A
Cthe_2764	640108184	487	55412	TROVE domain containing protein				2					0.0718496	0.0792457	0.0803337	1.65763	0.0790279	0.0776558	0.085321	0.0836706	2	1.88906	0.325675	0.172401	#N/A
Cthe_2330	640107737	488	57300	hypothetical protein				2					0.0717024	0.0790833	0.0801691	1.65423	0.078866	0.0774967	0.0851461	0.0834992	2	1.88519	0.325008	0.172401	#N/A
Cthe_1207	640106630	507	57770	membrane protein-like protein					2				0.0690153	0.0761197	0.0771647	0.075821	1.59412	0.0745925	0.0819552	0.08037	2	0.298121	1.83104	6.14193	#N/A
Cthe_0498	640105911	542	59610	protein of unknown function DUF342								2	0.0645586	0.0712042	0.0721817	0.0709248	0.0710085	0.0697756	0.0766629	1.57878	2	0.278869	1.79623	6.44111	#N/A
Cthe_0405	640105819	526	59939	glycoside hydrolase, family 5				2					0.0665223	0.0733701	0.0743774	1.53473	0.0731684	0.0718981	0.0789949	0.0774669	2	1.749	0.301528	0.172401	#N/A
Cthe_2736	640108155	568	63535	phosphoenolpyruvate-protein phosphotransferase		2							0.0616034	1.42684	0.0688777	0.0676783	0.0677581	0.0665817	0.0731537	0.0717387	2	1.625	0.279232	0.171835	#N/A
Cthe_3186	640108620	583	67358	Radical SAM				2					0.0600184	0.0661967	0.0671055	1.38468	0.0660147	0.0648686	0.0712715	0.069893	2	1.578	0.272048	0.172401	#N/A
Cthe_1393	640106817	589	66300	multi-sensor signal transduction histidine kinase				2					0.059407	0.0655224	0.0664219	1.37057	0.0653423	0.0642078	0.0705455	0.069181	2	1.56192	0.269277	0.172401	#N/A
Cthe_3049	640108470	591	65451	TPR repeat domain containing protein				2					0.059206	0.0653006	0.0661971	1.36593	0.0651211	0.0639905	0.0703068	0.0689469	2	1.55664	0.268365	0.172401	#N/A
Cthe_0062	640105471	629	73133	sulfatase								2	0.0556292	0.0613556	0.0621979	0.0611149	0.061187	0.0601246	0.0660593	1.36041	2	0.240298	1.54778	6.44111	#N/A
Cthe_1631	640107047	594	68398	hypothetical protein				2					0.058907	0.0649708	0.0658628	1.35903	0.0647922	0.0636673	0.0699517	0.0685987	2	1.54877	0.26701	0.172401	#N/A
Cthe_0190	640105601	600	67760	proteinase inhibitor I4, serpin		2							0.0583179	1.35074	0.0652042	0.0640687	0.0641443	0.0630307	0.0692522	0.0679127	2	1.53833	0.26434	0.171835	#N/A
Cthe_3201	640108635	613	71554	CRISPR-associated protein, Csh1 family					2				0.0570812	0.062957	0.0638214	0.06271	1.31846	0.061694	0.0677835	0.0664724	2	0.24657	1.51441	6.14193	#N/A
Cthe_2787	640108207	558	60564	ferredoxin	2								1.31686	0.0691625	0.070112	0.0688911	0.0689724	0.0677749	0.0744647	0.0730244	2	1.52502	0.284236	0.186382	#N/A
Cthe_0017	640105427	620	66746	protein of unknown function DUF1538					2				0.0564367	0.0622462	0.0631008	0.062002	1.30358	0.0609974	0.0670182	0.0657219	2	0.243786	1.49732	6.14193	#N/A
Cthe_0534	640105948	727	80816	ABC-type bacteriocin transporter					2				0.0481303	0.0530848	0.0538136	0.0528765	1.11172	0.0520198	0.0571545	0.056049	2	0.207905	1.27694	6.14193	#N/A
Cthe_3146	640108579	728	82819	peptidase M56, BlaR1					2				0.0480642	0.0530119	0.0537397	0.0528039	1.11019	0.0519483	0.057076	0.055972	2	0.20762	1.27519	6.14193	#N/A
Cthe_2151	640107555	731	83232	hypothetical protein				2					0.047867	0.0527944	0.0535192	1.10433	0.0526492	0.0517351	0.0568417	0.0557423	2	1.25851	0.216968	0.172401	#N/A
Cthe_0366	640105780	925	105459	hypothetical protein							2		0.0378278	0.0417218	0.0422946	0.0415581	0.0416071	0.0408847	0.943327	0.0440515	2	0.163402	1.06987	6.54746	#N/A
Cthe_0251	640105663	851	96728	transglutaminase-like protein					2				0.0411172	0.0453498	0.0459724	0.0451719	0.949728	0.0444399	0.0488264	0.047882	2	0.177611	1.09088	6.14193	#N/A
Cthe_2768	640108188	870	98776	metallophosphoesterase				2					0.0402193	0.0443594	0.0449684	0.927892	0.0442375	0.0434694	0.0477601	0.0468363	2	1.05744	0.182303	0.172401	#N/A
Cthe_0744	640106161	950	109974	copper amine oxidase-like protein				2					0.0368324	0.0406239	0.0411816	0.849754	0.0405122	0.0398088	0.0437382	0.0428922	2	0.968392	0.166951	0.172401	#N/A
Cthe_2451	640107865	1087	126235	SNF2-related protein		2							0.0321902	0.745581	0.0359913	0.0353645	0.0354062	0.0347915	0.0382257	0.0374863	2	0.849127	0.14591	0.171835	#N/A
Cthe_1374	640106798	262	30022	copper amine oxidase-like protein						1.25			0.133552	0.1473	0.149323	0.146722	0.146895	1.94866	0.158593	0.155525	1.25	0.576898	2.40967	4.17695	#N/A
Cthe_1501	640106921	578	64493	ABC transporter, transmembrane region			1.2						0.0605376	0.0667693	0.879918	0.0665074	0.0665858	0.0654297	0.0718881	0.0704976	1.2	1.07373	0.274401	0.255558	#N/A
				totals	60619	54200	53757	55543	54080	55214	51671	54411	60619	60619	60619	60619	60619	60619	60619	60619
