# Supplementary material for: Clostridium thermocellum ATCC27405 transcriptomic, metabolomic and proteomic profiles after ethanol stress
Source: BMC Genomics. 2012 Jul 23;13:336. doi: 10.1186/1471-2164-13-336 (PMC3478167; doi:10.1186/1471-2164-13-336)
Supplement: Additional file 5 — Significantly differentially expressed with at least a 2-fold change for ethanol-treated cells compared to control cells at same time points. A total of 641 genes were differentially expressed for time point comparisons at 2, 12, 30, 60, 120, and 240 min. [file 1471-2164-13-336-S5.xls]

## Sheet: Sheet1
Additional file 5. The list of potential ethanol-responsive genes based on comparison of ethanol treatment versus control and time course studies of both ethanol-treated and control cells and the Venn diagram among genes identified from different comparisons.
641 genes significantly differentially expressed with at least 2-fold changes comparing ethanol-treated cells to control cells at same time points of 2, 12, 30, 60, 120, and 240 min. (Ratios are represented as log2 values).
SEQ_ID	OperonID_GeneNumber	Product	Functional Group	Gene_Name	2min_Trt/Ctr	12min_Trt/Ctr	30min_Trt/Ctr	60min_Trt/Ctr	120min_Trt/Ctr	240min_Trt/Ctr	Cluster	Cluster Order
	323 genes up-regulated with a ratio of at least 2-fold changes in at least one time point comparison
Cthe_1823	344_5	Extracellular ligand-binding receptor	10		2.77097	3.45603	3.33345	3.34323	2.63529	1.64843	7	641
Cthe_0197	36_7	glutamine amidotransferase, class-II	10		2.6727	3.08824	2.8488	2.63541	2.08506	0.99588	7	636
Cthe_3100		Diaminopimelate epimerase	10		2.66128	3.20667	2.38411	2.24805	1.73707	1.60091	7	638
Cthe_1822	344_5	inner-membrane translocator	10		2.4294	3.44745	3.17245	3.32617	2.64831	1.5553	7	640
Cthe_1821	344_5	inner-membrane translocator	10		2.19419	2.79731	2.65747	2.70301	2.00115	1.18137	7	637
Cthe_1820	344_5	ABC transporter related	11		1.71177	2.64856	2.35794	2.64769	2.05688	1.25291	2	634
Cthe_1819	344_5	ABC transporter related	10		1.43696	2.54159	2.29274	2.68435	2.20751	1.26543	2	633
Cthe_0196		glutamine synthetase, catalytic region	11		1.3251	1.80006	1.75945	1.49459	1.35071	1.20544	2	608
Cthe_1818	343_3	urease, gamma subunit	10	ureA	0.99792	2.46773	2.24001	2.31829	2.26527	1.35416	2	632
Cthe_1816	343_3	urease, alpha subunit	10	ureC	0.70549	2.21956	2.04225	2.05453	1.98955	1.27942	2	631
Cthe_1813	342_4	urease accessory protein UreG	6	ureG	0.48063	1.71439	1.74883	1.77422	1.96107	1.17763	2	622
Cthe_1817	343_3	urease, beta subunit	10	ureB	0.71085	1.6836	1.56315	2.05687	2.09195	1.46114	2	621
Cthe_0407	74_2	Radical SAM	11		0.87227	1.61859	1.78651	1.65367	1.46712	1.54907	2	609
Cthe_1815	342_4	UreE urease accessory-like	9		0.12097	1.6052	1.712	2.02753	2.13877	1.59087	2	623
Cthe_1814	342_4	Urease accessory protein UreF	9		0.3888	1.48786	1.48428	1.92813	2.00834	1.39909	2	620
Cthe_1851		protein of unknown function DUF1113	13		0.33927	1.33474	1.91073	2.44471	1.90525	1.36239	2	624
Cthe_0108		type IV pilus assembly PilZ	0		0.42127	1.05754	0.83458	1.34175	0.96831	1.00686	6	500
Cthe_1373	248_2	YD repeat protein	9		0.20263	0.99747	1.17429	0.93532	0.8511	1.03454	6	502
Cthe_1696	319_2	hypothetical protein	13		0.67959	0.98277	0.85204	1.0975	0.69763	1.06854	6	499
Cthe_1472		Carbohydrate binding family 11	4		0.13312	0.9801	1.20348	1.28828	0.63135	1.00906	6	501
Cthe_0618	116_2	ferrous iron transport protein B	9		0.89626	0.83315	1.21978	0.98346	0.557	1.12689	6	504
Cthe_1563	285_5	ABC transporter related	9		-0.25926	0.82568	1.89068	2.22798	1.62986	1.21035	2	619
Cthe_1697	319_2	regulatory protein, ArsR	11		0.34171	0.67022	0.76073	0.76891	0.62239	1.18779	6	337
Cthe_1377	249_2	amino acid-binding ACT	11		0.44434	0.64537	0.65611	0.69743	0.66162	1.01171	6	335
Cthe_0362	62_2	regulatory proteins, AsnC/Lrp	6		0.17109	0.61548	0.36658	0.21294	0.06072	1.09871	6	314
Cthe_1698		hypothetical protein	13		0.439	0.57546	0.7062	0.81537	0.75874	1.12728	6	336
Cthe_0431	78_10	hypothetical protein	13		-0.38513	0.56745	0.7266	0.96925	1.62188	1.69696	6	347
Cthe_0428	78_10	NADH dehydrogenase (ubiquinone), 24 kDa subunit	3		0.09579	0.44429	0.62414	0.52461	1.50905	1.71958	6	345
Cthe_0425	78_10	conserved hypothetical protein	13		0.08212	0.44164	0.16199	0.00322	0.20621	1.06719	6	312
Cthe_0426	78_10	putative Fe-S cluster	11		0.21445	0.42316	0.5083	0.12103	0.74133	1.00004	6	310
Cthe_1432		transposase IS200-like	2		0.37009	0.36405	0.1892	-0.02384	0.18313	1.1953	6	313
Cthe_0427	78_10	Stage II sporulation E	13		0.06939	0.28829	0.45362	0.3222	0.94116	1.20293	6	311
Cthe_3003	578_2	hydrogenases, Fe-only	11		0.48281	0.25634	0.6454	0.83828	1.10386	1.43744	6	339
Cthe_0519	94_5	DNA methylase N-4/N-6	2		0.07823	0.23196	0.59698	0.65557	0.77752	1.15247	6	338
Cthe_0430	78_10	hydrogenases, Fe-only	11		0.01963	0.23069	0.63775	0.86364	1.54706	1.48194	6	346
Cthe_1655		conserved hypothetical protein	13		-0.44962	0.22751	0.35239	0.95993	0.44774	1.13678	6	354
Cthe_0424	78_10	aminoglycoside phosphotransferase	13		-0.064	0.05941	0.31225	0.08995	0.43835	1.05341	6	317
Cthe_1370	247_2	hypothetical protein	13		-0.35995	-0.02988	-0.3003	-0.01201	0.33873	1.45491	6	318
Cthe_2031		transposase IS200-like	2		0.82191	-0.06729	0.11687	-0.03926	0.04865	1.10003	6	320
Cthe_3094	592_2	glycosyl transferase, family 2	9		0.01515	-0.10285	-0.08433	-0.03401	0.10975	1.0036	6	315
Cthe_1573	287_5	nitrogenase iron protein	9	nifH	0.51373	-0.17361	0.32169	0.72921	0.69742	1.01864	6	321
Cthe_0518	94_5	type III restriction enzyme, res subunit	9		0.30166	-0.26473	0.06307	0.22847	0.38112	1.13468	6	316
Cthe_3041		UbiA prenyltransferase	12		-0.49021	-0.34458	0.17071	0.90994	1.2045	1.05544	6	368
Cthe_2786	539_15	methyltransferase MtaA/CmuA family	12		0.3383	-0.39447	0.39178	0.09774	3.16675	1.05473	9	553
Cthe_2784	539_15	cobalamin B12-binding	11		-0.22501	-0.63603	0.95767	0.11853	3.71295	1.6677	9	555
Cthe_0719		putative transcriptional regulator, Rrf2 family	6		0.51955	-0.69895	-0.51823	0.28443	0.30599	1.04698	6	319
Cthe_2785	539_15	methyltransferase MtaA/CmuA family	12		0.13445	-0.7892	0.8481	0.02831	3.53435	1.42361	9	554
Cthe_0441	81_3	UDP-N-acetylglucosamine 1-carboxyvinyltransferase	9		0.45045	0.8267	1.13593	1.2904	1.19784	0.99556	6	343
Cthe_0798		lipolytic enzyme, G-D-S-L	0		0.62682	0.96929	1.51528	1.08533	0.55585	0.98436	6	505
Cthe_0244	43_2	heavy metal translocating P-type ATPase	9		0.06187	1.16778	1.29879	0.60284	0.48306	0.96545	6	528
Cthe_0521	94_5	helicase-like	2		0.29313	0.88949	1.18553	1.30509	1.21404	0.9582	6	344
Cthe_0755		aminotransferase, class I and II	10		1.25162	0.82749	0.56612	0.64153	0.43248	0.94754	6	476
Cthe_2146		copper amine oxidase-like	0		0.01922	0.77816	1.46103	1.65977	1.29418	0.93807	6	351
Cthe_3136		peptidase S8 and S53, subtilisin, kexin, sedolisin	9		0.46914	1.48818	1.59945	1.56551	0.61148	0.9299	2	607
Cthe_0522	94_5	hypothetical protein	13		0.18171	1.22303	1.0516	1.77173	1.38083	0.92976	2	611
Cthe_1372	248_2	hypothetical protein	13		0.46344	0.75301	1.02736	1.12008	0.95083	0.92975	6	342
Cthe_0042		small GTP-binding protein	11		0.61455	1.6092	1.22437	1.0316	0.71441	0.90631	2	584
Cthe_1539		glutamine synthetase, catalytic region	11		2.67418	4.3427	3.20707	3.37097	1.88623	0.90462	7	639
Cthe_1564	286_5	GCN5-related N-acetyltransferase	13		-0.46998	0.09305	1.20563	1.61756	1.33125	0.90259	6	348
Cthe_1285		metal-dependent phosphohydrolase, HD subdomain	15		-0.16767	1.17106	1.78728	2.20557	1.6101	0.89338	2	617
Cthe_3101		aminotransferase, class I and II	10		2.00547	2.25837	1.84132	1.35002	1.11173	0.88339	2	629
Cthe_3102		cell envelope-related function transcriptional attenuator, LytR/C	6	lytR_cp	1.75955	1.76515	1.77453	1.38749	0.97171	0.88022	2	628
Cthe_1812	342_4	Urease accessory protein UreD	9		0.38838	1.13001	1.0531	1.86809	1.69412	0.87258	2	612
Cthe_2970	572_3	ABC transporter related	9		0.86394	1.59431	1.57884	1.41394	0.50036	0.86954	2	592
Cthe_0520	94_5	conserved hypothetical protein	13		0.31229	0.39814	0.94837	1.5349	1.27252	0.85058	6	341
Cthe_1561	285_5	conserved hypothetical protein	13		0.11323	0.854	1.75838	2.45759	1.66676	0.81595	2	618
Cthe_0374		Glutamate dehydrogenase (NADP(+))	10		1.01246	0.83446	0.75402	0.67028	0.94039	0.81328	6	475
Cthe_1111	203_2	Bile acid:sodium symporter	9		-0.00805	0.56791	0.69604	1.20467	0.36054	0.80634	6	419
Cthe_1170		Dihydrodipicolinate reductase	10		0.8338	1.41342	1.63592	1.86966	0.97442	0.80631	2	606
Cthe_1562	285_5	protein of unknown function DUF214	9		-0.18804	0.33729	1.28957	1.55443	1.03058	0.78996	6	349
Cthe_0245	43_2	regulatory protein, ArsR	6		0.16838	1.00291	1.22492	0.63893	0.59988	0.78943	6	527
Cthe_0228		hypothetical protein	13		0.00254	1.00004	0.63865	1.2884	0.87346	0.78705	6	413
Cthe_0640		cellulosome enzyme, dockerin type I	0		0.92232	1.5171	1.40486	1.11075	0.57531	0.78386	2	591
Cthe_1560	285_5	Pyridoxal-5'-phosphate-dependent enzyme, beta subunit	10		-0.33618	1.03658	1.79027	2.38866	1.63226	0.78215	2	616
Cthe_2971	572_3	conserved hypothetical protein	13		1.06667	1.78015	1.23893	1.60314	0.53883	0.77892	2	593
Cthe_1750	328_3	hypothetical protein	13		-0.09681	1.13938	1.07467	2.11046	1.44383	0.77736	2	610
Cthe_1112		regulatory protein, ArsR	11		-0.32051	0.4365	0.32657	1.13325	0.25928	0.77704	6	355
Cthe_0046	10_2	hypothetical protein	13		-0.05423	1.44729	1.34286	1.30745	0.57587	0.75962	6	532
Cthe_2539	488_7	UBA/THIF-type NAD/FAD binding fold	12		0.93037	-0.62942	-0.79038	0.57402	2.12152	0.75273	4	540
Cthe_3137		hypothetical protein	13		0.2872	1.00771	0.82001	0.85926	0.32156	0.74579	6	529
Cthe_2845	551_2	hypothetical protein	13		0.26133	0.70589	0.76071	1.44073	1.19251	0.74461	6	340
Cthe_0652		4-oxalocrotonate tautomerase	11		0.05718	0.12007	0.88427	1.02343	0.92161	0.74099	6	424
Cthe_2969	572_3	regulatory protein GntR, HTH	6		0.70561	1.41919	1.31352	1.54633	0.87468	0.73574	2	605
Cthe_1110	203_2	low molecular weight phosphotyrosine protein phosphatase	15		-0.3009	0.27632	0.95038	1.17252	0.29228	0.72945	6	420
Cthe_1174	212_2	protein of unknown function DUF155	13		0.23235	0.86811	1.4415	2.0672	1.12587	0.72559	2	613
Cthe_0198	36_7	Glutamate synthase (NADPH)	10		2.56393	2.8082	2.58178	2.3262	2.0232	0.7111	7	635
Cthe_3170	608_3	ABC transporter related	9		0.59002	1.31109	1.49363	2.19813	1.3164	0.70999	2	614
Cthe_3035		D-isomer specific 2-hydroxyacid dehydrogenase, NAD-binding	10		0.81317	1.08171	1.12207	0.91908	0.67923	0.70513	6	485
Cthe_2214		conserved hypothetical protein	13		-0.01818	-0.05984	0.39369	0.81574	1.03807	0.70388	6	362
Cthe_1619	297_2	transcriptional regulator, AbrB family	11		0.63292	1.87703	1.31549	0.91067	0.40093	0.69868	2	583
Cthe_2051	393_9	CRISPR-associated RAMP protein, SSO1426 family	2		0.04298	1.11051	0.87841	0.49871	0.27755	0.69435	6	439
Cthe_1622	298_10	conserved hypothetical protein	13		0.07612	-0.06528	1.32344	1.15671	0.66012	0.69353	6	426
Cthe_1567	286_5	Dinitrogenase iron-molybdenum cofactor biosynthesis	11		-0.03486	0.16363	0.98	1.24853	0.9751	0.69295	6	425
Cthe_2535	487_5	adenylylsulfate reductase, thioredoxin dependent	12		0.83078	-0.19834	-0.0613	1.47198	2.55886	0.68657	4	548
Cthe_1118	205_3	hypothetical protein	13		0.05843	1.52148	0.96769	0.90658	0.53459	0.67696	6	526
Cthe_2030	389_2	Hedgehog/intein hint-like	0		-0.85618	-0.42386	0.42774	1.00807	1.20475	0.67623	6	369
Cthe_3141		lipolytic enzyme, G-D-S-L	10		0.65941	2.03416	2.26727	1.90832	0.32789	0.6664	2	596
Cthe_1872	357_3	Tn7-like transposition protein C	11		-0.26418	0.50342	0.87577	1.01495	1.30381	0.66085	6	416
Cthe_2787	539_15	ferredoxin	11		0.59306	-0.47406	0.39538	0.03913	2.67379	0.65838	9	552
Cthe_0406	74_2	conserved hypothetical protein	13		0.11243	0.53801	0.78732	1.09695	0.88801	0.65108	6	414
Cthe_3230	619_2	hypothetical protein	13		-0.51686	-0.08546	0.70889	0.8966	1.00462	0.6507	6	356
Cthe_1749	328_3	DNA-cytosine methyltransferase	2	dcm	-0.3179	1.0498	1.20261	1.26485	0.96345	0.64411	6	417
Cthe_0408		diguanylate cyclase	15	GGDEF	0.12256	0.7401	1.46501	1.75156	1.7238	0.62542	6	353
Cthe_1399	254_2	C_GCAxxG_C_C family protein	13		0.3306	1.16216	1.19704	1.22495	0.79219	0.5967	6	503
Cthe_1044		hypothetical protein	13		-0.08665	0.42224	1.14782	1.23755	0.68421	0.59566	6	422
Cthe_1545		hypothetical protein	13		0.57146	1.61669	1.56164	2.12384	1.40759	0.59326	2	615
Cthe_0651		hypothetical protein	13		0.1479	-0.06488	0.44589	1.06227	0.87915	0.58985	6	363
Cthe_0745		glycoside hydrolase, family 9	11		0.90558	2.28759	1.86539	1.2039	0.2912	0.58794	2	599
Cthe_0043		glycoside hydrolase, family 9	13		0.94002	1.28765	1.23397	0.9885	0.67948	0.58517	6	486
Cthe_0085		Negative regulator of genetic competence	9		0.70173	1.03056	0.57137	0.35122	-0.10542	0.58502	6	468
Cthe_3235		hypothetical protein	13		0.40026	1.37304	1.21924	0.77885	0.14837	0.58036	6	523
Cthe_2838	549_2	Protein splicing (intein) site	0		0.23309	1.28288	1.46019	0.78024	0.76076	0.57587	6	515
Cthe_0401		histidine kinase, HAMP region	15		0.26322	0.63116	1.18803	1.06935	0.98932	0.56602	6	401
Cthe_3038		hypothetical protein	13		0.67163	1.58165	1.16692	0.82157	-0.01785	0.56409	6	495
Cthe_1565	286_5	Nitrogenase	3		-0.29056	0.7992	1.31187	1.62649	1.33522	0.56364	6	350
Cthe_1559	285_5	Cystathionine gamma-synthase	10		-0.34054	0.6341	1.60728	1.88157	1.69848	0.55977	6	352
Cthe_1119	205_3	hypothetical protein	13		0.44661	1.70622	1.56143	1.1644	0.84697	0.54375	2	585
Cthe_1605	293_7	phosphate ABC transporter (binding protein)-like	9		1.11145	1.71535	1.33528	0.84766	0.16027	0.54214	6	497
Cthe_0779		copper amine oxidase-like	13		0.23458	1.09232	0.88761	1.00001	0.63955	0.54211	6	530
Cthe_2533	487_5	sulfate ABC transporter, inner membrane subunit CysW	9		0.79039	-0.15875	-0.14226	1.28443	2.09036	0.53975	4	546
Cthe_0191		proteinase inhibitor I4, serpin	9		1.04034	-0.15668	0.4374	0.84865	0.86224	0.53785	6	322
Cthe_2844	551_2	Hedgehog/intein hint-like	0		0.20202	0.91026	0.91624	0.90103	1.01002	0.53306	6	400
Cthe_0315	55_2	sigma-70 region 2	11		0.09696	0.03713	0.13935	1.21289	0.97133	0.42031	6	364
Cthe_1894	362_3	hypothetical protein	13		-0.40562	0.0631	0.94169	1.0755	0.47558	0.00568	6	360
Cthe_1568	286_5	Radical SAM	11		-0.03115	0.08348	0.91631	1.02197	0.75367	0.38478	6	358
Cthe_0980		hypothetical protein	13		-0.08639	0.15157	0.45146	0.13086	1.00779	-0.12139	6	326
Cthe_2004	385_2	transposase	2		-0.32615	0.18624	1.01973	0.28113	-0.07331	0.4522	6	395
Cthe_2819	544_5	chemotaxis sensory transducer	15		-0.25451	0.20359	1.10605	0.01754	-0.48593	-0.87506	6	397
Cthe_1335		peptidase A24A, prepilin type IV	0		-0.18668	0.21896	0.8489	1.27821	0.47	0.3791	6	421
Cthe_2132	409_2	abortive infection protein, putative	11		1.33693	0.90798	0.17703	0.13507	-0.3084	-0.04361	6	393
Cthe_2455	466_2	phage integrase	2		0.71575	0.69827	1.10458	0.88136	-0.30248	0.00151	6	455
Cthe_1257		Carbohydrate-binding, CenC-like	0		-0.57189	0.73883	1.11767	0.91753	-0.27458	-0.66604	6	398
Cthe_1256		glycoside hydrolase, family 3-like	4		-0.26782	0.73615	1.29002	1.15269	-0.11427	-0.62065	6	399
Cthe_2027	388_2	hypothetical protein	13		-0.24061	0.59399	1.16873	0.79911	0.07848	0.12916	6	430
Cthe_0372	64_2	glutamate synthase (NADPH), homotetrameric	11	gltA	0.57016	0.84386	1.10453	0.86091	0.17914	-0.04049	6	454
Cthe_1045		hypothetical protein	13		0.31744	0.7517	0.43518	0.99805	0.22529	0.16993	6	449
Cthe_2459	467_3	protein of unknown function DUF955	10		-0.03707	0.23687	1.03678	0.70714	0.25631	0.18512	6	428
Cthe_2818	544_5	CheW-like protein	15		-0.50411	0.50934	1.15934	0.79763	0.30803	-0.03012	6	429
Cthe_2091		hypothetical protein	13		0.10378	0.37777	1.10311	0.24964	0.38772	0.04204	6	432
Cthe_0822	148_2	IstB-like ATP-binding protein	2		0.06689	0.48387	1.0056	0.95569	0.41262	-0.01236	6	427
Cthe_0327		conserved repeat domain	0		0.00808	0.78884	1.04589	0.39773	0.4158	-0.15218	6	431
Cthe_3125		heat shock protein Hsp20	9		0.55883	0.89704	0.52135	1.05249	0.45567	-0.67789	6	440
Cthe_0874	157_5	glutamine amidotransferase of anthranilate synthase	12	trpG_pa	0.99891	0.29711	0.11105	-0.34738	0.45622	0.10028	6	333
Cthe_1406	255_3	conserved hypothetical protein	13		0.32208	0.66725	1.13342	0.91239	0.50817	0.32958	6	404
Cthe_3172	608_3	protein of unknown function DUF214	9		0.01307	0.51123	0.75158	1.00756	0.51188	0.47901	6	418
Cthe_2460	467_3	helix-turn-helix motif	11		0.18786	0.85778	1.07389	0.90606	0.54646	0.20555	6	403
Cthe_2033	390_2	hypothetical protein	13		-0.22765	0.77438	1.02792	1.11108	0.56444	0.13067	6	408
Cthe_1748	328_3	hypothetical protein	13		-0.09385	0.72141	1.15375	1.45324	0.59034	0.47746	6	423
Cthe_1893	362_3	conserved hypothetical protein	13		-0.43722	0.31549	0.77051	1.20849	0.63173	0.14088	6	361
Cthe_0031	7_2	putative membrane transporter	11		0.36632	0.3798	0.432	1.13545	0.65391	0.25381	6	324
Cthe_3228	618_2	copper amine oxidase-like	0		0.1755	0.69583	1.08035	0.35935	0.65898	0.33441	6	433
Cthe_1895	362_3	transcriptional regulator PadR-like	6		-0.19651	0.56359	0.5645	1.22739	0.69213	0.10011	6	407
Cthe_3171	608_3	S-layer domain-like	9		0.14354	0.93444	1.31327	1.45695	0.74193	0.18866	2	557
Cthe_0316	55_2	PA14	0		0.34564	0.48014	1.02762	1.07023	0.74382	0.17202	6	402
Cthe_1810	341_2	peptidase M56, BlaR1	15		0.21666	0.82788	1.15624	1.26153	0.7508	0.16868	2	556
Cthe_2120	406_2	RNA polymerase sigma factor; RBL03700	11		0.69458	0.89841	0.81806	1.1031	0.85192	0.37355	6	506
Cthe_1753	329_3	transport system permease protein	9		0.19088	0.7134	0.71556	1.05347	0.87846	0.31682	6	410
Cthe_0030	7_2	phosphatidate cytidylyltransferase	13		0.28321	0.47766	0.61789	1.31251	0.88538	0.42445	6	415
Cthe_1235	226_2	Cellulose 1,4-beta-cellobiosidase	13		-0.26632	0.41589	0.66165	1.04859	0.91357	0.27069	6	406
Cthe_0229		NAD-dependent epimerase/dehydratase	4		-0.18255	0.50113	0.87011	1.01068	0.95019	0.27177	6	405
Cthe_1061	192_2	conserved hypothetical protein	13		0.13757	0.27248	0.55468	0.88287	1.01507	0.08713	6	323
Cthe_2861		hypothetical protein	13		-0.42854	0.37069	0.39535	0.98067	1.088	0.39743	6	365
Cthe_1502	275_3	regulatory protein, MarR	6		-0.20812	0.27372	0.07997	0.88609	1.10072	0.14689	6	366
Cthe_1754	329_3	periplasmic binding protein	9		0.05633	0.85793	0.71522	1.22908	1.11739	0.23564	6	411
Cthe_2805	542_2	Carbohydrate-binding, CenC-like	0		0.59441	0.59361	0.43445	1.19913	1.38167	0.52658	6	325
Cthe_1323	238_7	GrpE protein	9		0.26907	0.96724	1.3478	1.18559	0.62941	0.0638	2	558
Cthe_0291		protein of unknown function DUF255	9		1.24165	0.97479	0.33394	-0.53449	-0.91698	-0.40304	3	113
Cthe_3232		YD repeat protein	9		0.2145	0.97761	1.13829	0.7334	0.86764	0.43141	6	511
Cthe_0241	42_2	conserved hypothetical protein	13		0.22849	0.97918	0.45749	1.15367	0.86077	0.23216	6	412
Cthe_2871	554_2	TipAS antibiotic-recognition	13		1.0728	0.99304	0.88343	0.41247	-0.49967	-0.50887	6	391
Cthe_1537	282_4	conserved hypothetical protein	13		0.71379	0.99738	1.23308	0.75084	0.26097	0.15378	6	477
Cthe_2852		hypothetical protein	13		0.41268	1.00313	1.00324	0.88694	0.06748	0.30943	6	456
Cthe_2854	552_2	Protein splicing (intein) site	0		-0.12715	1.00326	0.52859	0.17537	0.489	0.32499	6	434
Cthe_2193		Carbohydrate binding family 6	0		0.59527	1.0065	0.35767	0.11264	-0.11894	-0.21846	6	374
Cthe_2052	393_9	hypothetical protein	13		0.28807	1.01212	1.14013	0.67403	0.60449	0.30424	6	513
Cthe_2119	406_2	glycoside hydrolase, family 10	4		0.29961	1.0144	0.90951	0.75242	0.14933	-0.22161	6	441
Cthe_2128		extracellular solute-binding protein, family 1	4		0.81842	1.01838	0.93606	0.61264	-0.35675	-0.0533	6	385
Cthe_0481	90_18	flagellar biosynthetic protein FliP	9	fliP	0.41675	1.01868	0.67593	0.26413	-0.07784	0.0234	6	463
Cthe_0799	144_2	response regulator receiver	6		0.60718	1.02385	0.32358	0.73524	0.29893	0.31538	6	450
Cthe_0683		diaminopimelate decarboxylase	10	lysA	1.19405	1.02706	1.05837	0.86229	0.67875	0.33386	6	487
Cthe_1919		MgtC/SapB transporter	13		0.67578	1.03175	0.3666	0.45101	0.06514	-0.01255	6	470
Cthe_2053	393_9	hypothetical protein	13		0.01581	1.03353	0.96772	0.6472	0.55262	0.30815	6	435
Cthe_0781		GCN5-related N-acetyltransferase	13		0.72733	1.03851	1.01645	1.31078	1.08652	0.46013	6	507
Cthe_2423		hypothetical protein	13		0.56572	1.04181	0.96954	0.58965	-0.08355	0.45758	6	461
Cthe_0929		Stage V sporulation protein S	13		0.60571	1.04181	0.64112	0.53668	-0.21831	-0.00449	6	464
Cthe_0133	25_3	AMP-dependent synthetase and ligase	9		0.45704	1.0523	0.45144	0.07081	-0.15874	-0.41965	6	375
Cthe_1878	359_3	hypothetical protein	13		0.18903	1.05572	0.81202	0.66329	0.46016	0.50254	6	436
Cthe_0637		protein of unknown function DUF909	13		0.37594	1.05844	0.42856	0.50451	0.2926	0.13351	6	471
Cthe_1961	375_2	Nucleotidyl transferase	7		0.45434	1.06208	0.91722	0.36962	-0.15848	0.47589	6	462
Cthe_1598	292_3	nitroreductase	13		0.18309	1.0629	0.65788	0.68188	-0.04771	-0.41179	6	442
Cthe_2181	416_2	PP-loop	9		-0.15267	1.06523	0.65624	0.4448	-0.49888	-0.1332	6	372
Cthe_1107	202_2	type II secretion system protein E	9		0.09587	1.06929	0.77084	0.4791	0.33811	0.36813	6	437
Cthe_2700	516_2	conserved hypothetical protein	13		0.35869	1.06979	0.52662	0.42924	-0.49006	-0.56092	6	373
Cthe_3145	603_2	Penicillinase repressor	13		0.52667	1.0705	0.92653	1.4617	0.63929	0.13284	2	564
Cthe_1253		phosphoenolpyruvate synthase	11		0.92552	1.07108	0.40062	0.19152	-0.55204	-0.45597	6	389
Cthe_0269		glycoside hydrolase, family 8	4		0.26362	1.07266	0.9537	0.62242	0.06558	0.3806	6	457
Cthe_1928	369_2	Protein splicing (intein) site	0		-0.42383	1.07385	0.65491	1.02763	0.75056	0.38998	6	409
Cthe_2159	414_2	hypothetical protein	13		0.15939	1.07709	0.72455	0.53994	0.09681	0.41395	6	438
Cthe_1770		hypothetical protein	13		0.70602	1.07719	0.76769	0.84094	0.26439	0.4321	6	451
Cthe_0607	113_3	peptidase M42	4		0.3614	1.07743	0.44008	0.08307	0.23199	0.14179	6	473
Cthe_2684		hypothetical protein	13		0.80818	1.08082	0.42338	0.31538	-0.03786	0.40419	6	469
Cthe_1601	293_7	phosphate transport system regulatory protein PhoU	9		0.63243	1.08672	0.78538	0.5898	0.29284	0.29034	6	452
Cthe_1230		competence protein ComEA helix-hairpin-helix repeat protein	2		0.06738	1.08764	1.62044	1.37308	0.72587	0.08954	2	559
Cthe_3115	597_2	conserved hypothetical protein	13		0.38883	1.09118	0.39652	0.45509	0.30334	0.03489	6	472
Cthe_1879	359_3	hypothetical protein	13		0.30624	1.11229	0.84732	0.59696	0.07858	0.40544	6	458
Cthe_0045	10_2	copper amine oxidase-like	0		0.24484	1.1166	1.19369	0.90492	0.56726	0.48421	6	514
Cthe_0780		HAD-superfamily hydrolase, subfamily IA, variant 3	11		0.50251	1.12054	0.93376	0.89519	0.75074	0.49525	6	516
Cthe_0373	64_2	oxidoreductase FAD/NAD(P)-binding	3		0.58926	1.12371	1.10517	0.83142	0.49757	-0.09532	6	482
Cthe_0324	57_3	valyl-tRNA synthetase	7	valS	0.48629	1.12666	0.23481	-0.07265	-0.36215	-0.18477	6	376
Cthe_1229		Spore germination protein-like	11		0.73469	1.13935	0.88395	0.77626	0.01661	-0.1188	6	488
Cthe_2054	393_9	protein of unknown function DUF324	2		0.49389	1.14223	0.75486	0.55093	0.41955	0.09333	6	453
Cthe_3202	614_5	CRISPR-associated protein, Csh2 family	2		0.82915	1.14623	1.10635	0.37949	-0.16047	0.00176	6	386
Cthe_0600	111_6	thiamine biosynthesis protein ThiF	12		0.34314	1.15009	1.07803	0.86058	0.57732	0.00375	6	483
Cthe_3054		hypothetical protein	13		0.45356	1.1659	0.77176	0.89569	0.34677	0.06117	6	484
Cthe_1744	327_4	conserved hypothetical protein	13		0.64102	1.16779	0.74167	1.39199	0.64442	0.4799	6	508
Cthe_3132		cellulosome enzyme, dockerin type I	0		0.83598	1.17039	1.05259	0.8209	0.21023	0.30625	6	478
Cthe_1243		GCN5-related N-acetyltransferase	11		0.51129	1.18376	0.89727	0.82918	0.81174	0.38282	6	517
Cthe_2049	393_9	protein of unknown function DUF324	0		0.15608	1.1889	1.19737	0.80039	0.81087	0.35674	6	512
Cthe_3049		TPR repeat	11		0.79168	1.19313	0.80269	-0.07346	-0.68355	-0.29879	6	390
Cthe_3112	596_2	glycosidase, PH1107-related	4		-0.15632	1.20251	0.87888	0.5348	0.69458	-0.59086	6	443
Cthe_0963	174_3	Dihydrodipicolinate reductase	10		0.54552	1.20275	1.33124	0.99016	0.3741	0.11664	2	569
Cthe_2457		conserved hypothetical protein	13		0.62903	1.2028	0.59308	0.42746	-0.17055	0.32546	6	465
Cthe_0411		hypothetical protein	13		0.78441	1.21344	0.87692	0.42879	-0.37495	0.30923	6	387
Cthe_2680		peptidase S41	9		0.70229	1.21478	1.44518	1.33259	0.65505	0.10352	2	560
Cthe_1175	212_2	hypothetical protein	13		0.21129	1.22487	0.97744	1.63992	0.49812	0.07418	2	565
Cthe_2666		ATPase, P-type (transporting), HAD superfamily, subfamily IC	9		1.34579	1.22534	1.06288	0.66198	-0.70419	0.00409	6	388
Cthe_2811		glycoside hydrolase, family 26	4		1.41684	1.22722	0.32607	0.35016	-0.07385	0.30625	6	394
Cthe_0482	90_18	flagellar biosynthetic protein FliQ	9	fliQ	0.40766	1.24191	0.62889	0.09966	-0.3516	-0.07569	6	377
Cthe_0795	143_3	alpha amylase, catalytic region	4		0.82146	1.24888	0.79778	0.52811	0.11466	0.15362	6	491
Cthe_1595		conserved hypothetical protein	13		0.51484	1.24911	0.98263	0.6934	0.36204	0.33362	6	520
Cthe_1643	302_2	Uncharacterized phage-associated protein-like	13		0.56923	1.25199	1.45275	1.14258	-0.11093	-0.18738	6	444
Cthe_1334		Forkhead-associated	11		0.32213	1.25247	1.35653	0.86847	0.31924	0.35286	6	522
Cthe_3114	597_2	glycosyl transferase, group 1	9		0.44521	1.25293	0.61332	0.33524	-0.0691	0.19137	6	466
Cthe_0378	65_4	hypothetical protein	13		0.10588	1.25878	1.15369	0.88575	-0.14999	-0.03548	6	446
Cthe_0135	26_2	beta-ketoacyl synthase	9		0.67816	1.26918	0.58326	0.05536	0.18495	0.26936	6	474
Cthe_0267	47_2	type 3a, cellulose-binding	0		0.8213	1.2702	1.53365	0.99677	0.35748	-0.03502	2	574
Cthe_0379	65_4	hypothetical protein	13		0.01383	1.27672	1.28083	0.61926	-0.21554	-0.0501	6	447
Cthe_0599	111_6	thiazole biosynthesis protein ThiH	11		0.1565	1.27681	1.04827	0.81548	0.47593	0.23096	6	524
Cthe_2761		glycoside hydrolase, family 9	11		0.46175	1.28164	0.81733	0.65618	0.01271	0.3268	6	459
Cthe_1644	302_2	hypothetical protein	13		1.19685	1.28631	1.17445	1.56109	0.48856	-0.22668	2	577
Cthe_2864		hypothetical protein	13		0.89871	1.28948	0.8506	0.83957	0.0027	-0.09438	6	489
Cthe_3146	603_2	peptidase M56, BlaR1	15		0.40686	1.29156	1.66662	1.36257	0.50944	-0.14343	2	562
Cthe_1745	327_4	helix-turn-helix motif	11		0.5339	1.29269	0.8428	1.5439	0.67717	0.45574	6	509
Cthe_3160	606_4	putative RNA methylase, NOL1/NOP2/sun family	7	nop2p	0.44518	1.29292	1.01148	0.87538	0.71019	0.50033	6	518
Cthe_3157	606_4	pyruvate carboxyltransferase	10		0.70147	1.29783	1.11059	0.9104	0.91314	0.34951	6	519
Cthe_1987		hypothetical protein	13		0.55737	1.30547	1.28839	1.17747	0.33837	-0.02288	2	570
Cthe_2021		hypothetical protein	13		0.7493	1.31365	1.4316	1.22388	0.48632	-0.06051	2	561
Cthe_2298	438_8	CRISPR-associated protein Cas4	2	cas4	-0.19349	1.31649	0.54667	-0.49459	-0.60623	0.3247	6	380
Cthe_0729		cellulosome enzyme, dockerin type I	0		0.35482	1.32725	1.14448	1.25105	0.3874	0.07046	2	571
Cthe_2846		hypothetical protein	13		0.38461	1.32784	0.93015	0.73035	0.08411	0.21658	6	460
Cthe_2950		Pectate lyase/Amb allergen	4		0.12873	1.33162	1.62715	0.99787	-0.214	0.05045	6	448
Cthe_0624		glycoside hydrolase, family 9-like Ig-like	0		1.07862	1.33209	-0.7062	-0.72791	-0.07128	0.39201	3	114
Cthe_0270		glycoside hydrolase, family 18	4		0.49938	1.33692	1.38009	1.20347	0.53479	0.32346	2	572
Cthe_2458	467_3	conserved hypothetical protein	13		0.94044	1.34694	0.84152	0.84798	0.0365	-0.0411	6	490
Cthe_2996		intracellular protease, PfpI family	11		0.41457	1.34946	0.61052	0.70116	-0.10814	0.1097	6	467
Cthe_2310		hypothetical protein	13		0.49567	1.36617	1.13805	1.27008	0.38811	0.37601	2	573
Cthe_1746	327_4	hypothetical protein	13		0.08739	1.38054	1.03788	1.38145	0.42372	0.39344	6	531
Cthe_1216		ATP-dependent Clp protease adaptor protein ClpS	13		0.44192	1.39559	0.92045	0.92599	0.52649	0.39295	6	521
Cthe_0526	95_4	hypothetical protein	13		0.66021	1.39625	0.8315	1.19138	0.2153	-0.01001	2	566
Cthe_2809		glycoside hydrolase, family 16	4		0.58202	1.40419	1.38403	0.6272	0.18176	0.09334	6	479
Cthe_2972		glycoside hydrolase, family 11	4		0.61566	1.40462	1.20244	0.69549	0.25449	0.26646	6	480
Cthe_0912		glycoside hydrolase, family 10	4		0.98239	1.41629	1.11024	1.28642	0.53048	0.37689	6	510
Cthe_0797	143_3	glycoside hydrolase, family 5	4		1.0546	1.41813	1.10664	0.83439	-0.13886	-0.14468	6	494
Cthe_0435		cellulosome enzyme, dockerin type I	0		0.70747	1.45188	1.46335	1.51096	1.00554	0.07964	2	563
Cthe_0056		Ig-like, group 2	9		0.61576	1.46602	1.13346	0.66111	0.07615	0.1027	6	481
Cthe_2299	438_8	CRISPR-associated helicase Cas3	11		0.55905	1.48692	0.52844	-0.13855	-0.57012	-0.09669	6	378
Cthe_0525	95_4	hypothetical protein	13		0.5269	1.48986	1.69384	1.15902	0.14221	0.22582	2	575
Cthe_1186	215_3	Alpha/beta hydrolase fold-3	5		0.96477	1.49739	0.87532	0.61115	0.12796	0.05423	6	492
Cthe_0076		conserved hypothetical protein	13		0.56199	1.50219	1.398	1.01221	0.31275	0.32797	2	576
Cthe_0274		glycoside hydrolase, family 9	11		1.53984	1.51191	0.9239	0.77718	0.18594	0.3492	6	498
Cthe_0077		hypothetical protein	13		0.11596	1.51223	1.21593	0.87814	0.33738	0.28971	6	525
Cthe_2087	398_2	metalloenzyme	4		0.90872	1.5322	0.86884	0.70882	0.35797	-0.21585	6	493
Cthe_2836		hypothetical protein	13		0.57789	1.54295	0.86003	1.31647	0.36301	0.22414	2	567
Cthe_0598	111_6	thiazole biosynthesis	16		0.62585	1.55489	0.99125	1.16608	0.72085	-0.05234	2	568
Cthe_1400	254_2	glycosyl hydrolase 53	4		0.46082	1.57537	1.22928	1.0218	0.24825	-0.12497	6	445
Cthe_3126		NUDIX hydrolase	16		0.86591	1.59584	1.57935	1.47955	0.26089	0.22092	2	578
Cthe_2806	542_2	hypothetical protein	13		0.78937	1.67216	1.5785	1.5032	0.54855	0.50607	2	590
Cthe_0524	95_4	hypothetical protein	13		0.48792	1.67359	1.9942	1.26576	0.26156	0.35423	2	594
Cthe_1546		4Fe-4S ferredoxin, iron-sulfur binding	11		0.78089	1.67824	1.37603	1.61359	0.77834	0.31075	2	589
Cthe_0211		glycoside hydrolase, family 16	4		0.76227	1.75673	1.25949	0.87463	0.28482	0.43232	2	580
Cthe_3234		hypothetical protein	13		0.26491	1.76875	1.32503	0.94928	0.31374	0.51276	2	582
Cthe_2100		transcriptional regulator, AbrB family	11		0.70019	1.77604	0.57208	-0.12796	-0.73549	-0.12622	6	379
Cthe_1185	215_3	conserved hypothetical protein	13		0.75714	1.79492	1.2164	0.85817	0.40734	0.18528	2	581
Cthe_2590		glycoside hydrolase, family 10	4		0.93564	1.82387	1.21007	0.96454	0.08451	0.26723	6	496
Cthe_3133	601_2	alpha/beta hydrolase fold	11		0.73526	1.8243	1.18778	1.29714	0.36656	0.31034	2	586
Cthe_3127		peptidase M56, BlaR1	15		0.899	1.82799	1.68907	1.85708	0.46872	-0.05922	2	579
Cthe_2301	438_8	CRISPR-associated regulatory protein, DevR family	2		0.74738	1.86121	1.04387	0.03842	-0.82757	-0.54186	6	381
Cthe_2300	438_8	CRISPR-associated protein Cas5	13		0.70283	1.8777	1.14013	0.13116	-0.84245	-0.51138	6	382
Cthe_1620	297_2	Protein of unknown function DUF132	11		0.83418	1.88882	1.58058	1.31188	0.38327	0.44431	2	588
Cthe_2807		glycoside hydrolase, family 5	4		1.10195	1.94258	1.82246	1.65329	0.89124	0.47258	2	602
Cthe_2147		glycoside hydrolase, family 5	4		0.93895	2.03196	1.44597	1.23713	0.50021	0.26493	2	587
Cthe_2808		regulatory protein, LacI	6		0.36891	2.03383	2.07964	1.57699	0.82158	0.25981	2	595
Cthe_2302	438_8	hypothetical protein	13		0.90575	2.05	1.09966	0.3951	-0.35843	-0.48241	6	383
Cthe_0523	95_4	Resolvase-like	2		0.48577	2.05577	1.99697	1.52192	0.43497	0.3028	2	597
Cthe_0246		Carbohydrate binding family 6	0		0.82744	2.10835	2.12127	1.58473	0.43509	0.48334	2	598
Cthe_3156		chemotaxis sensory transducer	15		0.26689	2.13878	1.17167	0.59093	-0.21082	-0.02541	6	384
Cthe_1120	205_3	hypothetical protein	13		0.94859	2.20209	2.30161	1.58508	0.86606	0.33277	2	603
Cthe_0964	174_3	amino acid-binding ACT	11		1.123	2.23202	2.22057	2.38233	0.48136	0.14605	2	604
Cthe_0199	36_7	4Fe-4S ferredoxin, iron-sulfur binding	3		2.00794	2.29774	2.29811	2.10354	1.74312	0.16699	2	630
Cthe_1178	213_2	isochorismatase hydrolase	9		1.07606	2.30537	1.76167	1.22675	0.71869	0.52141	2	600
Cthe_1177	213_2	putative nicotinate phosphoribosyltransferase	12		1.34282	2.46222	1.92721	1.32877	0.62388	0.39357	2	601
Cthe_1602	293_7	phosphate ABC transporter, ATPase subunit	9		1.58118	2.57622	1.67773	1.16638	0.2436	0.38261	2	625
Cthe_1603	293_7	phosphate ABC transporter, inner membrane subunit PstA	9		1.8002	2.71089	1.84497	1.27612	0.24941	0.38414	2	626
Cthe_1604	293_7	phosphate ABC transporter, inner membrane subunit PstC	9		1.99239	3.04035	2.24216	1.40854	0.41701	0.51661	2	627
Cthe_0786	140_2	3-dehydroquinate synthase	10		1.15498	0.27454	0.37446	0.32818	-0.66146	0.19149	6	392
Cthe_1612	295_2	toxin secretion/phage lysis holin	11		-0.10329	-0.11298	1.12087	-0.28357	-0.45622	0.04008	6	396
Cthe_2883	556_2	histidinol-phosphate aminotransferase	10	hisC	1.22968	-0.79464	-0.44853	-0.82888	-0.30238	-0.02055	8	158
Cthe_0898		metal dependent phophohydrolase	15	hdig	-0.18013	-0.10194	0.19098	1.03732	0.41462	-0.07426	6	367
Cthe_0875	157_5	anthranilate synthase component I	12	trpE	1.05944	-0.1506	0.23652	-0.15898	0.49475	-0.00416	6	334
Cthe_0650		hypothetical protein	13		0.02739	-0.071	0.8041	1.09691	0.75135	0.29996	6	359
Cthe_1891		hypothetical protein	13		-0.54367	-0.11501	0.43258	1.23401	0.7695	0.27757	6	357
Cthe_2790	539_15	ABC transporter related	9		0.48421	-0.01396	-0.06045	-0.18039	1.00189	0.24358	6	328
Cthe_2796	539_15	pyruvate flavodoxin/ferredoxin oxidoreductase-like	3		0.66233	-0.40647	0.02038	-0.18479	1.04694	0.14393	6	329
Cthe_2406		hypothetical protein	13		-0.92837	-0.7221	-0.33409	0.0208	1.10107	-0.07809	8	159
Cthe_2791	539_15	binding-protein-dependent transport systems inner membrane compon	9		0.69602	-0.29333	-0.10017	-0.2549	1.1292	0.41531	6	330
Cthe_2792	539_15	Phenylacetate--CoA ligase	12		0.763	-0.23318	0.17592	-0.12937	1.15109	0.22508	6	331
Cthe_2789	539_15	NLPA lipoprotein	9		0.75576	-0.12612	0.16577	-0.08767	1.25727	0.44761	6	332
Cthe_2536	488_7	phosphoadenosine phosphosulfate reductase	12		0.36028	-0.82608	-0.27353	1.0621	1.78142	0.51963	4	534
Cthe_2534	487_5	sulfate ABC transporter, ATPase subunit	9		0.75323	-0.20174	0.17666	1.34443	1.89893	0.24831	4	547
Cthe_2788	539_15	conserved hypothetical protein	13		0.5673	-0.0961	0.22476	0.2027	1.97622	0.3856	6	327
Cthe_2531	487_5	sulfate ABC transporter, periplasmic sulfate-binding protein	9		0.58205	-0.33666	-0.2527	1.1767	2.13173	0.43132	4	544
Cthe_2532	487_5	sulfate ABC transporter, inner membrane subunit CysT	9		0.74773	-0.17843	-0.1085	1.21099	2.28428	0.49291	4	545
Cthe_2537	488_7	sulfate adenylyltransferase, large subunit	9		0.60927	-0.89457	-0.37784	0.99132	2.065	0.48564	4	533
	16 genes with dynamic changes
Cthe_1794		translation elongation factor G	7		0.08865	1.53853	0.67508	0.03763	-1.01241	-0.20225	6	371
Cthe_2542	488_7	SirA-like	13		0.9571	-1.42386	-0.83144	0.15302	1.95976	1.2497	4	542
Cthe_1944		protein of unknown function DUF458	13		0.99541	0.89219	0.04822	-0.39368	-1.05689	-0.08096	3	112
Cthe_2541	488_7	nitrite and sulphite reductase 4Fe-4S region	3		1.19577	-1.46759	-0.71711	0.69032	2.48292	0.87635	4	543
Cthe_2802	541_4	NLPA lipoprotein	9		0.06761	-1.10232	-1.22367	0.47283	2.2187	0.64275	4	539
Cthe_2538	488_7	thiamine biosynthesis protein ThiS	11	thiS	0.33926	-1.60262	-0.56675	0.74604	1.87024	0.77633	4	535
Cthe_2526	485_4	precorrin-2 oxidase / ferrochelatase	12		-1.2164	-2.02701	-1.91947	-1.82192	1.02962	-0.82502	10	87
Cthe_2530	486_2	glutamate-1-semialdehyde-2,1-aminomutase	12	hemL	0.34017	-1.51441	-1.22762	-0.51709	2.30588	0.32351	4	549
Cthe_2529	486_2	Porphobilinogen synthase	12		0.34245	-1.46524	-1.78306	-0.60871	2.18786	-0.38754	4	550
Cthe_2528	485_4	uroporphyrin-III C-methyltransferase	12	cobA_cy	-0.71009	-1.60756	-2.07821	-1.32144	1.75706	-0.46571	10	86
Cthe_2540	488_7	Mov34/MPN/PAD-1	11		0.86028	-1.10992	-0.55763	0.5348	1.69541	0.46453	4	541
Cthe_0432		hypothetical protein	13		-1.37599	-1.07025	-0.57979	1.4285	1.6818	-0.30258	4	551
Cthe_2801	541_4	carbon-monoxide dehydrogenase, catalytic subunit	3	codh	0.04631	-1.15341	-0.87077	0.51413	1.67809	0.14053	4	537
Cthe_2804	541_4	ABC transporter related	9		0.39711	-1.07646	-0.92664	0.39241	1.57339	0.28845	4	538
Cthe_2803	541_4	binding-protein-dependent transport systems inner membrane compon	9		0.25503	-1.24397	-0.9742	0.462	1.23347	0.45643	4	536
Cthe_0533	97_2	Radical SAM	11		1.18953	-1.16042	-1.07909	-0.72048	0.06703	-0.50261	8	157
	303 genes down-regulated with a ratio of at least 2-fold changes in at least one time point comparison
Cthe_0746		conserved hypothetical protein-signal peptide prediction	13		-1.11215	-1.78252	-2.09652	-2.67337	-2.75183	-2.63486	5	91
Cthe_3022	582_3	NADH ubiquinone oxidoreductase, 20 kDa subunit	3		-1.44416	-1.87316	-1.80177	-1.77433	-1.14547	-1.36174	1	77
Cthe_3023	582_3	respiratory-chain NADH dehydrogenase, subunit 1	3		-1.31407	-2.2398	-1.93576	-1.70257	-1.21482	-1.00155	1	76
Cthe_3024	582_3	NADH dehydrogenase (quinone)	9		-1.30985	-1.49402	-1.31007	-1.09702	-0.56978	-0.73092	1	72
Cthe_0750	134_5	spermidine/putrescine ABC transporter ATPase subunit	10	potA	-0.70838	-1.1055	-1.48095	-1.76544	-1.73173	-1.59717	1	45
Cthe_0749	134_5	binding-protein-dependent transport systems inner membrane compon	10		-0.64704	-1.12501	-1.60427	-1.629	-1.76335	-1.87532	1	44
Cthe_0748	134_5	binding-protein-dependent transport systems inner membrane compon	10		-0.64434	-1.1843	-1.95166	-2.17227	-2.43949	-2.59024	5	92
Cthe_0747	134_5	extracellular solute-binding protein, family 1	10		-0.65678	-1.6934	-2.3014	-3.13622	-3.18664	-3.03281	5	90
Cthe_0751	134_5	Cupin 2, conserved barrel	13		-1.07586	-0.74889	-1.43161	-1.86753	-1.56056	-1.60025	1	46
Cthe_0562	104_2	protein of unknown function DUF1312	13		-0.86688	-1.08877	-0.33954	0.16331	0.59672	0.07461	8	160
Cthe_0575	105_10	ribosome small subunit-dependent GTPase A	11		-0.72757	-1.36849	-1.05677	-0.76755	-0.13935	-0.40866	8	275
Cthe_0066	13_2	hypothetical protein	13		0.01417	-1.20532	-0.87676	-0.53399	-0.25197	0.15798	8	239
Cthe_0065	13_2	conserved hypothetical protein	13		0.08259	-1.11788	-1.0507	-0.6345	-0.2865	0.1217	8	240
Cthe_0696	130_3	putative rRNA methylase	11		-0.50147	-1.03729	-0.59751	-0.66586	-0.76535	0.01421	8	249
Cthe_0713	132_5	1-acyl-sn-glycerol-3-phosphate acyltransferases	5	AGP_acy	-1.04242	-1.65796	-1.05988	-0.37706	0.48654	0.26536	8	184
Cthe_0711	132_5	chorismate mutase	10	aroH	-0.52348	-0.99579	-0.33935	-0.15023	0.35878	0.15031	8	174
Cthe_0765	136_3	ribosomal protein L19	7		-0.83877	-1.10242	-1.11072	-0.73365	-0.3888	0.27226	8	188
Cthe_0788	141_4	DivIVA	11		-0.72717	-1.03651	-0.41798	-0.21201	0.06633	-0.23171	8	178
Cthe_0826	149_4	hypothetical protein	13		-0.80569	-1.74174	-1.15723	-0.8848	-0.58972	-0.61856	8	253
Cthe_0853	153_3	type II secretion system protein E	9		-1.05008	-0.99826	-0.44385	-0.29106	0.13702	-0.16993	8	179
Cthe_0885	158_2	dephospho-CoA kinase	12		-0.83326	-1.41877	-0.80063	-0.45754	-0.17754	-0.52484	8	281
Cthe_0884	158_2	Lytic transglycosylase, catalytic	9		-0.78126	-1.3306	-0.81634	-0.50817	-0.45824	-0.64925	8	289
Cthe_0893	160_2	protein of unknown function DUF633	11		-0.76427	-1.29556	-0.56052	-0.30152	0.12134	0.11043	8	176
Cthe_0904	163_2	protein-export membrane protein SecD	9	secD	-0.2407	-1.2904	-0.76324	-0.60702	-0.38057	-0.25035	8	228
Cthe_0903	163_2	protein-export membrane protein SecF	9		-0.51392	-1.37513	-1.28634	-1.01345	-0.58654	-0.33606	1	22
Cthe_0906	164_2	Radical SAM	11		-0.64709	-1.58681	-1.22103	-0.9777	-0.71974	-0.65799	1	12
Cthe_0905	164_2	metal dependent phophohydrolase	13	hdig	-0.57229	-1.14696	-1.03233	-0.77001	-0.80783	-0.6566	1	32
Cthe_0987	178_7	riboflavin biosynthesis protein RibF	12	ribF	-0.04571	-1.72774	-1.16073	-0.83535	0.11091	0.02231	8	212
Cthe_0988	178_7	tRNA pseudouridine synthase B	7	TruB	-0.15441	-1.44899	-1.07382	-0.77016	-0.04432	-0.07501	8	213
Cthe_0995	179_2	protein of unknown function DUF150	13		-0.99838	-1.04827	-0.83161	-0.32083	0.59292	0.05395	8	177
Cthe_1004	182_5	uridylate kinase	16		-1.14927	-1.52245	-0.65923	-0.54398	0.13286	-0.5109	8	286
Cthe_1003	182_5	ribosome recycling factor	7		-1.10309	-1.34229	-0.6969	-0.47962	0.03928	-0.29294	8	288
Cthe_1023	186_4	protein of unknown function DUF205	13		-1.20409	-1.53697	-0.8902	-0.71065	-0.18686	-0.46571	8	278
Cthe_1024	186_4	small GTP-binding protein	11		-1.00307	-1.69728	-1.14599	-0.62597	-0.2758	-0.61434	8	272
Cthe_1022	186_4	Glycerol-3-phosphate dehydrogenase (NAD(P)(+))	3		-0.95846	-1.61143	-1.00849	-0.83253	-0.38027	-0.62952	8	271
Cthe_1025	186_4	protein of unknown function DUF512	3		-1.40527	-1.8122	-1.86063	-1.26115	-0.39905	-0.69936	1	73
Cthe_1029	187_2	phosphate acetyltransferase	3	pta	-0.73169	-2.06565	-1.61426	-1.52748	-0.55299	-0.32272	1	56
Cthe_1028	187_2	acetate kinase	3	ackA	-1.07719	-1.99683	-1.76849	-1.73225	-0.69997	-0.55825	1	54
Cthe_1031	188_4	glutamyl-tRNA(Gln) amidotransferase, B subunit	7	gatB	-1.08136	-1.15606	-0.71975	-0.44904	0.00283	-1.39157	8	309
Cthe_1032	188_4	glutamyl-tRNA(Gln) amidotransferase, A subunit	7	gatA	-0.78839	-1.36899	-0.74952	-0.67218	-0.09104	-0.86127	8	300
Cthe_1030	188_4	TPR repeat	13		-0.97996	-1.4277	-1.03146	-0.84474	-0.66217	-1.12071	8	261
Cthe_1033	188_4	glutamyl-tRNA(Gln) amidotransferase, C subunit	7	gatC	-0.73419	-1.06656	-0.80319	-0.74805	0.02309	-0.21736	8	234
Cthe_1115	204_4	Tn7-like transposition protein C	11		-0.14251	-0.44548	-0.45582	-1.08829	-0.3153	0.00751	8	142
Cthe_1114	204_4	Tn7-like transposition protein D	11		-0.40203	-0.4213	-0.5568	-1.16968	-0.57039	-0.29376	8	131
Cthe_1164	210_3	FAD dependent oxidoreductase	11		0.20582	0.22759	-0.11883	-0.16117	-0.82524	-1.46916	3	95
Cthe_1247	228_6	phosphoribosylglycinamide formyltransferase	16	PurN	-0.58847	-1.04808	-0.58413	-0.31289	0.28585	0.13824	8	173
Cthe_1282	234_2	diguanylate cyclase	15	GGDEF	0.06335	-1.32813	-0.75406	-0.66727	0.15236	0.72195	8	153
Cthe_1339	241_4	type II secretion system protein E	9		-0.37109	-0.07921	0.11205	0.42969	0.23249	-1.05768	3	101
Cthe_1359	245_7	glycosyltransferase 28-like	13		-0.93309	-1.26593	-0.49224	-0.03976	0.42455	0.7224	8	162
Cthe_1358	245_7	glycosyltransferase	11		-0.8008	-1.07606	-0.60951	0.12095	0.35458	0.59487	8	163
Cthe_1356	245_7	glycosyltransferase	11		-0.26995	-1.3983	-0.91097	-0.453	-0.03377	0.16859	8	226
Cthe_1357	245_7	glycosyl transferase, group 1	9		-0.7841	-1.20302	-1.02464	-0.40271	-0.05858	0.365	8	190
Cthe_1355	245_7	glycosyl transferase, family 2	9		-0.29163	-1.44264	-0.90687	-0.46231	-0.1395	-0.03213	8	225
Cthe_1390	251_2	alpha/beta hydrolase fold	5		-0.23048	-1.38451	-1.68096	-1.54927	-1.65211	-1.05263	1	40
Cthe_1427	260_2	branched-chain amino acid transport	13		-0.77242	-1.30901	-0.14596	-0.78575	-0.60908	-0.30823	8	306
Cthe_1426	260_2	AzlC-like	10		-0.72227	-1.19641	-0.63153	-1.2199	-0.60999	-0.42485	8	307
Cthe_1448	264_2	MATE efflux family protein	9	matE	-1.34322	-1.86059	-1.18691	-1.11622	-0.4398	-0.65363	1	71
Cthe_1458	265_3	extracellular solute-binding protein, family 3	15		-0.43954	-1.16625	-0.87204	-0.39585	0.59259	0.41293	8	165
Cthe_1457	265_3	polar amino acid ABC transporter, inner membrane subunit	10		-0.26168	-1.08323	-1.01978	-0.40088	0.27834	-0.31633	8	227
Cthe_1456	265_3	ABC transporter related	10		-0.62269	-1.2044	-0.53829	-0.37276	0.21625	-0.46177	8	166
Cthe_1482	271_2	Cof-like hydrolase	11		-0.41544	-1.20961	-1.32742	-1.49246	-0.63102	-0.153	1	36
Cthe_1483	271_2	hypothetical protein	13		-0.51199	-1.77006	-1.58019	-1.50445	-0.70116	-0.33806	1	51
Cthe_1494	274_3	protein of unknown function DUF6, transmembrane	13		-0.35853	-1.38407	-1.30679	-1.17458	-0.397	-0.52856	8	198
Cthe_1511	277_3	DNA methylase N-4/N-6	11		-0.29551	-1.0787	-0.57144	-0.31313	-0.16753	-0.3395	8	230
Cthe_1688	316_3	Radical SAM	11		-0.84299	-1.34688	-0.70542	-0.69904	-0.29704	0.11196	8	185
Cthe_1705	321_8	hypothetical protein	13		-0.21913	-0.81077	-0.73977	-1.25297	-0.6592	0.11608	8	139
Cthe_1723	322_11	phage terminase, small subunit, putative, P27 family	2		0.27729	-0.31591	-0.43496	-1.22544	-0.63232	-0.26476	8	118
Cthe_1728	323_3	DNA-cytosine methyltransferase	2	dcm	0.09114	-0.48976	-0.54088	-1.10037	-0.55195	-0.19209	8	119
Cthe_1757	330_2	peptidase M23B	9		-0.11717	-1.08941	-0.52684	-0.60999	-0.44475	-0.07923	8	245
Cthe_1758	330_2	protein of unknown function DUF583	9		-0.61249	-1.24965	-0.97137	-1.07141	-0.74576	-0.64828	1	25
Cthe_1780	335_2	conserved hypothetical protein	13		-0.35017	-0.84492	-1.06023	-0.76106	-0.25481	-0.49256	8	222
Cthe_1779	335_2	hypothetical protein	13		-0.02831	-0.40459	-1.01105	-0.44056	-0.0324	-0.31285	8	221
Cthe_1782	336_2	ribosomal protein S9	7		-0.91798	-1.48938	-1.34176	-0.72565	-0.73533	-0.7367	8	256
Cthe_1783	336_2	ribosomal protein L13	7		-0.70808	-1.21958	-1.20078	-0.68988	-0.75616	-0.57122	1	31
Cthe_1801	340_3	ABC transporter related	9		-0.04632	-0.15629	-1.20531	-1.11213	-0.88791	-0.13852	8	128
Cthe_1835	348_2	Viral A-type inclusion protein repeat	9		-0.96464	-0.99924	-0.36641	-0.15282	0.59957	0.04818	8	161
Cthe_1846	351_2	ATP-binding region, ATPase-like	15		0.15236	-0.91144	-1.00082	-1.15719	-0.57142	-0.25776	8	194
Cthe_1898	363_2	hypothetical protein	13		-0.86889	-1.34846	-0.85992	-0.50409	-0.15542	-0.38702	8	282
Cthe_0208	37_4	single-stranded-DNA-specific exonuclease RecJ	2	recJ	-0.25992	-0.82467	-0.96075	-1.35726	-0.28745	-0.08338	8	135
Cthe_0207	37_4	conserved hypothetical protein	13		-0.05156	-0.77798	-0.97914	-1.10299	-0.17437	0.06668	8	136
Cthe_1962	375_2	pseudouridine synthase, RluA family	7		-0.114	-0.46417	-0.71048	-1.25162	-0.85601	0.13499	8	126
Cthe_2111	404_4	protein of unknown function DUF214	13		0.46797	-0.18606	-0.56412	-1.05892	-0.62907	-0.36262	8	123
Cthe_2182	416_2	Ig-like, group 2	4		0.33511	0.93965	0.61043	0.05638	-1.11283	-0.36157	6	370
Cthe_2187	417_3	ribosomal protein S6	7		-0.12777	-1.98209	-2.70046	-2.46591	-2.20333	-1.89148	5	94
Cthe_2185	417_3	ribosomal protein S18	7		-0.31088	-2.5569	-2.14549	-2.52492	-2.52806	-2.42884	5	93
Cthe_2186	417_3	single-strand binding protein	2	ssb	-0.16778	-1.02123	-1.5421	-1.48004	-1.17211	-1.39562	1	41
Cthe_2219	424_4	flagellar protein FlaG protein	9		-0.38256	-1.2729	-1.52817	-1.98543	-0.65458	-0.61056	1	47
Cthe_2221	425_12	DegT/DnrJ/EryC1/StrS aminotransferase	9		-0.06641	-1.21156	-1.25731	-2.33341	-0.5033	-0.2556	1	65
Cthe_2225	425_12	Glyoxalase/bleomycin resistance protein/dioxygenase	11		-0.1869	-1.62198	-1.39816	-1.59301	-0.58783	0.22178	1	59
Cthe_2222	425_12	glycosyltransferase 28-like	9		0.03074	-1.44064	-1.71212	-2.5751	-0.8838	-0.09107	1	66
Cthe_2220	425_12	NAD-dependent epimerase/dehydratase	4		-0.2939	-1.26681	-1.59871	-2.57557	-0.91636	-0.90168	1	39
Cthe_2224	425_12	putative methionyl-tRNA formyltransferase	7		0.19928	-1.12926	-1.89502	-1.78505	-1.04524	0.27929	1	64
Cthe_2223	425_12	LmbE-like protein	13		-0.02715	-1.3281	-1.62404	-2.07649	-1.05803	0.02832	1	67
Cthe_2226	425_12	FkbH like protein	9	FkbH	-0.11397	-0.55662	-1.0684	-1.17779	-0.41	0.17907	8	137
Cthe_2233	426_6	protein of unknown function DUF115	13		-0.11445	-0.12104	-0.46308	-1.0649	-0.56621	-0.11748	8	120
Cthe_2232	426_6	polysaccharide biosynthesis protein CapD	4		-0.03976	-0.30976	-0.44603	-1.02064	-0.5027	-0.24661	8	121
Cthe_2243	427_7	flagellar hook-associated protein FlgK	9		0.27347	-0.46518	-0.22916	-1.03595	-0.53747	-0.63703	8	117
Cthe_2244	427_7	flagellar hook-associated protein FlgK	9		0.29879	-0.26887	-0.41296	-1.2734	-0.80822	-0.5751	8	116
Cthe_2263	430_6	H+-transporting two-sector ATPase, C subunit	11		0.21851	0.65219	-0.05206	-0.46859	-0.99475	-0.62977	3	111
Cthe_2264	430_6	H+-transporting two-sector ATPase, E subunit	11		0.21637	0.36048	0.00635	-0.20776	-0.9965	-0.72218	3	97
Cthe_2266	430_6	Vacuolar H+-transporting two-sector ATPase, F subunit	3		0.4069	0.53732	-0.63911	-0.85036	-1.38727	-0.55884	3	104
Cthe_2265	430_6	H+-transporting two-sector ATPase, C (AC39) subunit	3		0.43838	0.44067	-0.24299	-0.67076	-1.39354	-0.82683	3	102
Cthe_2267	431_2	Sodium-transporting two-sector ATPase	3		0.61771	0.35343	-0.11899	-0.5472	-1.13793	-0.58516	3	108
Cthe_2337	444_6	hypothetical protein	13		-0.31852	-1.09915	-1.16669	-1.29319	-0.6426	-0.26989	1	37
Cthe_2339	444_6	glycosyl transferase, group 1	9		-0.15265	-1.12865	-0.93009	-1.03899	-0.79781	-0.28987	8	195
Cthe_2340	444_6	UDP-glucose/GDP-mannose dehydrogenase	9		-0.21137	-1.58066	-1.12947	-1.0969	-0.92	-0.51512	1	33
Cthe_2338	444_6	glycosyl transferase, group 1	0		-0.0993	-1.31362	-1.02669	-1.39115	-0.98704	-0.25986	1	34
Cthe_2336	444_6	glycosyl transferase, group 1	9		-0.0293	-1.80023	-1.58776	-1.80212	-1.38204	-0.55236	1	70
Cthe_2342	445_6	unknown	11		-0.71718	-1.24725	-0.955	-0.62057	-0.49139	-0.52387	8	290
Cthe_2347	445_6	lipopolysaccharide biosynthesis	9		-0.5165	-1.18487	-0.96122	-1.04781	-0.92151	-0.80263	1	27
Cthe_2351	446_2	hypothetical protein	13		-0.61082	-1.0632	-0.48507	-0.91421	-0.577	-0.03674	8	247
Cthe_2368	449_5	protein of unknown function DUF37	13		-0.62785	-1.1869	-0.43124	-0.19792	0.31415	-0.47072	8	167
Cthe_2369	449_5	ribonuclease P protein component	7	rnpA	-0.35053	-1.09364	-0.68244	-0.19911	0.15986	-0.12737	8	171
Cthe_2366	449_5	single-stranded nucleic acid binding R3H	11		-0.99387	-0.99791	-0.68704	-0.4498	-0.22807	-0.26569	8	181
Cthe_0254	45_4	protein of unknown function DUF58	11		-0.57446	-0.9967	-0.73053	-0.33225	-0.05663	0.01736	8	238
Cthe_2374	450_4	DNA replication and repair protein RecF	2	recf	-0.71776	-1.1386	-0.5914	0.14236	0.5518	-0.39309	8	168
Cthe_2434	461_6	electron transport complex, RnfABCDGE type, A subunit	3	rnfA	0.03922	-1.52857	-1.4369	-1.26786	-0.78471	-0.19072	1	60
Cthe_2435	461_6	electron transport complex, RnfABCDGE type, B subunit	3	rnfB	0.10631	-2.12709	-1.90043	-2.13885	-1.00698	-0.21022	1	69
Cthe_2433	461_6	electron transport complex, RnfABCDGE type, E subunit	3	rnfE	0.00931	-1.05684	-0.99446	-0.88896	-0.57434	-0.25271	8	196
Cthe_2468	470_4	conserved hypothetical protein	13		-0.04651	-0.16366	0.27196	-1.05189	-0.64832	-0.5163	8	150
Cthe_2482	475_4	hypothetical protein	13		0.4452	0.83066	0.2594	-0.77311	-1.09885	-0.49139	3	109
Cthe_0278	48_2	pseudouridine synthase	7		-0.82836	-1.01553	-0.60876	-0.38855	-0.10607	-0.3762	8	180
Cthe_2522	484_2	Twin-arginine translocation pathway signal	0		-0.98134	-1.0922	-0.23729	-1.19361	-0.45281	-0.53656	8	308
Cthe_2521	484_2	sigma-70 region 2	6		-0.71932	-0.96628	-1.21322	-1.66192	-0.7751	-0.9132	1	7
Cthe_2525	485_4	glutamyl-tRNA reductase	12		-1.44355	-2.59618	-2.19875	-2.42328	0.86072	-0.83788	10	89
Cthe_2527	485_4	porphobilinogen deaminase	12	hemC	-0.83849	-1.82986	-1.73019	-1.29632	0.82372	-0.52233	10	88
Cthe_0280	49_4	Coat F	11		-0.79485	-1.43652	-0.67839	-0.55358	-0.47283	-0.20455	8	285
Cthe_0279	49_4	hypothetical protein	13		-0.96789	-1.57636	-0.68008	-0.54395	-0.4766	-0.14389	8	284
Cthe_2552	490_6	Radical SAM	11		-0.39508	-0.66198	-0.64432	-1.43487	-0.69433	-0.29937	8	129
Cthe_2551	490_6	Radical SAM	11		-0.1931	-0.4963	-0.70372	-1.10641	-0.42268	-0.23175	8	141
Cthe_2553	490_6	Radical SAM	11		-0.2835	-0.4644	-0.52781	-1.38783	-0.76242	-0.19858	8	130
Cthe_2554	490_6	glycosyl transferase, group 1	9		-0.12789	-0.46316	-0.68744	-1.15804	-0.29776	-0.13725	8	140
Cthe_2562	492_2	glucose-1-phosphate cytidylyltransferase	7		-0.42095	-1.13725	-1.17128	-2.16815	-1.52973	-1.25379	1	38
Cthe_2561	492_2	CDP-glucose 4,6-dehydratase	4		-0.4921	-0.97945	-1.08574	-1.45871	-0.959	-0.72468	1	8
Cthe_2611	504_3	Fibronectin, type III	0		0.48352	-0.61388	-0.8026	-1.2713	-0.45964	0.21683	8	144
Cthe_2695	515_3	hypothetical protein	13		-0.54383	-0.71211	-0.51733	-0.53114	-0.80258	-1.22305	1	4
Cthe_2722	523_2	ribosomal protein L10	7		0.14137	-1.12798	-1.45948	-0.98908	-0.81108	-0.74349	8	200
Cthe_2723	523_2	ribosomal protein L7/L12	7		-0.02039	-1.02103	-1.43876	-1.17282	-0.9052	-0.81686	8	201
Cthe_2724	524_2	DNA-directed RNA polymerase, beta subunit	6	rpoB	-0.9135	-1.18217	-0.92224	-0.79904	-0.41274	-1.01463	8	262
Cthe_2725	524_2	DNA-directed RNA polymerase, beta' subunit	6		-0.43829	-1.4389	-1.43694	-0.82883	-0.69526	-0.7987	1	14
Cthe_2729	525_4	translation elongation factor G	7		0.02547	-0.78365	-1.13064	-0.28218	-0.31393	-0.08025	8	219
Cthe_2730	525_4	translation elongation factor Tu	7		0.20537	-0.61552	-1.41677	-0.74851	-0.45811	-0.3631	8	218
Cthe_2800	540_3	aminotransferase, class I and II	10		-0.06751	-1.13866	-0.69108	-0.18818	0.60686	0.08394	8	169
Cthe_2880	555_3	histidyl-tRNA synthetase	10	hisS1	0.38201	-1.62478	-0.34433	-0.98822	0.1062	0.2871	8	154
Cthe_2881	555_3	ATP phosphoribosyltransferase	10		0.72676	-1.1094	-0.07964	-0.93479	0.046	0.05409	8	155
Cthe_2919	562_27	ribosomal protein L18	7	L18	-0.09788	-1.53252	-0.84028	-0.40421	0.09436	-0.13723	8	224
Cthe_2917	562_27	ribosomal protein S8	7		-0.00394	-2.61004	-1.67993	-1.14235	-0.11283	-0.90054	1	81
Cthe_2924	562_27	adenylate kinases	16	adk	0.12089	-1.55245	-1.34398	-0.48519	-0.18576	-0.28889	8	216
Cthe_2909	562_27	ribosomal protein S3	7	rpsC	-0.31954	-2.12703	-0.87095	-0.98138	-0.18833	-0.64662	8	264
Cthe_2906	562_27	ribosomal protein L2	7		-0.72075	-1.29914	-0.59018	-0.95609	-0.19117	-0.5093	8	301
Cthe_2915	562_27	ribosomal protein L5	7		-0.3128	-1.89591	-1.36888	-1.07307	-0.19274	-0.46378	8	207
Cthe_2923	562_27	preprotein translocase, SecY subunit	9		0.06133	-1.37469	-1.57155	-0.75012	-0.20317	-0.36957	8	211
Cthe_2918	562_27	ribosomal protein L6	7		0.0814	-1.57717	-1.35637	-0.73015	-0.22711	-0.34518	8	215
Cthe_2925	562_27	methionine aminopeptidase, type I	7	map1	-0.09637	-1.45201	-1.25289	-0.59766	-0.22916	-0.28504	8	217
Cthe_2908	562_27	ribosomal protein L22	7	rplV	-0.50185	-1.66907	-0.88537	-1.03379	-0.23513	-0.40607	8	265
Cthe_2914	562_27	ribosomal protein L24	7	rplX	-0.43865	-2.70342	-1.67928	-1.14388	-0.25634	-0.4016	1	80
Cthe_2911	562_27	ribosomal protein L29	11		-0.39291	-2.97155	-1.29298	-1.50599	-0.25879	-0.88791	1	78
Cthe_2910	562_27	ribosomal protein L16	7		-0.41202	-2.66258	-1.15822	-1.41311	-0.27641	-0.92286	1	79
Cthe_2920	562_27	ribosomal protein S5-like	7		-0.11237	-1.67181	-1.36692	-0.79004	-0.29526	-0.18988	8	214
Cthe_2902	562_27	ribosomal protein S10	7		-0.49205	-1.38405	-0.68293	-0.65248	-0.30328	-0.71177	8	299
Cthe_2913	562_27	ribosomal protein L14	7	rplN	-0.22479	-2.48976	-1.26436	-1.32246	-0.30917	-0.56133	1	83
Cthe_2912	562_27	ribosomal protein S17	7		-0.30209	-2.27072	-1.22864	-1.31296	-0.34191	-0.71414	1	84
Cthe_2916	562_27	ribosomal protein S14	7		-0.26901	-2.33531	-1.56165	-1.14433	-0.3531	-0.55279	1	82
Cthe_2921	562_27	ribosomal protein L30	11		0.07292	-1.49643	-1.49101	-1.06356	-0.3948	-0.2914	8	210
Cthe_2907	562_27	ribosomal protein S19	7	rpsS	-0.66017	-1.98936	-0.9471	-1.2256	-0.40741	-0.62933	8	269
Cthe_2905	562_27	Ribosomal protein L25/L23	7		-0.55035	-1.57982	-0.67738	-1.0078	-0.42295	-0.8423	8	298
Cthe_2922	562_27	ribosomal protein L15	7		0.09885	-1.63104	-1.89543	-0.98557	-0.47137	-0.19636	8	209
Cthe_2904	562_27	ribosomal protein L4/L1e	7		-0.84874	-1.70861	-0.90417	-1.22892	-0.58426	-0.91266	8	270
Cthe_2927	562_27	translation initiation factor IF-1	7	infA	-0.19092	-1.80462	-1.79753	-1.72585	-0.61533	-0.58275	1	49
Cthe_2926	562_27	conserved hypothetical protein	13		-0.14361	-0.68913	-1.42589	-0.86501	-0.59251	0.16042	8	202
Cthe_2932	563_4	DNA-directed RNA polymerase, alpha subunit	6		-0.01342	-1.09323	-0.78754	-0.61743	-0.25338	-0.4014	8	229
Cthe_2930	563_4	ribosomal protein S11	7		-0.23113	-1.62017	-0.93842	-0.94448	-0.29738	-0.68955	8	266
Cthe_2929	563_4	ribosomal protein S13	7		-0.12454	-1.6096	-0.90304	-0.88374	-0.41906	-0.62664	8	267
Cthe_2931	563_4	ribosomal protein S4	7		-0.1765	-1.61965	-1.07629	-0.90065	-0.49588	-0.486	8	268
Cthe_2933	564_2	ribosomal protein L17	7		-0.20602	-1.67611	-1.65425	-1.39502	-0.80754	-1.09247	1	42
Cthe_2934	564_2	ABC transporter related	9		-0.33199	-1.40017	-1.41189	-1.51742	-0.91759	-1.14536	1	43
Cthe_3014	580_7	hydrogenase formation HypD protein	9		-0.11076	-1.50173	-1.41309	-1.53948	-0.50048	-0.23235	1	61
Cthe_3013	580_7	hydrogenase expression/formation protein HypE	9		-0.0801	-1.24077	-1.29394	-1.28472	-0.54696	-0.37944	8	199
Cthe_3015	580_7	hydrogenase assembly chaperone hypC/hupF	9	hypC_hu	-0.23791	-1.47718	-1.55816	-1.86269	-0.70255	-0.16603	1	68
Cthe_3018	580_7	hydrogenase expression/synthesis, HypA	11		-0.24884	-1.25386	-1.39172	-1.02805	-0.79413	-0.20657	8	205
Cthe_3017	580_7	hydrogenase accessory protein HypB	6	hypB	-0.37227	-1.80669	-1.72575	-1.54158	-0.9437	-0.26997	1	50
Cthe_3019	580_7	4Fe-4S ferredoxin, iron-sulfur binding	3		-0.28164	-1.5253	-1.65082	-1.525	-1.02383	-0.53729	1	53
Cthe_3016	580_7	[NiFe] hydrogenase maturation protein HypF	9	hypF	-0.26407	-1.78336	-2.22057	-2.68981	-1.30026	-0.47079	1	58
Cthe_3021	581_2	Ech hydrogenase, subunit EchD, putative	11		-0.36636	-1.05254	-1.39137	-1.16174	-0.88595	0.05932	8	206
Cthe_3068	588_4	ATP-binding region, ATPase-like	15		0.00977	-0.84699	-0.8606	-1.00233	-0.73935	-0.54397	8	193
Cthe_3129	600_2	Citrate transporter	9		-0.88077	-1.55742	-0.9039	-0.74423	-0.52942	-0.86248	8	260
Cthe_3128	600_2	iron-sulfur flavoprotein	11		-0.67405	-1.27441	-0.82926	-1.03269	-0.9787	-0.63615	1	26
Cthe_3147	604_2	ABC transporter related	9		-0.87397	-1.31462	-1.2815	-0.99293	-0.53583	-0.91799	8	258
Cthe_3148	604_2	ABC transporter related	9		-0.73361	-1.19579	-1.5261	-1.02263	-0.69914	-1.0155	1	18
Cthe_3153	605_3	Phosphoglycerate mutase	4		-0.85629	-1.37584	-0.77567	-0.56975	0.28401	0.03664	8	175
Cthe_3183	610_2	TrkA-N	9		-0.56768	-1.14912	-0.66589	-0.55235	-0.1229	-0.17778	8	232
Cthe_3184	610_2	cation transporter	9		-0.87208	-1.47679	-1.09829	-0.99327	-0.69664	-0.7574	8	257
Cthe_3185	611_2	tRNA-guanine transglycosylases, various specificities	7	tgt	-0.70224	-1.12944	-1.28717	-1.03721	-0.79853	-0.7285	1	15
Cthe_3186	611_2	Radical SAM	3		-0.67317	-0.84587	-1.11921	-1.19782	-0.87354	-0.68785	1	9
Cthe_3214	615_6	hypothetical protein	13		0.18422	-0.62325	-0.64974	-1.08974	-0.27176	0.25016	8	145
Cthe_0397	71_2	ABC transporter related	9		-0.32772	-0.99752	-0.79867	-0.42865	-0.40951	-0.66975	8	305
Cthe_0461	85_3	gid protein	7	gid	-0.17748	-0.9737	-1.43706	-1.70222	-0.95013	-0.69109	1	10
Cthe_0464	86_3	flagellar hook-basal body complex subunit FliE	9	fliE	-0.32592	-0.94911	-1.06809	-1.56528	-0.65478	-0.91018	1	6
Cthe_0463	86_3	flagellar basal-body rod protein FlgC	9	FlgC	-0.19544	-0.61795	-0.86446	-1.24889	-0.88775	-0.46049	8	132
Cthe_0462	86_3	flagellar basal-body rod protein FlgB	9	FlgB	-0.27599	-0.43811	-0.85651	-1.18525	-0.85327	-0.41345	8	133
Cthe_0471	88_6	flagellar hook-length control protein	9		-0.56438	-0.5914	-0.29042	-1.28017	-1.01348	-1.68034	1	1
Cthe_0472	88_6	flagellar hook capping protein	9		-0.54466	-0.47802	-0.41598	-1.31661	-0.79654	-1.39069	1	2
Cthe_0495	90_18	RNA polymerase sigma factor, FliA/WhiG family	6		-0.40342	-0.19395	-0.12951	-1.18969	-0.51328	-0.8436	8	149
Cthe_0887		hypothetical protein	13		-0.46454	-1.22308	-0.78801	-0.03206	0.48644	0.5944	8	164
Cthe_0606		DNA internalization-related competence protein ComEC/Rec2	11		-1.50548	-1.42402	-0.98439	-0.46956	0.46497	0.01536	8	183
Cthe_0736		cellulosome anchoring protein, cohesin region	0		0.39278	-0.90872	-1.46037	-0.90361	0.19378	0.62849	8	151
Cthe_1896		metallophosphoesterase	11		-0.19493	-1.09127	-0.88436	-0.06979	0.12918	0.0464	8	172
Cthe_0741		adenylosuccinate lyase	16	purB	-0.40218	-1.12428	-0.55221	-0.05879	0.12863	0.10336	8	170
Cthe_2163		anti-anti-sigma factor	15	aas	-1.04636	-1.15679	-1.03113	-0.73505	0.0735	0.61725	8	191
Cthe_0033		small GTP-binding protein	7		-0.43196	-1.11516	-0.62766	-0.41142	0.03295	-0.79539	8	302
Cthe_0882		protein of unknown function DUF6, transmembrane	13		-1.3036	-1.51772	-0.72442	-0.46004	0.02232	0.50362	8	192
Cthe_0876		glycosyl transferase, family 39	11		-0.87119	-1.59474	-0.89167	-0.37846	0.01783	-0.27488	8	280
Cthe_2076		ATP-binding region, ATPase-like	15		-0.44666	-1.06957	-0.91869	-0.69165	0.01476	0.32208	8	243
Cthe_2362		parB-like partition proteins	6	parB	-1.01589	-1.69917	-0.97433	-0.97394	0.00017	0.08527	8	189
Cthe_2524		putative transcriptional regulator, Rrf2 family	6		-1.02349	-2.47327	-1.86013	-1.51899	-0.04441	0.09512	1	85
Cthe_1007		GTP-binding protein TypA	15	TypA_Bi	-1.05752	-1.46338	-0.63021	-0.49772	-0.06418	-0.59393	8	287
Cthe_1431		hypothetical protein	13		0.02199	-1.35848	-0.81364	-0.54636	-0.06557	0.48441	8	152
Cthe_2140		conserved hypothetical protein	13		-0.45091	-1.10106	-0.68806	-0.64415	-0.0838	0.10644	8	235
Cthe_3037		nitroreductase	3		-0.89438	-1.2754	-0.96862	-0.45983	-0.08928	-0.12643	8	283
Cthe_0554		phosphoribosylformylglycinamidine synthase	16	fgams	0.22064	-1.53238	-0.48731	-0.00931	-0.12009	-0.12894	8	156
Cthe_3150		cobalamin biosynthesis protein CobD	12	cobD	-0.48571	-1.31597	-0.81974	-0.63602	-0.13384	-0.3261	8	231
Cthe_1364		hypothetical protein	13		-0.54383	-1.08018	-0.96076	-0.70094	-0.15595	0.07718	8	242
Cthe_1279		ribosomal protein L28	11		-0.62376	-1.85969	-1.63265	-0.93967	-0.15936	-0.23463	8	208
Cthe_2180		Cl- channel, voltage gated	9		-0.84648	-1.27162	-0.77263	-0.51241	-0.15971	0.17649	8	186
Cthe_1917		ATPase, P-type (transporting), HAD superfamily, subfamily IC	9		-1.10617	-1.2198	-1.29421	-1.11414	-0.17669	-0.35058	8	251
Cthe_0350		signal peptidase I	11		-0.37947	-1.02867	-0.96329	-0.58759	-0.18953	0.52939	8	244
Cthe_0956		hypothetical protein	13		-1.06852	-1.27969	-0.56388	-0.22222	-0.2019	-0.20067	8	182
Cthe_3180		hypothetical protein	13		-1.06485	-1.34515	-0.72525	-0.77293	-0.22209	-0.15018	8	294
Cthe_0299		MATE efflux family protein	9	matE	-0.75372	-1.54909	-1.19994	-0.72783	-0.22688	-0.35699	8	274
Cthe_1939		magnesium transporter	9	mgtE	-0.28577	-1.16448	-0.98944	-0.68391	-0.23006	0.18729	8	241
Cthe_0930		Radical SAM	2		-1.02637	-1.50267	-1.29698	-0.7721	-0.31125	-0.63638	8	273
Cthe_0635		protein phosphatase 2C-like	15		-0.73786	-1.38487	-1.03965	-0.88075	-0.32421	-0.66364	8	277
Cthe_2726		ribosomal protein L7Ae/L30e/S12e/Gadd45	11		-0.3328	-1.09325	-0.74918	-0.62006	-0.36933	-0.53639	8	303
Cthe_0296		hypothetical protein	13		-0.72314	-1.07221	-0.77545	-0.72877	-0.38473	-0.21875	8	292
Cthe_1923		CTP synthase	16		-1.0184	-1.24369	-0.89629	-0.67503	-0.413	-0.45715	8	297
Cthe_0102		tRNA (guanine-N(7)-)-methyltransferase	11		-1.02221	-1.21705	-0.8829	-0.75038	-0.42202	-0.38247	8	296
Cthe_1027		protein of unknown function DUF177	11		-1.30669	-1.27228	-1.49046	-0.80753	-0.42544	-0.16794	8	252
Cthe_1302		conserved hypothetical protein	13		-0.80721	-1.40957	-1.08656	-0.80301	-0.4506	-0.50057	8	276
Cthe_1799		ABC transporter related	11		-1.09172	-1.55271	-0.69298	-0.87853	-0.47264	-0.50295	8	279
Cthe_0508		hypothetical protein	13		-0.02193	-1.40622	-1.30187	-1.31248	-0.47298	0.44259	1	62
Cthe_0931		Ribonuclease III	6		-0.94671	-1.73251	-1.19849	-1.02837	-0.48901	-0.71478	8	254
Cthe_1026		ribosomal protein L32	7	rpmF	-0.9993	-1.86781	-1.59779	-1.0155	-0.50445	-0.40762	1	74
Cthe_0303		hypothetical protein	13		-0.66605	-1.30402	-0.90875	-0.59472	-0.5045	0.08084	8	187
Cthe_0648		glutamyl-tRNA synthetase	7	gltXb	-1.02784	-1.31775	-1.23079	-0.94677	-0.51975	-0.59183	8	259
Cthe_0932		beta-ketoacyl synthase	9		-0.40955	-1.30377	-1.03613	-0.61786	-0.54062	-0.39176	1	29
Cthe_3078		cellulosome anchoring protein, cohesin region	0		0.58981	0.2237	-1.07074	-1.12603	-0.56441	-0.40941	8	124
Cthe_1252		Auxin Efflux Carrier	11		-1.81372	-2.27319	-1.62189	-1.2673	-0.56859	-0.62403	1	75
Cthe_2353		PGAP1-like	11		-1.07781	-1.61222	-1.02375	-0.98965	-0.62661	-0.50904	8	255
Cthe_0300		Allergen V5/Tpx-1 related	13		-1.74185	-1.44285	-0.79947	-0.99475	-0.65022	-0.88509	8	263
Cthe_0419		peptidase M16-like	11		-0.94851	-1.50942	-1.56019	-1.23025	-0.67668	-0.73923	1	20
Cthe_2510		protein of unknown function DUF368	13		-0.76704	-1.28464	-1.26821	-0.94705	-0.7051	-0.23798	1	23
Cthe_0636		hypothetical protein	13		-0.60104	-1.51821	-1.25981	-1.07922	-0.70686	-0.70178	1	13
Cthe_0507		Exonuclease, RNase T and DNA polymerase III	11		0.13275	-1.18302	-1.51641	-1.27741	-0.70924	0.49507	1	63
Cthe_3149		aminoacyl-histidine dipeptidase	10		-0.31136	-1.21578	-1.03097	-0.90651	-0.72111	-0.87657	1	28
Cthe_3002		hypothetical protein	13		-0.50312	-1.58556	-1.17608	-0.92132	-0.74395	-0.11552	1	21
Cthe_2744		Lytic transglycosylase, catalytic	9		-0.48059	-1.31134	-0.86556	-1.60585	-0.76226	-0.24955	1	35
Cthe_1163		phosphoglucosamine mutase	4	glmM	0.18346	0.28508	-0.13772	-0.1251	-0.76954	-1.02455	3	96
Cthe_2335		polysaccharide biosynthesis protein	11		-0.82569	-1.74576	-1.58589	-1.69321	-0.80376	-0.61057	1	55
Cthe_1017		hypothetical protein	13		-0.64939	-1.38507	-0.92216	-1.08915	-0.81609	-0.6574	1	24
Cthe_2179		Pectate lyase/Amb allergen	4		-0.55483	-1.12665	-0.63973	-1.06243	-0.83156	-1.50401	1	3
Cthe_1420		protein of unknown function DUF204	13		-0.4122	-1.13795	-1.05789	-0.82118	-0.85611	-0.33321	1	30
Cthe_1039		ribosomal protein S20	7		-0.54725	-1.11397	-1.23735	-1.07363	-0.90904	-0.98892	1	16
Cthe_1424		hypothetical protein	13		-0.59955	-1.72913	-1.34447	-1.58905	-0.93379	-0.29604	1	52
Cthe_2436		hypothetical protein	13		-0.80972	-2.31488	-1.92555	-2.7077	-0.94103	-0.18098	1	57
Cthe_2935		methyltransferase small	7		-0.4567	-1.28974	-1.40503	-1.23446	-0.94269	-0.74614	1	17
Cthe_0715		Adenosylmethionine decarboxylase	10		-0.88673	-1.40047	-1.58088	-1.41102	-0.95885	-0.8092	1	19
Cthe_1202		major facilitator superfamily MFS_1	4		-0.57134	-1.48958	-1.78503	-1.96992	-0.96758	-0.71069	1	48
Cthe_2995		hypothetical protein	13		0.4013	0.83766	-0.14226	-0.40084	-0.99711	-0.63731	3	110
Cthe_1425		Inorganic diphosphatase	3		0.57142	0.43036	-0.58448	-0.87279	-1.17193	-0.18826	3	106
Cthe_0366		hypothetical protein	13		0.34357	0.34073	0.0661	-0.58685	-1.21373	-0.5315	3	107
Cthe_2269		V-type ATPase, D subunit	3	vatpD	0.37953	0.58333	-0.39149	-0.78178	-1.27349	0.10503	3	105
Cthe_2384		S-layer-like region	0		0.11617	0.44637	-0.48785	-0.57825	-1.31628	-0.72733	3	103
Cthe_0255		hypothetical protein	13		-0.49726	-1.06568	-0.50229	-0.64242	-0.05467	0.00249	8	236
Cthe_1293		metal dependent phophohydrolase	15	hdig	-0.52276	-1.05914	-0.70157	-0.80724	-0.41659	0.03553	8	248
Cthe_3043		hypothetical protein	13		-1.04287	-1.05581	-0.71688	-0.77277	-0.26937	-0.40398	8	295
Cthe_3064		polysaccharide biosynthesis protein	11		-0.51069	-1.05483	-0.87178	-0.53537	-0.27898	-0.3129	8	233
Cthe_1940		RDD domain containing protein	0		-0.35212	-1.04167	-0.61875	-0.37367	-0.05106	0.09908	8	237
Cthe_0886		DNA polymerase I	2	pola	-0.40764	-1.03297	-0.70454	-0.58617	-0.31073	-0.55371	8	304
Cthe_0276		D-isomer specific 2-hydroxyacid dehydrogenase, NAD-binding	11		-0.93162	-1.01929	-0.97908	-0.57819	-0.30692	-0.2236	8	293
Cthe_0846		conserved hypothetical protein	13		-0.46787	-1.01928	-0.53422	-0.39039	-0.41554	0.04464	8	246
Cthe_0328		peptide chain release factor 3	7		-0.92224	-1.00662	-0.71131	-0.46559	-0.4463	-0.66893	8	291
Cthe_2876		ATP-dependent DNA helicase PcrA	2	pcrA	-0.32697	-0.97353	-1.34688	-1.07495	-0.42478	-0.54529	8	197
Cthe_2172		ribosomal protein L31	7		-0.86802	-0.94869	-1.47649	-1.02973	-0.43233	-0.41128	8	250
Cthe_0723		tyrosyl-tRNA synthetase	7	tyrS	0.19563	-0.94664	-1.039	-1.00673	-0.77067	0.22489	8	203
Cthe_3033		hypothetical protein	13		-0.28528	-0.91167	-1.19064	-1.2182	-0.89936	-0.35903	8	204
Cthe_2961		extracellular solute-binding protein, family 5	10		-0.49217	-0.84829	-0.50721	-0.58696	-1.09473	-0.97131	1	5
Cthe_2563		hypothetical protein	13		-0.14461	-0.83841	-1.12766	-1.68532	-1.42926	-0.43003	1	11
Cthe_1353		polysaccharide biosynthesis protein	11		-0.11707	-0.80003	-0.99759	-0.78047	-0.33955	-0.2078	8	223
Cthe_1727		conserved hypothetical protein	13		-0.22513	-0.73596	-0.74379	-1.30829	-0.49491	-0.07693	8	138
Cthe_2657		histone-like DNA-binding protein	2		-0.3178	-0.58474	-1.0936	-0.44995	-0.5302	-0.15147	8	220
Cthe_3032		hypothetical protein	13		0.0666	-0.57194	-1.2499	-1.13173	-0.82221	-0.29954	8	127
Cthe_1773		peptidase S16, lon-like	9		-0.4612	-0.52974	-0.22885	-0.11884	-0.02745	-1.18066	3	98
Cthe_1804		cell wall hydrolase/autolysin	9		-0.38319	-0.50905	-0.00799	-0.3066	-0.32757	-1.07577	3	99
Cthe_1805		diguanylate cyclase	15	GGDEF	-0.26529	-0.49471	-0.34768	-0.38942	-0.38973	-1.04353	3	100
Cthe_2556		Radical SAM	11		0.14124	-0.49433	-0.72207	-1.55106	-1.07267	0.24425	8	125
Cthe_2251		Methionine adenosyltransferase	12		0.30335	-0.47536	-0.70681	-1.00501	-1.29718	-0.56798	8	115
Cthe_0611		RNA-metabolising metallo-beta-lactamase	7		-0.42523	-0.44111	-0.7743	-1.023	-0.32265	0.23721	8	143
Cthe_0960		SpoIID/LytB domain	9		-0.57879	-0.40742	-0.55261	-0.5817	-1.01797	-0.30005	8	147
Cthe_3177		UDP-N-acetylglucosamine:LPS N-acetylglucosamine transferase-like	9		-0.20793	-0.25405	-0.78536	-1.14975	-1.10015	-0.48941	8	134
Cthe_1514		protein of unknown function DUF125, transmembrane	13		-0.10546	-0.38183	-0.31282	-0.6743	-1.08722	-0.19254	8	146
Cthe_3176		small acid-soluble spore protein, alpha/beta type	0		-0.17814	-0.0319	-0.46557	-0.69198	-1.02588	-0.63272	8	148
Cthe_1724		hypothetical protein	13		0.46864	0.00949	-0.61913	-1.18908	-0.5185	-0.18581	8	122
230 genes significantly differentially expressed with at least 2-fold changes for time-course comparisons of ethanol-treated cells
SEQ_ID	OperonID_GeneNumber	Product	Functional Group	Gene_Name	Trt/Ctr	Trt_12/2min	Trt_30/12min	Trt_60/30min	Trt_120/60min	Trt_240/120min	Cluster	Cluster Order
Cthe_0002	1_2	hypothetical protein	13		0.026757	-0.21885	1.1445	-0.16856	0.26323	-0.32037	4	207
Cthe_0046	10_2	hypothetical protein	13		0.896475	1.09201	0.05519	-0.03689	-0.24602	0.35629	2	156
Cthe_0562	104_2	protein of unknown function DUF1312	13		-0.24342	-0.54588	1.24628	-0.08682	0.621414	-0.4941	4	209
Cthe_0599	111_6	thiazole biosynthesis protein ThiH	11		0.667326	0.995024	-0.03728	-0.36332	-0.00539	-0.0037	2	145
Cthe_0598	111_6	thiazole biosynthesis	16		0.834431	1.00606	-0.59475	0.11023	-0.2582	-0.34641	2	131
Cthe_0066	13_2	hypothetical protein	13		-0.44931	-1.34279	0.81096	0.38804	0.355523	0.15993	5	88
Cthe_0065	13_2	conserved hypothetical protein	13		-0.48088	-1.2285	0.24249	0.7434	0.038139	0.38387	9	32
Cthe_0871	157_5	Phosphoribosylanthranilate isomerase	10		0.407037	-0.90193	-0.24031	-0.41853	0.649631	-1.05507	1	2
Cthe_0875	157_5	anthranilate synthase component I	12	trpE	0.246163	-1.49448	0.67	-0.19598	0.44769	-1.06277	1	4
Cthe_0874	157_5	glutamine amidotransferase of anthranilate synthase	12	trpG_pa	0.269364	-1.29353	-0.05015	0.24783	0.166229	-1.11439	1	5
Cthe_0873	157_5	anthranilate phosphoribosyltransferase	10	trpD	0.336958	-1.08622	0.27816	-0.42001	0.529625	-1.3572	1	3
Cthe_0903	163_2	protein-export membrane protein SecF	9		-0.85191	-1.01004	-0.01668	0.35465	0.234812	0.14932	9	45
Cthe_0953	172_2	aspartate carbamoyltransferase	16	atc	-0.20721	0.8131	-1.51413	-0.2015	-0.91298	-0.21409	8	168
Cthe_0964	174_3	amino acid-binding ACT	11		1.43089	1.48499	-0.47701	0.05599	-1.97843	-0.13168	8	177
Cthe_0993	178_7	protein of unknown function DUF448	6		-0.34478	-0.43923	1.01507	-0.24956	0.621721	-0.39628	4	208
Cthe_0987	178_7	riboflavin biosynthesis protein RibF	12	ribF	-0.60605	-1.31756	0.36649	0.71719	0.195077	-0.17266	9	28
Cthe_0988	178_7	tRNA pseudouridine synthase B	7	TruB	-0.59445	-1.21253	0.46683	0.41646	0.471551	-0.15247	9	21
Cthe_1029	187_2	phosphate acetyltransferase	3	pta	-1.1358	-1.17698	0.16765	0.16375	0.526271	-0.05542	9	22
Cthe_1119	205_3	hypothetical protein	13		1.0449	1.1065	-0.12226	-0.24791	-0.19556	0.04875	2	146
Cthe_1120	205_3	hypothetical protein	13		1.3727	1.20298	-0.42717	-0.20725	-0.48931	-0.10268	2	135
Cthe_1175	212_2	hypothetical protein	13		0.770969	0.93492	-0.36761	0.78649	-1.07778	-0.32478	8	174
Cthe_1177	213_2	putative nicotinate phosphoribosyltransferase	12		1.34641	1.11798	-0.64919	-0.40449	-0.44871	0.03559	2	134
Cthe_1356	245_7	glycosyltransferase	11		-0.4829	-1.31443	0.43024	0.29999	0.11613	0.14273	9	36
Cthe_1355	245_7	glycosyl transferase, family 2	9		-0.54585	-1.04577	0.29572	0.36404	0.068045	0.21626	9	37
Cthe_1438	262_2	Sigma-70, region 4 type 2	6		0.347483	0.147394	-0.57453	0.99552	-0.55797	0.06856	7	179
Cthe_1483	271_2	hypothetical protein	13		-1.06765	-1.26664	0.4515	0.06548	0.462202	0.20805	5	98
Cthe_1494	274_3	protein of unknown function DUF6, transmembrane	13		-0.85825	-1.11738	0.03086	0.24277	0.583368	0.32365	9	13
Cthe_1541	283_3	glutamyl-tRNA(Gln) amidotransferase, A subunit	7	gatA	-0.1468	0.302477	-1.07032	0.37226	-0.55886	0.68904	7	189
Cthe_1563	285_5	ABC transporter related	9		1.25422	1.25666	0.91241	0.48823	0.196866	-0.02703	4	215
Cthe_1559	285_5	Cystathionine gamma-synthase	10		1.00678	1.28804	0.69226	0.26892	0.277709	-0.10477	4	217
Cthe_1561	285_5	conserved hypothetical protein	13		1.27765	1.31097	0.36123	0.83321	0.014142	0.04845	4	225
Cthe_1560	285_5	Pyridoxal-5'-phosphate-dependent enzyme, beta subunit	10		1.21562	1.71535	0.52176	0.54585	0.110689	-0.00717	4	227
Cthe_1564	286_5	GCN5-related N-acetyltransferase	13		0.780016	0.808456	1.23204	0.08296	0.59028	0.02379	4	213
Cthe_1565	286_5	Nitrogenase	3		0.890976	1.37257	0.28124	0.59944	-0.01747	0.05639	4	226
Cthe_1612	295_2	toxin secretion/phage lysis holin	11		0.03415	0.147906	1.07928	-1.30368	0.373128	0.11143	4	202
Cthe_1619	297_2	transcriptional regulator, AbrB family	11		0.972621	1.06986	-1.03585	0.33198	-0.50438	0.21286	2	136
Cthe_1620	297_2	Protein of unknown function DUF132	11		1.07384	1.14412	-0.83116	-0.044	-0.21022	0.25914	2	133
Cthe_1622	298_10	conserved hypothetical protein	13		0.640775	0.038123	1.16496	-0.56028	0.488184	0.00907	4	201
Cthe_1723	322_11	phage terminase, small subunit, putative, P27 family	2		-0.43268	-1.19647	0.52916	-0.61269	0.542723	0.04862	5	95
Cthe_1750	328_3	hypothetical protein	13		1.07482	1.00151	0.07821	0.91991	-0.50917	-0.23888	8	175
Cthe_1749	328_3	DNA-cytosine methyltransferase	2	dcm	0.801154	1.01475	0.30918	0.03089	-0.00388	-0.08202	2	148
Cthe_1801	340_3	ABC transporter related	9		-0.59108	-0.2011	-1.14943	0.12398	0.077505	0.6986	7	191
Cthe_1802	340_3	cobalt ABC transporter, inner membrane subunit CbiQ	9		-0.42757	0.009539	-1.0835	0.07044	0.134006	0.54132	7	192
Cthe_1814	342_4	Urease accessory protein UreF	9		1.44942	1.00506	0.26883	0.45016	0.303775	-0.29084	4	218
Cthe_1815	342_4	UreE urease accessory-like	9		1.53256	1.10036	0.60206	0.19673	0.432037	-0.38756	4	214
Cthe_1813	342_4	urease accessory protein UreG	6	ureG	1.47613	1.38569	0.23234	0.16067	0.391906	-0.29233	4	228
Cthe_1817	343_3	urease, beta subunit	10	ureB	1.59459	1.09101	0.0547	0.79144	0.230708	-0.42278	4	219
Cthe_1818	343_3	urease, gamma subunit	10	ureA	1.94056	1.63703	-0.00214	0.38242	0.345381	-0.183	4	229
Cthe_1816	343_3	urease, alpha subunit	10	ureC	1.71513	1.68551	0.02999	0.28372	0.245293	-0.05922	4	230
Cthe_1823	344_5	Extracellular ligand-binding receptor	10		2.86457	1.0889	-0.3825	0.35423	0.169298	-0.11285	4	221
Cthe_1821	344_5	inner-membrane translocator	10		2.25575	1.11869	-0.08415	0.28465	0.176628	-0.02004	4	222
Cthe_1819	344_5	ABC transporter related	10		2.07143	1.17397	-0.03833	0.59606	0.059175	-0.36074	4	220
Cthe_1822	344_5	inner-membrane translocator	10		2.76318	1.2726	-0.22191	0.27946	0.220488	-0.09288	4	223
Cthe_1820	344_5	ABC transporter related	11		2.11262	1.30033	-0.0393	0.43071	0.140582	-0.08932	4	224
Cthe_1846	351_2	ATP-binding region, ATPase-like	15		-0.62438	-1.13904	0.37097	-0.06995	0.560244	0.07977	5	99
Cthe_1871	357_3	Tn7-like transposition protein D	11		0.400503	0.218987	0.99807	-0.08651	0.238325	-0.27625	4	204
Cthe_1928	369_2	Protein splicing (intein) site	0		0.578849	1.08517	-0.04099	-0.08253	-0.04548	-0.19739	2	147
Cthe_2049	393_9	protein of unknown function DUF324	0		0.751725	1.1666	0.14471	-0.33097	-0.0728	-0.36276	2	149
Cthe_2110	404_4	ABC transporter related	9		-0.1803	0.260681	-1.10264	0.2674	-0.53794	0.30443	7	187
Cthe_2132	409_2	abortive infection protein, putative	11		0.367501	-0.26187	-1.17993	0.16134	-0.73449	0.07511	7	185
Cthe_2181	416_2	PP-loop	9		0.230252	1.08182	-0.43327	-0.00975	-0.20759	0.06433	2	132
Cthe_2185	417_3	ribosomal protein S18	7		-2.08252	-2.13769	-0.15509	-0.83839	0.683037	0.14129	5	103
Cthe_2187	417_3	ribosomal protein S6	7		-1.89517	-1.8459	-1.10275	0.40533	0.182311	0.03046	9	29
Cthe_2186	417_3	single-strand binding protein	2	ssb	-1.12981	-1.01225	-0.16171	-0.27636	0.666395	-0.22552	9	16
Cthe_2219	424_4	flagellar protein FlaG protein	9		-1.07237	-1.28119	0.43479	-0.50238	0.548359	0.10391	5	94
Cthe_2225	425_12	Glyoxalase/bleomycin resistance protein/dioxygenase	11		-0.86101	-1.49918	0.85415	-0.3092	0.825244	0.00302	5	84
Cthe_2223	425_12	LmbE-like protein	13		-1.01425	-1.31373	0.11448	-0.24392	0.633673	0.27769	5	92
Cthe_2222	425_12	glycosyltransferase 28-like	9		-1.112	-1.27465	0.22528	-0.37905	0.634869	0.28032	5	93
Cthe_2220	425_12	NAD-dependent epimerase/dehydratase	4		-1.25884	-1.25354	0.34899	-0.68112	0.463026	0.02384	5	96
Cthe_2224	425_12	putative methionyl-tRNA formyltransferase	7		-0.896	-1.18493	-0.25491	0.10742	0.350534	0.36032	9	12
Cthe_0244	43_2	heavy metal translocating P-type ATPase	9		0.763298	1.1968	0.07016	-0.07306	-0.54068	0.24948	2	157
Cthe_2266	430_6	Vacuolar H+-transporting two-sector ATPase, F subunit	3		-0.41522	0.271342	-0.96443	0.16282	-1.08502	-0.32977	8	162
Cthe_2283	435_3	chemotaxis sensory transducer	15		-0.00319	0.825071	0.89712	-1.24943	0.843278	-0.24855	4	193
Cthe_2284	435_3	ATP-binding region, ATPase-like	15		0.21985	1.04252	0.23582	-0.75285	0.000744	0.42408	2	155
Cthe_2298	438_8	CRISPR-associated protein Cas4	2	cas4	0.148926	0.766038	-0.39001	-1.00249	-0.03839	-0.03317	2	128
Cthe_2299	438_8	CRISPR-associated helicase Cas3	11		0.294841	1.03907	-1.01353	-0.52552	-0.3821	-0.02329	2	140
Cthe_2302	438_8	hypothetical protein	13		0.601611	1.14821	-0.87147	-0.70845	-0.33289	-0.2201	2	141
Cthe_2301	438_8	CRISPR-associated regulatory protein, DevR family	2		0.386909	1.24775	-0.97093	-0.79211	-0.57614	-0.03686	2	142
Cthe_2300	438_8	CRISPR-associated protein Cas5	13		0.416331	1.29551	-1.0665	-0.73379	-0.71869	0.01357	2	143
Cthe_2336	444_6	glycosyl transferase, group 1	9		-1.1923	-1.51821	0.14971	-0.08135	0.130388	0.16733	9	10
Cthe_2340	444_6	UDP-glucose/GDP-mannose dehydrogenase	9		-0.90892	-1.10951	0.31313	0.08941	0.229445	0.06155	5	101
Cthe_2338	444_6	glycosyl transferase, group 1	0		-0.84628	-1.09174	0.21199	-0.07768	0.125799	0.35569	9	42
Cthe_2435	461_6	electron transport complex, RnfABCDGE type, B subunit	3	rnfB	-1.21288	-2.00727	0.30002	-0.11043	0.528122	0.40928	9	7
Cthe_2434	461_6	electron transport complex, RnfABCDGE type, A subunit	3	rnfA	-0.86159	-1.58145	0.22324	0.15271	0.221518	0.21231	9	9
Cthe_2433	461_6	electron transport complex, RnfABCDGE type, E subunit	3	rnfE	-0.62633	-1.07365	0.09996	0.24995	0.038541	0.11727	9	39
Cthe_2443	463_4	Transketolase-like	4		0.405116	0.904381	0.14074	-0.00948	0.611254	1.056	2	126
Cthe_2445	463_4	Alcohol dehydrogenase GroES-like	11		0.390157	1.19072	0.03625	0.26621	0.199166	1.25941	2	127
Cthe_2449	464_4	Phosphoglycerate mutase	4		0.062934	0.127895	-0.03342	0.18602	0.211582	0.99607	2	119
Cthe_2446	464_4	ABC-type sugar transport system periplasmic component-like	4		0.397741	0.355456	-0.07738	0.17487	-0.07984	1.07507	2	120
Cthe_2447	464_4	ABC transporter related	4		0.29544	0.309221	-0.17462	0.37805	-0.02554	1.12731	2	121
Cthe_2448	464_4	inner-membrane translocator	4		0.220686	0.432008	-0.24809	0.36782	0.025583	1.28525	2	122
Cthe_2468	470_4	conserved hypothetical protein	13		-0.35912	-0.30192	0.90521	-1.09625	0.872224	-0.18948	4	196
Cthe_2479	474_2	Lj928 prophage protein	11		-0.15406	0.284789	-0.36573	-0.35095	-0.02357	1.07724	2	124
Cthe_2481	475_4	hypothetical protein	13		-0.14308	0.453396	-0.74894	0.04062	-0.18159	1.04221	2	123
Cthe_2482	475_4	hypothetical protein	13		-0.13801	0.358866	-0.48245	-0.29368	-0.0991	1.15701	2	125
Cthe_2522	484_2	Twin-arginine translocation pathway signal	0		-0.74897	-0.1547	1.00785	-0.8808	0.90134	-0.70895	4	199
Cthe_2527	485_4	porphobilinogen deaminase	12	hemC	-0.89891	-0.63718	0.18012	0.18872	1.9254	-0.41212	6	66
Cthe_2526	485_4	precorrin-2 oxidase / ferrochelatase	12		-1.13003	-0.48727	0.18947	0.01504	2.48582	-1.03697	6	67
Cthe_2528	485_4	uroporphyrin-III C-methyltransferase	12	cobA_cy	-0.73766	-0.63603	0.00022	-0.15794	2.70344	-0.84684	6	68
Cthe_2525	485_4	glutamyl-tRNA reductase	12		-1.43982	-0.62492	0.33959	-0.21946	2.97163	-1.20036	3	114
Cthe_2530	486_2	glutamate-1-semialdehyde-2,1-aminomutase	12	hemL	-0.04826	-1.34333	0.13053	-0.16358	2.52528	-0.69148	6	69
Cthe_2529	486_2	Porphobilinogen synthase	12		-0.28571	-1.2044	-0.08056	0.05183	2.40232	-0.74327	6	70
Cthe_2533	487_5	sulfate ABC transporter, inner membrane subunit CysW	9		0.733985	-0.1642	-0.79973	0.84212	1.01893	-0.13675	6	50
Cthe_2534	487_5	sulfate ABC transporter, ATPase subunit	9		0.703303	-0.31905	-0.14224	0.32891	1.08569	-0.23556	6	60
Cthe_2531	487_5	sulfate ABC transporter, periplasmic sulfate-binding protein	9		0.622074	-0.19493	-0.97988	0.85027	1.20541	-0.32326	6	51
Cthe_2535	487_5	adenylylsulfate reductase, thioredoxin dependent	12		0.881425	-0.38455	-0.60531	0.9115	1.40665	-0.26669	6	52
Cthe_2536	488_7	phosphoadenosine phosphosulfate reductase	12		0.437305	-0.71096	0.08615	0.64563	1.05974	-0.22338	6	54
Cthe_2537	488_7	sulfate adenylyltransferase, large subunit	9		0.479805	-0.78078	0.06732	0.59045	1.59462	-0.24498	6	55
Cthe_2539	488_7	UBA/THIF-type NAD/FAD binding fold	12		0.493141	-0.65893	-0.79449	1.03349	1.38458	-0.06785	6	53
Cthe_2542	488_7	SirA-like	13		0.344046	-1.49994	0.0225	0.49212	2.10558	-0.21249	6	71
Cthe_2538	488_7	thiamine biosynthesis protein ThiS	11	thiS	0.260416	-1.47454	0.69527	0.33945	1.58012	-0.09394	5	85
Cthe_2541	488_7	nitrite and sulphite reductase 4Fe-4S region	3		0.510111	-1.46457	-0.35906	0.92174	1.83418	-0.10184	6	72
Cthe_2540	488_7	Mov34/MPN/PAD-1	11		0.314578	-1.11197	-0.18643	0.71482	1.2695	-0.19246	6	57
Cthe_2612	504_3	Fibronectin, type III	0		-0.29158	-1.1409	0.6421	-0.49195	0.544405	0.17993	5	97
Cthe_2723	523_2	ribosomal protein L7/L12	7		-0.89584	-1.08252	-0.2684	-0.05242	0.532662	0.11416	9	14
Cthe_2722	523_2	ribosomal protein L10	7		-0.83162	-1.06893	-0.28221	0.27953	0.389281	0.06709	9	15
Cthe_2730	525_4	translation elongation factor Tu	7		-0.56611	-0.62433	-1.1615	0.67717	0.142015	0.24516	7	190
Cthe_2790	539_15	ABC transporter related	9		0.245815	-0.25114	-0.14137	-0.15216	1.08533	-0.37113	6	59
Cthe_2796	539_15	pyruvate flavodoxin/ferredoxin oxidoreductase-like	3		0.213718	-0.66801	0.32136	-0.40228	1.19311	-0.43565	6	61
Cthe_2791	539_15	binding-protein-dependent transport systems inner membrane compon	9		0.265357	-0.57387	0.0768	-0.15595	1.20985	-0.60547	6	63
Cthe_2792	539_15	Phenylacetate--CoA ligase	12		0.325424	-0.6655	0.33193	-0.49361	1.26577	-0.63461	6	62
Cthe_2789	539_15	NLPA lipoprotein	9		0.402102	-0.65527	0.28877	-0.39012	1.60817	-0.88676	6	64
Cthe_2788	539_15	conserved hypothetical protein	13		0.543415	-0.34759	0.15485	-0.08544	1.80421	-1.18726	6	65
Cthe_2787	539_15	ferredoxin	11		0.647614	-0.46821	0.44846	-0.56025	3.04197	-1.56718	3	115
Cthe_2786	539_15	methyltransferase MtaA/CmuA family	12		0.775805	-0.10881	0.29204	-0.57029	3.54718	-1.68349	3	116
Cthe_2785	539_15	methyltransferase MtaA/CmuA family	12		0.863271	-0.26433	0.85161	-1.2263	4.501	-1.7641	3	117
Cthe_2784	539_15	cobalamin B12-binding	11		0.932636	-0.00759	0.73066	-1.16736	4.55526	-1.94209	3	118
Cthe_2802	541_4	NLPA lipoprotein	9		0.179318	-0.92265	-0.29065	1.01704	1.36584	-0.04511	6	56
Cthe_2803	541_4	binding-protein-dependent transport systems inner membrane compon	9		0.03146	-1.17481	0.11531	0.64415	0.671586	0.09845	9	23
Cthe_2804	541_4	ABC transporter related	9		0.108042	-1.1037	-0.39444	0.80022	1.05334	-0.02343	6	58
Cthe_2806	542_2	hypothetical protein	13		1.09964	1.00469	-0.5816	0.14634	-0.70251	-0.09909	2	130
Cthe_2819	544_5	chemotaxis sensory transducer	15		-0.04805	0.407238	1.2677	-0.9936	0.754618	-0.21225	4	194
Cthe_2881	555_3	ATP phosphoribosyltransferase	10		-0.21616	-1.4704	0.25505	-0.71384	0.946162	-0.52381	5	78
Cthe_2880	555_3	histidyl-tRNA synthetase	10	hisS1	-0.36367	-1.43513	0.39302	-0.58995	0.979269	-0.6007	5	79
Cthe_2883	556_2	histidinol-phosphate aminotransferase	10	hisC	-0.19422	-1.68674	-0.02059	-0.16347	0.329907	-0.04243	9	8
Cthe_2904	562_27	ribosomal protein L4/L1e	7		-1.03123	-0.80079	0.9367	-0.38202	1.04248	-0.28999	5	73
Cthe_2906	562_27	ribosomal protein L2	7		-0.71111	-0.8057	1.10907	-0.45223	0.996964	-0.28644	5	74
Cthe_2905	562_27	Ribosomal protein L25/L23	7		-0.84677	-0.93902	1.1977	-0.61326	1.13	-0.44533	5	75
Cthe_2911	562_27	ribosomal protein L29	11		-1.21835	-2.60546	1.87149	-0.42554	1.63265	-0.40289	10	106
Cthe_2917	562_27	ribosomal protein S8	7		-1.07494	-2.4585	1.02709	0.31913	1.24592	-0.50633	10	107
Cthe_2914	562_27	ribosomal protein L24	7	rplX	-1.10386	-2.39278	1.08099	0.44335	0.979579	-0.21991	10	108
Cthe_2913	562_27	ribosomal protein L14	7	rplN	-1.02864	-2.3702	1.49203	-0.15511	1.21841	-0.37111	10	110
Cthe_2910	562_27	ribosomal protein L16	7		-1.14087	-2.30259	1.53243	-0.2866	1.37176	-0.50261	10	111
Cthe_2912	562_27	ribosomal protein S17	7		-1.02841	-2.1832	1.36822	-0.05737	1.06066	-0.42798	10	112
Cthe_2916	562_27	ribosomal protein S14	7		-1.03603	-2.13528	0.82772	0.33402	0.876442	-0.28675	10	109
Cthe_2927	562_27	translation initiation factor IF-1	7	infA	-1.1195	-1.96006	0.60363	-0.04548	1.26611	0.02144	5	81
Cthe_2915	562_27	ribosomal protein L5	7		-0.88453	-1.78085	0.8137	0.18646	0.960953	-0.19317	5	82
Cthe_2909	562_27	ribosomal protein S3	7	rpsC	-0.85564	-1.77603	1.37743	-0.1873	1.04231	-0.35958	10	113
Cthe_2921	562_27	ribosomal protein L30	11		-0.77738	-1.74218	0.37943	0.38154	0.738525	-0.08074	9	17
Cthe_2922	562_27	ribosomal protein L15	7		-0.84682	-1.71367	-0.05328	0.76592	0.56663	0.16767	9	24
Cthe_2918	562_27	ribosomal protein L6	7		-0.69243	-1.61706	0.25121	0.70622	0.550746	-0.16263	9	26
Cthe_2920	562_27	ribosomal protein S5-like	7		-0.73772	-1.53709	0.37773	0.45627	0.557077	-0.03019	9	18
Cthe_2924	562_27	adenylate kinases	16	adk	-0.62256	-1.5352	0.03273	0.78029	0.441641	-0.14588	9	27
Cthe_2919	562_27	ribosomal protein L18	7	L18	-0.48629	-1.52893	0.73017	0.37949	0.558128	-0.1624	5	87
Cthe_2925	562_27	methionine aminopeptidase, type I	7	map1	-0.65219	-1.49001	0.44064	0.47816	0.61146	-0.04777	9	19
Cthe_2923	562_27	preprotein translocase, SecY subunit	9		-0.70129	-1.43594	-0.20392	0.83632	0.53705	0.0703	9	25
Cthe_2907	562_27	ribosomal protein S19	7	rpsS	-0.97649	-1.42892	1.2568	-0.29557	0.97035	-0.38373	5	76
Cthe_2908	562_27	ribosomal protein L22	7	rplV	-0.78855	-1.30943	1.07041	-0.25406	0.824727	-0.2696	5	77
Cthe_2926	562_27	conserved hypothetical protein	13		-0.59262	-1.14011	-0.34904	0.98477	-0.08699	0.36243	9	48
Cthe_2929	563_4	ribosomal protein S13	7		-0.7611	-1.489	0.75781	0.02051	0.710003	-0.26024	5	89
Cthe_2931	563_4	ribosomal protein S4	7		-0.79249	-1.38545	0.6817	0.0651	0.656842	-0.08279	5	91
Cthe_2930	563_4	ribosomal protein S11	7		-0.78685	-1.37065	0.59673	0.01484	0.757613	-0.23438	5	90
Cthe_2933	564_2	ribosomal protein L17	7		-1.13857	-1.55669	-0.04653	0.27451	0.689715	-0.24499	9	20
Cthe_2970	572_3	ABC transporter related	9		1.13682	1.1397	-0.43282	-0.12284	-0.40135	0.50176	2	158
Cthe_3007	579_2	ErfK/YbiS/YcfS/YnhG	0		-0.00436	-0.02919	1.2027	-0.9511	0.333387	0.07482	4	203
Cthe_3017	580_7	hydrogenase accessory protein HypB	6	hypB	-1.10999	-1.34948	0.35472	0.31967	0.283689	0.30138	9	33
Cthe_3016	580_7	[NiFe] hydrogenase maturation protein HypF	9	hypF	-1.45481	-1.2664	-0.05953	-0.04267	0.364782	0.29002	9	11
Cthe_3014	580_7	hydrogenase formation HypD protein	9		-0.88298	-1.25489	0.27627	0.03183	0.124088	0.00149	5	100
Cthe_3015	580_7	hydrogenase assembly chaperone hypC/hupF	9	hypC_hu	-1.00075	-1.13057	0.07292	0.06827	0.010726	0.13015	9	38
Cthe_3013	580_7	hydrogenase expression/formation protein HypE	9		-0.80432	-1.12512	0.24399	-0.07659	0.126305	0.38193	9	41
Cthe_3019	580_7	4Fe-4S ferredoxin, iron-sulfur binding	3		-1.09064	-1.08244	-0.00082	0.30775	0.200246	0.27709	9	44
Cthe_3018	580_7	hydrogenase expression/synthesis, HypA	11		-0.82053	-0.9966	0.07288	0.42328	0.085684	0.18438	9	46
Cthe_3112	596_2	glycosidase, PH1107-related	4		0.427266	1.12496	-0.00718	-0.39675	0.634557	0.28261	2	161
Cthe_3133	601_2	alpha/beta hydrolase fold	11		0.953564	1.20023	-0.79902	0.2083	-0.69193	0.42847	2	137
Cthe_0471	88_6	flagellar hook-length control protein	9		-0.90336	0.188575	0.43717	-1.17458	0.584905	-0.22122	4	195
Cthe_0469	88_6	flagellar export protein FliJ	9		-0.63003	0.168349	0.90188	-1.02117	1.07539	-0.65016	4	198
Cthe_0495	90_18	RNA polymerase sigma factor, FliA/WhiG family	6		-0.54558	-0.05033	0.75907	-1.03982	0.698487	-0.4646	4	197
Cthe_0524	95_4	hypothetical protein	13		1.00621	1.02049	0.00768	-0.37743	-0.17247	0.43087	2	152
Cthe_0526	95_4	hypothetical protein	13		0.714105	1.03238	-0.91917	0.74981	-0.81735	0.39002	8	172
Cthe_0523	95_4	Resolvase-like	2		1.13303	1.3422	-0.39856	-0.07724	-0.25008	0.36682	2	159
Cthe_0533	97_2	Radical SAM	11		-0.36767	-2.11049	-0.21738	0.02324	0.117989	-0.01647	9	6
Cthe_0534	97_2	ABC-type bacteriocin transporter	9		-0.00757	-1.05818	-0.16165	0.2599	-0.1562	0.06002	9	47
Cthe_0432		hypothetical protein	13		-0.03639	0.117743	0.36227	0.5643	0.205867	-1.33623	1	1
Cthe_2269		V-type ATPase, D subunit	3	vatpD	-0.22981	0.267348	-0.97993	-0.03168	-1.02998	-0.03277	8	163
Cthe_2836		hypothetical protein	13		0.814081	0.738887	-0.86005	0.99782	-0.91498	0.2971	8	171
Cthe_1896		metallophosphoesterase	11		-0.34413	-0.68293	-0.31021	1.12429	-0.76919	-0.14634	7	180
Cthe_0624		glycoside hydrolase, family 9-like Ig-like	0		0.216221	0.240868	-2.34448	0.19129	-0.43576	0.37113	7	181
Cthe_0625		glycoside hydrolase, family 9	11		0.146755	-0.24466	-1.78169	-0.08555	-0.27661	0.42049	7	182
Cthe_3078		cellulosome anchoring protein, cohesin region	0		-0.39285	0.020767	-1.52094	0.01192	-0.1764	-0.06185	7	183
Cthe_2687		thioesterase superfamily	5		-0.00147	0.746449	-1.3935	0.16813	-0.61015	0.21663	8	169
Cthe_2698		CopG-like DNA-binding	11		0.078862	0.564237	-1.25715	0.86896	-0.69441	0.36006	8	173
Cthe_2252		thioesterase family protein	11		-0.49663	-0.19826	-1.21789	0.38836	-0.38028	0.12078	7	184
Cthe_2811		glycoside hydrolase, family 26	4		0.592115	0.098306	-1.20651	-0.11502	-0.80467	0.50234	7	186
Cthe_2743		putative metalloendopeptidase, glycoprotease family	9	gcp	-0.35965	0.356786	-1.19837	-0.11109	-0.51084	-0.12584	8	166
Cthe_1232		AMP-dependent synthetase and ligase	5		-0.03748	0.299126	-1.1234	0.33688	-0.76282	-0.21159	8	165
Cthe_0274		glycoside hydrolase, family 9	11		0.881326	0.092653	-1.112	-0.25619	-0.70679	-0.08307	8	167
Cthe_1523		glycosyl transferase, group 1	9		0.285783	0.508191	-1.09558	-0.07671	-0.83821	-0.17649	8	164
Cthe_0856		branched-chain amino acid aminotransferase	12	ilvE_II	0.220654	0.757599	-1.02148	-0.12759	-1.18767	0.16915	8	170
Cthe_1543		aspartyl-tRNA synthetase	7	aspSb	-0.06925	0.008898	-1.01046	0.3566	-0.51484	0.43241	7	188
Cthe_1273		alpha-L-arabinofuranosidase B	0		0.150645	-0.1535	1.01281	-0.77543	0.600741	0.07401	4	200
Cthe_2169		metallophosphoesterase	11		-0.15579	-0.09359	1.01733	-0.03678	0.529911	-0.09482	4	205
Cthe_1374		copper amine oxidase-like	0		0.248756	-0.26031	1.01916	-0.33561	0.712501	-0.71855	4	210
Cthe_0882		protein of unknown function DUF6, transmembrane	13		-0.57997	-0.55917	1.07083	-0.11828	0.594569	0.13722	4	211
Cthe_1505		S-layer-like region	13		-0.2363	-0.2165	1.13785	-0.18375	0.170034	0.47257	4	212
Cthe_0097		peptidase M23B	9		0.140924	-0.00698	1.29458	-0.1385	0.4772	-0.13672	4	206
Cthe_0508		hypothetical protein	13		-0.67881	-1.82657	1.05619	-0.07931	0.817509	0.20497	5	83
Cthe_2436		hypothetical protein	13		-1.47998	-1.53597	0.77523	-1.09857	1.01972	0.44634	5	104
Cthe_0507		Exonuclease, RNase T and DNA polymerase III	11		-0.67638	-1.39635	0.10706	0.50222	0.094726	0.48593	9	31
Cthe_0554		phosphoribosylformylglycinamidine synthase	16	fgams	-0.3429	-1.34415	0.2707	0.22765	0.33246	0.30738	9	34
Cthe_2524		putative transcriptional regulator, Rrf2 family	6		-1.13753	-1.3373	0.65316	0.27187	1.41806	-0.58772	5	86
Cthe_0736		cellulosome anchoring protein, cohesin region	0		-0.34294	-1.29653	-0.9474	0.41426	-0.09791	0.2055	9	30
Cthe_1279		ribosomal protein L28	11		-0.9083	-1.20864	0.48787	-0.32929	1.22351	0.20195	5	80
Cthe_0719		putative transcriptional regulator, Rrf2 family	6		0.156629	-1.11209	-0.09223	0.88862	-0.34184	0.52857	9	49
Cthe_1026		ribosomal protein L32	7	rpmF	-1.06541	-1.10168	0.39812	0.30557	0.439373	0.18914	9	35
Cthe_0293		hypothetical protein	13		-0.24012	-1.08725	0.17909	0.05372	0.163926	-0.02489	5	102
Cthe_0723		tyrosyl-tRNA synthetase	7	tyrS	-0.55709	-1.04296	-0.12913	0.0707	0.067175	0.46283	9	43
Cthe_2991		NADH:flavin oxidoreductase/NADH oxidase	3		-0.47221	-1.02552	0.18722	0.18174	-0.10153	0.39762	9	40
Cthe_0746		conserved hypothetical protein-signal peptide prediction	13		-2.17521	-1.0007	0.33059	-1.0378	0.714969	0.19297	5	105
Cthe_2950		Pectate lyase/Amb allergen	4		0.653636	1.04078	0.27032	-0.71761	-0.29015	0.46009	2	154
Cthe_1545		hypothetical protein	13		1.31242	1.1166	-0.27494	0.64037	-0.56859	-0.26302	8	176
Cthe_0745		glycoside hydrolase, family 9	11		1.19027	1.20989	-0.81765	-0.12379	-0.62833	0.54081	2	139
Cthe_2808		regulatory protein, LacI	6		1.19013	1.21628	0.05741	-0.55541	-0.17875	0.09147	2	153
Cthe_1285		metal-dependent phosphohydrolase, HD subdomain	15		1.24995	1.26618	0.76444	0.08589	0.120566	0.06303	4	216
Cthe_1794		translation elongation factor G	7		0.18754	1.29462	-0.81697	-1.17535	-0.2015	0.376	2	129
Cthe_0246		Carbohydrate binding family 6	0		1.26004	1.30389	-0.64684	0.35392	-0.50295	0.43688	2	138
Cthe_3141		lipolytic enzyme, G-D-S-L	10		1.31058	1.33806	-0.15677	-0.01092	-0.41841	0.6505	2	160
Cthe_1256		glycoside hydrolase, family 3-like	4		0.362688	1.35707	0.50028	-0.08799	-0.43725	0.14305	2	150
Cthe_1257		Carbohydrate-binding, CenC-like	0		0.210255	1.40492	0.63172	-0.21357	-0.37135	0.05956	2	151
Cthe_3156		chemotaxis sensory transducer	15		0.655341	1.83617	-0.99503	-0.62989	-0.5319	0.41153	2	144
Cthe_1539		glutamine synthetase, catalytic region	11		2.73096	2.19732	-1.4702	0.59203	-1.11407	1.11954	8	178
69 genes significantly differentially expressed with at least 2-fold changes for time-course comparisons of control cells
SEQ_ID	OperonID_GeneNumber	Product	Functional Group	Gene_Name	Trt/Ctr	Ctr_12/2min	Ctr_30/12min	Ctr_60/30min	Ctr_120/60min	Ctr_240/120min	Cluster	Cluster Order
Cthe_0871	157_5	Phosphoribosylanthranilate isomerase	10		0.407037	-1.14666	0.09044	0.0952	0.08594	-0.3368	9	10
Cthe_0915	165_2	hypothetical protein	13		0.385825	0.341393	-0.36217	-0.08379	-0.15476	-1.07034	1	5
Cthe_0953	172_2	aspartate carbamoyltransferase	16	atc	-0.20721	0.546359	-0.17201	0.29797	-1.0072	-0.07353	6	12
Cthe_1323	238_7	GrpE protein	9		0.743818	-0.17085	0.30736	-0.24203	1.03536	0.64681	3	62
Cthe_1340	241_4	hypothetical protein	13		0.05701	0.152012	0.21392	-0.19367	0.18705	1.08533	5	40
Cthe_1338	241_4	Flp pilus assembly protein TadB-like	9		-0.05164	-0.19073	0.5798	-0.29629	0.734117	1.09933	5	43
Cthe_1339	241_4	type II secretion system protein E	9		-0.12229	0.156768	0.38313	-0.09867	0.622414	1.16732	5	45
Cthe_1541	283_3	glutamyl-tRNA(Gln) amidotransferase, A subunit	7	gatA	-0.1468	1.15921	-0.73544	0.64552	-0.50565	0.38116	7	60
Cthe_1559	285_5	Cystathionine gamma-synthase	10		1.00678	0.313405	-0.28092	-0.00538	0.4608	1.03394	5	37
Cthe_1644	302_2	hypothetical protein	13		0.91343	-0.00903	-0.2636	0.43973	0.979784	1.02661	5	35
Cthe_1643	302_2	Uncharacterized phage-associated protein-like	13		0.686373	-0.29408	-0.27956	0.25447	1.65001	0.66596	3	67
Cthe_1753	329_3	transport system permease protein	9		0.644766	0.048665	0.06577	0.12076	0.430623	1.38038	5	46
Cthe_1754	329_3	periplasmic binding protein	9		0.701933	0.009682	0.07698	-0.18587	0.380446	1.62123	5	49
Cthe_1822	344_5	inner-membrane translocator	10		2.76318	0.254549	0.05309	0.12573	0.89835	1.00013	5	31
Cthe_0198	36_7	Glutamate synthase (NADPH)	10		2.16907	0.518256	0.17316	-0.03484	0.317113	1.59858	5	41
Cthe_0199	36_7	4Fe-4S ferredoxin, iron-sulfur binding	3		1.76957	0.512077	0.06886	-0.06815	0.367583	1.62396	5	42
Cthe_0197	36_7	glutamine amidotransferase, class-II	10		2.38768	0.154202	0.06245	-0.11923	0.459937	1.36448	5	47
Cthe_2221	425_12	DegT/DnrJ/EryC1/StrS aminotransferase	9		-0.93793	0.317465	0.28539	0.58496	-1.41657	0.06174	6	11
Cthe_2220	425_12	NAD-dependent epimerase/dehydratase	4		-1.25884	-0.28063	0.68089	0.29575	-1.19619	0.00917	6	15
Cthe_2222	425_12	glycosyltransferase 28-like	9		-1.112	0.196726	0.49675	0.48394	-1.05643	-0.51241	6	17
Cthe_2266	430_6	Vacuolar H+-transporting two-sector ATPase, F subunit	3		-0.41522	0.140919	0.21201	0.37407	-0.54811	-1.1582	1	2
Cthe_2283	435_3	chemotaxis sensory transducer	15		-0.00319	0.051248	0.51433	-0.20261	1.18034	0.05468	3	64
Cthe_2442	463_4	carbohydrate kinase, FGGY	3		0.406766	0.125747	0.15193	-0.31591	0.864614	1.16134	5	44
Cthe_2444	463_4	Transketolase-like	4		0.52654	0.329337	-0.23671	0.12447	0.833974	1.315	5	33
Cthe_2445	463_4	Alcohol dehydrogenase GroES-like	11		0.390157	0.457357	-0.49392	0.57182	0.591039	1.34738	4	58
Cthe_2443	463_4	Transketolase-like	4		0.405116	0.258248	-0.00795	-0.01482	0.812447	1.37462	5	34
Cthe_2455	466_2	phage integrase	2		0.516498	-0.02195	-0.0265	-0.39452	1.01143	-0.07448	10	68
Cthe_2528	485_4	uroporphyrin-III C-methyltransferase	12	cobA_cy	-0.73766	0.261449	0.47087	-0.91471	-0.37505	1.37593	2	27
Cthe_2530	486_2	glutamate-1-semialdehyde-2,1-aminomutase	12	hemL	-0.04826	0.511253	-0.15626	-0.8741	-0.29769	1.2909	2	25
Cthe_2529	486_2	Porphobilinogen synthase	12		-0.28571	0.603277	0.23726	-1.12252	-0.39426	1.83214	2	28
Cthe_2533	487_5	sulfate ABC transporter, inner membrane subunit CysW	9		0.733985	0.784938	-0.81622	-0.58457	0.212999	1.41386	4	55
Cthe_2534	487_5	sulfate ABC transporter, ATPase subunit	9		0.703303	0.63591	-0.52063	-0.83886	0.531182	1.41506	2	22
Cthe_2532	487_5	sulfate ABC transporter, inner membrane subunit CysT	9		0.741495	0.753929	-0.98808	-0.37581	-0.10799	1.44438	4	53
Cthe_2535	487_5	adenylylsulfate reductase, thioredoxin dependent	12		0.881425	0.644568	-0.74235	-0.62178	0.319771	1.6056	4	57
Cthe_2531	487_5	sulfate ABC transporter, periplasmic sulfate-binding protein	9		0.622074	0.72378	-1.06383	-0.57913	0.250387	1.37716	4	56
Cthe_2538	488_7	thiamine biosynthesis protein ThiS	11	thiS	0.260416	0.467348	-0.34061	-0.97333	0.455927	0.99997	2	19
Cthe_2536	488_7	phosphoadenosine phosphosulfate reductase	12		0.437305	0.475396	-0.4664	-0.69	0.340418	1.03841	2	20
Cthe_2540	488_7	Mov34/MPN/PAD-1	11		0.314578	0.858233	-0.73871	-0.37761	0.108889	1.03842	4	51
Cthe_2539	488_7	UBA/THIF-type NAD/FAD binding fold	12		0.493141	0.900865	-0.63354	-0.33091	-0.16292	1.30093	4	52
Cthe_2537	488_7	sulfate adenylyltransferase, large subunit	9		0.479805	0.723061	-0.4494	-0.77872	0.52094	1.33437	2	21
Cthe_2541	488_7	nitrite and sulphite reductase 4Fe-4S region	3		0.510111	1.19878	-1.10953	-0.48569	0.041586	1.50472	4	54
Cthe_2785	539_15	methyltransferase MtaA/CmuA family	12		0.863271	0.659326	-0.78569	-0.40651	0.99496	0.34664	3	61
Cthe_2804	541_4	ABC transporter related	9		0.108042	0.36987	-0.54426	-0.51883	-0.12764	1.26151	2	23
Cthe_2801	541_4	carbon-monoxide dehydrogenase, catalytic subunit	3	codh	0.059147	0.419738	-0.35058	-0.47777	-0.25819	1.41615	2	24
Cthe_2802	541_4	NLPA lipoprotein	9		0.179318	0.24728	-0.1693	-0.67945	-0.38003	1.53084	2	26
Cthe_2819	544_5	chemotaxis sensory transducer	15		-0.04805	-0.05087	0.36525	0.09491	1.2581	0.17688	3	65
Cthe_3015	580_7	hydrogenase assembly chaperone hypC/hupF	9	hypC_hu	-1.00075	0.108695	0.1539	0.37281	-1.14941	-0.40637	6	16
Cthe_3016	580_7	[NiFe] hydrogenase maturation protein HypF	9	hypF	-1.45481	0.252893	0.37768	0.42657	-1.02477	-0.53945	6	18
Cthe_3094	592_2	glycosyl transferase, family 2	9		0.151221	0.199219	-0.37937	0.24858	-0.81243	-1.03235	1	8
Cthe_3112	596_2	glycosidase, PH1107-related	4		0.427266	-0.23388	0.31645	-0.05266	0.47477	1.56805	5	48
Cthe_3171	608_3	S-layer domain-like	9		0.796466	-0.01477	0.04822	0.17545	0.746467	1.03782	5	32
Cthe_2269		V-type ATPase, D subunit	3	vatpD	-0.22981	0.063548	-0.00511	0.35861	-0.53827	-1.4113	1	1
Cthe_2556		Radical SAM	11		-0.57577	-0.2318	0.38924	0.22001	-0.32894	-1.33445	1	3
Cthe_2031		transposase IS200-like	2		0.330151	0.338729	-0.1247	0.17767	-0.42012	-1.06154	1	6
Cthe_1432		transposase IS200-like	2		0.379656	-0.13148	0.11868	0.21333	-0.47707	-1.06088	1	4
Cthe_0411		hypothetical protein	13		0.539639	-0.03535	-0.08296	0.17878	-0.00429	-1.00903	1	7
Cthe_1446		peptidase S1 and S6, chymotrypsin/Hap	9		0.460903	0.048267	-0.30965	0.03126	-0.63027	-1.00093	1	9
Cthe_3116		mannose-6-phosphate isomerase, class I	4	manA	0.337986	0.145946	0.13315	-0.12745	0.146295	1.06304	5	39
Cthe_1499		ammonium transporter	9	amt	0.289957	0.244962	-0.24074	0.13824	0.268209	1.11004	5	38
Cthe_3125		heat shock protein Hsp20	9		0.467916	-0.20303	-0.0979	-0.38556	0.604196	1.39037	5	50
Cthe_1539		glutamine synthetase, catalytic region	11		2.73096	0.528791	-0.33457	0.42813	0.370669	2.10115	4	59
Cthe_0736		cellulosome anchoring protein, cohesin region	0		-0.34294	0.004966	-0.39575	-0.14251	-1.19529	-0.22922	6	13
Cthe_0624		glycoside hydrolase, family 9-like Ig-like	0		0.216221	-0.01261	-0.3062	0.21301	-1.09239	-0.09216	6	14
Cthe_1531		hypothetical protein	13		0.050703	-0.41812	-0.14082	-0.19548	1.0218	-0.63673	10	69
Cthe_1230		competence protein ComEA helix-hairpin-helix repeat protein	2		0.827325	-0.25296	0.21888	-0.14445	1.05273	0.18359	3	63
Cthe_3141		lipolytic enzyme, G-D-S-L	10		1.31058	-0.03669	-0.38988	0.34804	1.16201	0.31199	3	66
Cthe_2128		extracellular solute-binding protein, family 1	4		0.495908	-0.00988	0.03668	0.32685	1.40617	-0.24699	10	70
Cthe_0432		hypothetical protein	13		-0.03639	-0.188	-0.12818	-1.44399	-0.04743	0.64814	8	29
Cthe_1279		ribosomal protein L28	11		-0.9083	0.02729	0.26084	-1.02227	0.443199	0.27722	8	30
The interaction among above comparisons
(Trt/Ctr: the compsrison between ethanol-treated cells and control cells; Trt_TS: time course comparison for ethanol-treated cells; Ctr_TS: time course comparison for control cells)
