# Supplementary material for: Clostridium thermocellum ATCC27405 transcriptomic, metabolomic and proteomic profiles after ethanol stress
Source: BMC Genomics. 2012 Jul 23;13:336. doi: 10.1186/1471-2164-13-336 (PMC3478167; doi:10.1186/1471-2164-13-336)
Supplement: Additional file 6 — Potential ethanol-responsive genes. A total of 158 ethanol-responsive genes were identified by treatment versus control comparisons and treatment time series comparisons that where control time series comparisons were not responsive. [file 1471-2164-13-336-S6.xls]

## Sheet: Sheet1
Additional file 6. The list of 158 potential ethanol-responsive genes shared between treatment versus control comparison and the ethanol treatment time series comparison but not the control time series comparison.
Gene information							Microarray_Treatment versus Control (Ratios are represented as log2 values).							Microarray_Treatment Time Course					Microarray_Control Time Course								Proteomics_Specific_Unique_Peptide_identified
Seq_ID	Strand	Start	Stop	Product	Function Group	Gene_Name	Trt/Ctr	2min_Trt/Ctr	12min_Trt/Ctr	30min_Trt/Ctr	60min_Trt/Ctr	120min_Trt/Ctr	240min_Trt/Ctr	Trt_12/2min	Trt_30/12min	Trt_60/30min	Trt_120/60min	Trt_240/120min	Ctr_12/2min	Ctr_30/12min	Ctr_60/30min	Ctr_120/60min	Ctr_240/120min	Cluster	Cluster Order	_4_Clusters	Ctr_F1_1	Ctr_F1_2	Ctr_F3_1	Ctr_F3_2	Trt_F2_1	Trt_F2_2	Trt_F4_1	Trt_F4_2
Cluster_1: 17 genes upregulated constitutively in different time points with the ethanol treatment																											.	.	.	.	.	.	.	.
Cthe_1823	r	2158316	2157057	Extracellular ligand-binding receptor	10		2.86	2.77	3.46	3.33	3.34	2.64	1.65	1.09	-0.38	0.35	0.17	-0.11	0.4	-0.26	0.34	0.88	0.87	1	1	1	.	.	.	.	3	4	6	5
Cthe_1821	r	2155998	2154850	inner-membrane translocator	10		2.26	2.19	2.8	2.66	2.7	2	1.18	1.12	-0.08	0.28	0.18	-0.02	0.52	0.06	0.24	0.88	0.8	1	2	1	.	.	.	.	.	.	.	.
Cthe_1820	r	2154860	2154102	ABC transporter related	11		2.11	1.71	2.65	2.36	2.65	2.06	1.25	1.3	-0.04	0.43	0.14	-0.09	0.36	0.25	0.14	0.73	0.71	1	3	1	.	.	.	.	.	.	.	.
Cthe_1819	r	2154118	2153414	ABC transporter related	10		2.07	1.44	2.54	2.29	2.68	2.21	1.27	1.17	-0.04	0.6	0.06	-0.36	0.07	0.21	0.2	0.54	0.58	1	4	1	.	.	.	.	.	.	.	.
Cthe_1818	r	2153243	2152941	urease, gamma subunit	10	ureA	1.94	1	2.47	2.24	2.32	2.27	1.35	1.64	0	0.38	0.35	-0.18	0.17	0.23	0.3	0.4	0.73	1	5	1	.	.	.	.	.	.	.	.
Cthe_1816	r	2152555	2150837	urease, alpha subunit	10	ureC	1.72	0.71	2.22	2.04	2.05	1.99	1.28	1.69	0.03	0.28	0.25	-0.06	0.17	0.21	0.27	0.31	0.65	1	6	1	.	.	.	.	.	.	.	.
Cthe_1813	r	2149482	2148874	urease accessory protein UreG	6	ureG	1.48	0.48	1.71	1.75	1.77	1.96	1.18	1.39	0.23	0.16	0.39	-0.29	0.15	0.2	0.14	0.21	0.49	10	7	1	.	.	.	.	.	.	.	.
Cthe_1815	r	2150692	2150231	UreE urease accessory-like	9		1.53	0.12	1.61	1.71	2.03	2.14	1.59	1.1	0.6	0.2	0.43	-0.39	-0.38	0.5	-0.12	0.32	0.16	10	8	1	.	.	.	.	.	.	.	.
Cthe_1817	r	2152925	2152557	urease, beta subunit	10	ureB	1.59	0.71	1.68	1.56	2.06	2.09	1.46	1.09	0.05	0.79	0.23	-0.42	0.12	0.18	0.3	0.2	0.21	10	9	1	.	.	.	.	.	.	.	.
Cthe_1814	r	2150259	2149537	Urease accessory protein UreF	9		1.45	0.39	1.49	1.48	1.93	2.01	1.4	1.01	0.27	0.45	0.3	-0.29	-0.09	0.27	0.01	0.22	0.32	10	10	1	.	.	.	.	.	.	.	.
Cthe_1545	r	1874188	1873943	hypothetical protein	13		1.31	0.57	1.62	1.56	2.12	1.41	0.59	1.12	-0.27	0.64	-0.57	-0.26	0.07	-0.22	0.08	0.15	0.55	10	11	1	.	.	.	.	.	.	.	.
Cthe_1750	r	2070510	2070301	hypothetical protein	13		1.07	-0.1	1.14	1.07	2.11	1.44	0.78	1	0.08	0.92	-0.51	-0.24	-0.23	0.14	-0.12	0.16	0.43	10	12	1	.	.	.	.	.	.	.	.
Cthe_1565	f	1892797	1894272	Nitrogenase	3		0.89	-0.29	0.8	1.31	1.63	1.34	0.56	1.37	0.28	0.6	-0.02	0.06	0.28	-0.23	0.28	0.27	0.83	10	13	1	12	8	38	39	7	6	11	14
Cthe_1285	r	1562798	1561401	metal-dependent phosphohydrolase, HD subdomain	15		1.25	-0.17	1.17	1.79	2.21	1.61	0.89	1.27	0.76	0.09	0.12	0.06	-0.07	0.15	-0.33	0.72	0.78	10	14	1	.	.	.	.	.	.	.	.
Cthe_1563	f	1891537	1892208	ABC transporter related	9		1.25	-0.26	0.83	1.89	2.23	1.63	1.21	1.26	0.91	0.49	0.2	-0.03	0.17	-0.15	0.15	0.79	0.39	10	15	1	.	.	.	.	.	.	.	.
Cthe_1560	f	1888998	1889906	Pyridoxal-5'-phosphate-dependent enzyme, beta subunit	10		1.22	-0.34	1.04	1.79	2.39	1.63	0.78	1.72	0.52	0.55	0.11	-0.01	0.34	-0.23	-0.05	0.87	0.84	10	16	1	4	.	6	2	6	2	6	5
Cthe_1561	f	1889915	1890352	conserved hypothetical protein	13		1.28	0.11	0.85	1.76	2.46	1.67	0.82	1.31	0.36	0.83	0.01	0.05	0.57	-0.54	0.13	0.8	0.9	10	17	1	.	.	.	.	.	.	.	.
Cluster_2: 41 genes upregulated especially in earlier time points with the ethanol treatment																											.	.	.	.	.	.	.	.
Cthe_0964	f	1153900	1154358	amino acid-binding ACT	11		1.43	1.12	2.23	2.22	2.38	0.48	0.15	1.48	-0.48	0.06	-1.98	-0.13	0.38	-0.47	-0.11	-0.08	0.2	4	18	2	.	.	.	.	.	.	.	.
Cthe_1177	r	1406056	1404596	putative nicotinate phosphoribosyltransferase	12		1.35	1.34	2.46	1.93	1.33	0.62	0.39	1.12	-0.65	-0.4	-0.45	0.04	0	-0.11	0.19	0.26	0.27	4	19	2	9	5	6	8	8	9	11	10
Cthe_1120	r	1336532	1336158	hypothetical protein	13		1.37	0.95	2.2	2.3	1.59	0.87	0.33	1.2	-0.43	-0.21	-0.49	-0.1	-0.05	-0.53	0.51	0.23	0.43	4	20	2	.	.	.	.	.	.	.	.
Cthe_0745	f	910112	912304	glycoside hydrolase, family 9	11		1.19	0.91	2.29	1.87	1.2	0.29	0.59	1.21	-0.82	-0.12	-0.63	0.54	-0.17	-0.4	0.54	0.28	0.24	4	21	2	2	8	2	4	7	1	5	4
Cthe_0246	f	297573	300035	Carbohydrate binding family 6	0		1.26	0.83	2.11	2.12	1.58	0.44	0.48	1.3	-0.65	0.35	-0.5	0.44	0.02	-0.66	0.89	0.65	0.39	4	22	2	.	.	.	.	.	.	.	.
Cthe_0523	f	642188	642784	Resolvase-like	2		1.13	0.49	2.06	2	1.52	0.43	0.3	1.34	-0.4	-0.08	-0.25	0.37	-0.23	-0.34	0.4	0.84	0.5	4	23	2	.	.	.	.	.	.	.	.
Cthe_1620	f	1951604	1952008	Protein of unknown function DUF132	11		1.07	0.83	1.89	1.58	1.31	0.38	0.44	1.14	-0.83	-0.04	-0.21	0.26	0.09	-0.52	0.22	0.72	0.2	4	24	2	.	.	.	.	.	.	.	.
Cthe_3133	f	3703460	3704269	alpha/beta hydrolase fold	11		0.95	0.74	1.82	1.19	1.3	0.37	0.31	1.2	-0.8	0.21	-0.69	0.43	0.11	-0.16	0.1	0.24	0.48	4	25	2	.	.	.	.	.	.	.	.
Cthe_1619	f	1951335	1951607	transcriptional regulator, AbrB family	11		0.97	0.63	1.88	1.32	0.91	0.4	0.7	1.07	-1.04	0.33	-0.5	0.21	-0.17	-0.47	0.74	0.01	-0.08	4	26	2	.	.	.	.	.	.	.	.
Cthe_2806	r	3308017	3307313	hypothetical protein	13		1.1	0.79	1.67	1.58	1.5	0.55	0.51	1	-0.58	0.15	-0.7	-0.1	0.12	-0.49	0.22	0.25	-0.06	4	27	2	.	.	.	.	.	.	.	.
Cthe_2970	f	3488557	3489408	ABC transporter related	9		1.14	0.86	1.59	1.58	1.41	0.5	0.87	1.14	-0.43	-0.12	-0.4	0.5	0.41	-0.42	0.04	0.51	0.13	4	28	2	2	.	.	.	2	.	.	.
Cthe_0598	f	734178	734945	thiazole biosynthesis	16		0.83	0.63	1.55	0.99	1.17	0.72	-0.05	1.01	-0.59	0.11	-0.26	-0.35	0.08	-0.03	-0.06	0.19	0.43	4	29	2	.	2	.	.	.	.	.	.
Cthe_2836	f	3352630	3353019	hypothetical protein	13		0.81	0.58	1.54	0.86	1.32	0.36	0.22	0.74	-0.86	1	-0.91	0.3	-0.23	-0.18	0.54	0.04	0.44	4	30	2	.	.	.	.	.	.	.	.
Cthe_0526	f	643797	644240	hypothetical protein	13		0.71	0.66	1.4	0.83	1.19	0.22	-0.01	1.03	-0.92	0.75	-0.82	0.39	0.3	-0.35	0.39	0.16	0.62	4	31	2	.	.	.	.	.	.	.	.
Cthe_1175	f	1402529	1403338	hypothetical protein	13		0.77	0.21	1.22	0.98	1.64	0.5	0.07	0.93	-0.37	0.79	-1.08	-0.32	-0.08	-0.12	0.12	0.06	0.1	4	32	2	.	.	.	.	.	.	.	.
Cthe_2808	f	3309546	3310583	regulatory protein, LacI	6		1.19	0.37	2.03	2.08	1.58	0.82	0.26	1.22	0.06	-0.56	-0.18	0.09	-0.45	0.01	-0.05	0.58	0.65	4	33	2	.	.	.	.	.	.	.	.
Cthe_0524	f	642821	643294	hypothetical protein	13		1.01	0.49	1.67	1.99	1.27	0.26	0.35	1.02	0.01	-0.38	-0.17	0.43	-0.17	-0.31	0.35	0.83	0.34	4	34	2	.	.	.	.	.	.	.	.
Cthe_2950	r	3470417	3468753	Pectate lyase/Amb allergen	4		0.65	0.13	1.33	1.63	1	-0.21	0.05	1.04	0.27	-0.72	-0.29	0.46	-0.16	-0.03	-0.09	0.92	0.2	4	35	2	.	.	.	.	.	.	.	.
Cthe_1119	r	1336144	1335350	hypothetical protein	13		1.04	0.45	1.71	1.56	1.16	0.85	0.54	1.11	-0.12	-0.25	-0.2	0.05	-0.15	0.02	0.15	0.12	0.35	4	36	2	.	.	.	.	.	.	.	.
Cthe_0046	f	59535	62237	hypothetical protein	13		0.9	-0.05	1.45	1.34	1.31	0.58	0.76	1.09	0.06	-0.04	-0.25	0.36	-0.41	0.16	0	0.49	0.17	4	37	2	.	2	.	.	3	.	2	3
Cthe_0244	r	296945	294822	heavy metal translocating P-type ATPase	9		0.76	0.06	1.17	1.3	0.6	0.48	0.97	1.2	0.07	-0.07	-0.54	0.25	0.09	-0.06	0.62	-0.42	-0.23	4	38	2	.	3	6	7	10	5	15	14
Cthe_0599	f	735074	736183	thiazole biosynthesis protein ThiH	11		0.67	0.16	1.28	1.05	0.82	0.48	0.23	1	-0.04	-0.36	-0.01	0	-0.13	0.19	-0.13	0.33	0.24	4	39	2	.	.	.	.	.	.	.	.
Cthe_2049	r	2440201	2439317	protein of unknown function DUF324	0		0.75	0.16	1.19	1.2	0.8	0.81	0.36	1.17	0.14	-0.33	-0.07	-0.36	0.13	0.14	0.07	-0.08	0.09	4	40	2	.	.	.	.	.	.	.	.
Cthe_1928	r	2301255	2300254	Protein splicing (intein) site	0		0.58	-0.42	1.07	0.65	1.03	0.75	0.39	1.09	-0.04	-0.08	-0.05	-0.2	-0.41	0.38	-0.46	0.23	0.16	4	41	2	.	.	.	.	.	.	.	.
Cthe_1749	r	2070282	2069230	DNA-cytosine methyltransferase	2	dcm	0.8	-0.32	1.05	1.2	1.26	0.96	0.64	1.01	0.31	0.03	0	-0.08	-0.35	0.16	-0.03	0.3	0.24	4	42	2	.	.	.	.	.	.	.	.
Cthe_1256	r	1525205	1522938	glycoside hydrolase, family 3-like	4		0.36	-0.27	0.74	1.29	1.15	-0.11	-0.62	1.36	0.5	-0.09	-0.44	0.14	0.35	-0.05	0.05	0.83	0.65	4	43	2	.	8	8	7	9	2	5	4
Cthe_1257	r	1528424	1525272	Carbohydrate-binding, CenC-like	0		0.21	-0.57	0.74	1.12	0.92	-0.27	-0.67	1.4	0.63	-0.21	-0.37	0.06	0.09	0.25	-0.01	0.82	0.45	4	44	2	.	.	.	.	.	.	.	.
Cthe_1622	r	1952628	1952245	conserved hypothetical protein	13		0.64	0.08	-0.07	1.32	1.16	0.66	0.69	0.04	1.16	-0.56	0.49	0.01	0.18	-0.22	-0.39	0.98	-0.02	4	45	2	.	.	.	.	.	.	.	.
Cthe_1564	f	1892313	1892852	GCN5-related N-acetyltransferase	13		0.78	-0.47	0.09	1.21	1.62	1.33	0.9	0.81	1.23	0.08	0.59	0.02	0.25	0.12	-0.33	0.88	0.45	4	46	2	.	2	7	6	3	2	2	2
Cthe_0274	r	340710	339019	glycoside hydrolase, family 9	11		0.88	1.54	1.51	0.92	0.78	0.19	0.35	0.09	-1.11	-0.26	-0.71	-0.08	0.12	-0.52	-0.11	-0.12	-0.25	8	47	2	.	5	.	.	3	.	.	.
Cthe_2811	f	3316953	3318728	glycoside hydrolase, family 26	4		0.59	1.42	1.23	0.33	0.35	-0.07	0.31	0.1	-1.21	-0.12	-0.8	0.5	0.29	-0.31	-0.14	-0.38	0.12	8	48	2	2	5	2	4	3	.	4	4
Cthe_2132	f	2530911	2532209	abortive infection protein, putative	11		0.37	1.34	0.91	0.18	0.14	-0.31	-0.04	-0.26	-1.18	0.16	-0.73	0.08	0.17	-0.45	0.2	-0.29	-0.19	8	49	2	4	11	14	9	17	9	11	16
Cthe_3156	r	3729068	3727818	chemotaxis sensory transducer	15		0.66	0.27	2.14	1.17	0.59	-0.21	-0.03	1.84	-1	-0.63	-0.53	0.41	-0.04	-0.03	-0.05	0.27	0.23	8	50	2	21	22	19	14	16	18	12	17
Cthe_2302	r	2748640	2746964	hypothetical protein	13		0.6	0.91	2.05	1.1	0.4	-0.36	-0.48	1.15	-0.87	-0.71	-0.33	-0.22	0	0.08	0	0.42	-0.1	8	51	2	.	2	2	.	3	4	2	3
Cthe_2300	r	2746055	2745330	CRISPR-associated protein Cas5	13		0.42	0.7	1.88	1.14	0.13	-0.84	-0.51	1.3	-1.07	-0.73	-0.72	0.01	0.12	-0.33	0.28	0.25	-0.32	8	52	2	.	.	.	.	.	.	.	.
Cthe_2301	r	2746958	2746074	CRISPR-associated regulatory protein, DevR family	2		0.39	0.75	1.86	1.04	0.04	-0.83	-0.54	1.25	-0.97	-0.79	-0.58	-0.04	0.13	-0.15	0.21	0.29	-0.32	8	53	2	.	.	.	3	2	4	.	4
Cthe_1794	r	2119257	2117170	translation elongation factor G	7		0.19	0.09	1.54	0.68	0.04	-1.01	-0.2	1.29	-0.82	-1.18	-0.2	0.38	-0.16	0.05	-0.54	0.85	-0.43	8	54	2	6	10	2	6	6	8	5	9
Cthe_2299	r	2745308	2743056	CRISPR-associated helicase Cas3	11		0.29	0.56	1.49	0.53	-0.14	-0.57	-0.1	1.04	-1.01	-0.53	-0.38	-0.02	0.11	-0.06	0.14	0.05	-0.5	8	55	2	.	.	.	.	.	.	.	.
Cthe_2298	r	2743043	2742531	CRISPR-associated protein Cas4	2	cas4	0.15	-0.19	1.32	0.55	-0.49	-0.61	0.32	0.77	-0.39	-1	-0.04	-0.03	-0.74	0.38	0.04	0.07	-0.96	8	56	2	.	.	.	.	.	.	.	.
Cthe_2181	f	2598692	2599405	PP-loop	9		0.23	-0.15	1.07	0.66	0.44	-0.5	-0.13	1.08	-0.43	-0.01	-0.21	0.06	-0.14	-0.02	0.2	0.74	-0.3	8	57	2	3	4	3	4	3	3	5	.
Cthe_2482	f	2952656	2953066	hypothetical protein	13		-0.14	0.45	0.83	0.26	-0.77	-1.1	-0.49	0.36	-0.48	-0.29	-0.1	1.16	-0.03	0.09	0.74	0.23	0.55	8	58	2	.	.	.	.	.	.	.	.
Cluster_3: 17 genes regulated dynamically across the time periods post-shock																											.	.	.	.	.	.	.	.
Cthe_1612	r	1942257	1941838	toxin secretion/phage lysis holin	11		0.03	-0.1	-0.11	1.12	-0.28	-0.46	0.04	0.15	1.08	-1.3	0.37	0.11	0.16	-0.15	0.1	0.55	-0.38	2	59	3	.	.	.	.	.	.	.	.
Cthe_0471	f	585504	587090	flagellar hook-length control protein	9		-0.9	-0.56	-0.59	-0.29	-1.28	-1.01	-1.68	0.19	0.44	-1.17	0.58	-0.22	0.22	0.14	-0.18	0.32	0.45	2	60	3	.	.	.	.	.	.	.	.
Cthe_0495	f	607486	608142	RNA polymerase sigma factor, FliA/WhiG family	6		-0.55	-0.4	-0.19	-0.13	-1.19	-0.51	-0.84	-0.05	0.76	-1.04	0.7	-0.46	-0.26	0.69	0.02	0.02	-0.13	2	61	3	.	.	.	.	.	.	.	.
Cthe_2468	f	2940508	2940882	conserved hypothetical protein	13		-0.36	-0.05	-0.16	0.27	-1.05	-0.65	-0.52	-0.3	0.91	-1.1	0.87	-0.19	-0.18	0.47	0.23	0.47	-0.32	2	62	3	.	.	.	.	.	.	.	.
Cthe_2788	f	3288861	3289517	conserved hypothetical protein	13		0.54	0.57	-0.1	0.22	0.2	1.98	0.39	-0.35	0.15	-0.09	1.8	-1.19	0.32	-0.17	-0.06	0.03	0.4	9	63	3	.	.	.	.	.	.	.	.
Cthe_2792	f	3292404	3293726	Phenylacetate--CoA ligase	12		0.33	0.76	-0.23	0.18	-0.13	1.15	0.23	-0.67	0.33	-0.49	1.27	-0.63	0.33	-0.08	-0.19	-0.01	0.29	9	64	3	.	.	.	.	.	.	.	.
Cthe_2796	f	3295743	3296930	pyruvate flavodoxin/ferredoxin oxidoreductase-like	3		0.21	0.66	-0.41	0.02	-0.18	1.05	0.14	-0.67	0.32	-0.4	1.19	-0.44	0.4	-0.11	-0.2	-0.04	0.47	9	65	3	.	.	.	.	.	.	.	.
Cthe_2791	f	3291477	3292385	binding-protein-dependent transport systems inner membrane compon	9		0.27	0.7	-0.29	-0.1	-0.25	1.13	0.42	-0.57	0.08	-0.16	1.21	-0.61	0.42	-0.12	0	-0.17	0.11	9	66	3	.	.	.	.	.	.	.	.
Cthe_2789	f	3289547	3290629	NLPA lipoprotein	9		0.4	0.76	-0.13	0.17	-0.09	1.26	0.45	-0.66	0.29	-0.39	1.61	-0.89	0.23	0	-0.14	0.26	-0.08	9	67	3	.	.	.	.	.	.	.	.
Cthe_2790	f	3290645	3291451	ABC transporter related	9		0.25	0.48	-0.01	-0.06	-0.18	1	0.24	-0.25	-0.14	-0.15	1.09	-0.37	0.25	-0.09	-0.03	-0.1	0.39	9	68	3	.	.	.	.	.	.	.	.
Cthe_0875	r	1049888	1048404	anthranilate synthase component I	12	trpE	0.25	1.06	-0.15	0.24	-0.16	0.49	0	-1.49	0.67	-0.2	0.45	-1.06	-0.28	0.28	0.2	-0.21	-0.56	9	69	3	6	7	5	4	7	3	7	2
Cthe_0874	r	1048407	1047802	glutamine amidotransferase of anthranilate synthase	12	trpG_pa	0.27	1	0.3	0.11	-0.35	0.46	0.1	-1.29	-0.05	0.25	0.17	-1.11	-0.59	0.14	0.71	-0.64	-0.76	9	70	3	7	11	12	9	14	9	10	12
Cthe_2542	f	3010615	3010860	SirA-like	13		0.34	0.96	-1.42	-0.83	0.15	1.96	1.25	-1.5	0.02	0.49	2.11	-0.21	0.88	-0.57	-0.49	0.3	0.5	9	71	3	3	3	.	.	2	5	4	3
Cthe_2803	f	3304204	3304983	binding-protein-dependent transport systems inner membrane compon	9		0.03	0.26	-1.24	-0.97	0.46	1.23	0.46	-1.17	0.12	0.64	0.67	0.1	0.32	-0.15	-0.79	-0.1	0.88	9	72	3	.	.	.	.	.	.	.	.
Cthe_2784	f	3284334	3284999	cobalamin B12-binding	11		0.93	-0.23	-0.64	0.96	0.12	3.71	1.67	-0.01	0.73	-1.17	4.56	-1.94	0.4	-0.86	-0.33	0.96	0.1	6	73	3	.	.	.	.	.	.	.	.
Cthe_2787	f	3287171	3288847	ferredoxin	11		0.65	0.59	-0.47	0.4	0.04	2.67	0.66	-0.47	0.45	-0.56	3.04	-1.57	0.6	-0.42	-0.2	0.41	0.45	6	74	3	2	.	.	.	.	.	.	.
Cthe_2786	f	3286144	3287211	methyltransferase MtaA/CmuA family	12		0.78	0.34	-0.39	0.39	0.1	3.17	1.05	-0.11	0.29	-0.57	3.55	-1.68	0.62	-0.49	-0.28	0.48	0.43	6	75	3	.	.	.	.	.	.	.	.
Cluster_4: 83 genes downregulated with the ethanol treatment																											.	.	.	.	.	.	.	.
Cthe_2883	f	3409985	3411061	histidinol-phosphate aminotransferase	10	hisC	-0.19	1.23	-0.79	-0.45	-0.83	-0.3	-0.02	-1.69	-0.02	-0.16	0.33	-0.04	0.34	-0.37	0.22	-0.2	-0.32	3	76	4	7	7	7	6	15	11	11	11
Cthe_0533	f	649946	651478	Radical SAM	11		-0.37	1.19	-1.16	-1.08	-0.72	0.07	-0.5	-2.11	-0.22	0.02	0.12	-0.02	0.24	-0.3	-0.34	-0.67	0.55	3	77	4	.	.	.	.	.	.	.	.
Cthe_2881	f	3407797	3408438	ATP phosphoribosyltransferase	10		-0.22	0.73	-1.11	-0.08	-0.93	0.05	0.05	-1.47	0.26	-0.71	0.95	-0.52	0.37	-0.77	0.14	-0.03	-0.53	3	78	4	.	3	3	3	11	.	12	8
Cthe_2880	f	3406523	3407779	histidyl-tRNA synthetase	10	hisS1	-0.36	0.38	-1.62	-0.34	-0.99	0.11	0.29	-1.44	0.39	-0.59	0.98	-0.6	0.57	-0.89	0.05	-0.12	-0.78	3	79	4	4	10	5	5	15	13	17	12
Cthe_1723	r	2046059	2045577	phage terminase, small subunit, putative, P27 family	2		-0.43	0.28	-0.32	-0.43	-1.23	-0.63	-0.26	-1.2	0.53	-0.61	0.54	0.05	-0.6	0.65	0.18	-0.05	-0.32	3	80	4	.	.	.	.	.	.	.	.
Cthe_0719	f	874096	874527	putative transcriptional regulator, Rrf2 family	6		0.16	0.52	-0.7	-0.52	0.28	0.31	1.05	-1.11	-0.09	0.89	-0.34	0.53	0.11	-0.27	0.09	-0.36	-0.21	3	81	4	.	3	3	4	4	.	.	3
Cthe_1896	r	2250515	2249754	metallophosphoesterase	11		-0.34	-0.19	-1.09	-0.88	-0.07	0.13	0.05	-0.68	-0.31	1.12	-0.77	-0.15	0.21	-0.52	0.31	-0.97	-0.06	3	82	4	.	.	.	.	.	.	.	.
Cthe_0987	r	1181577	1180639	riboflavin biosynthesis protein RibF	12	ribF	-0.61	-0.05	-1.73	-1.16	-0.84	0.11	0.02	-1.32	0.37	0.72	0.2	-0.17	0.36	-0.2	0.39	-0.75	-0.08	3	83	4	.	3	5	3	4	.	4	3
Cthe_0988	r	1182537	1181644	tRNA pseudouridine synthase B	7	TruB	-0.59	-0.15	-1.45	-1.07	-0.77	-0.04	-0.08	-1.21	0.47	0.42	0.47	-0.15	0.08	0.09	0.11	-0.25	-0.12	3	84	4	.	.	.	.	.	.	.	.
Cthe_2919	f	3441073	3441441	ribosomal protein L18	7	L18	-0.49	-0.1	-1.53	-0.84	-0.4	0.09	-0.14	-1.53	0.73	0.38	0.56	-0.16	-0.09	0.04	-0.06	0.06	0.07	3	85	4	36	36	29	29	29	28	30	27
Cthe_0066	f	97964	98440	hypothetical protein	13		-0.45	0.01	-1.21	-0.88	-0.53	-0.25	0.16	-1.34	0.81	0.39	0.36	0.16	-0.12	0.48	0.05	0.07	-0.25	3	86	4	.	.	.	.	.	.	.	.
Cthe_0554	f	676514	680284	phosphoribosylformylglycinamidine synthase	16	fgams	-0.34	0.22	-1.53	-0.49	-0.01	-0.12	-0.13	-1.34	0.27	0.23	0.33	0.31	0.41	-0.77	-0.25	0.44	0.32	3	87	4	100	72	73	62	86	84	81	82
Cthe_1355	r	1649753	1648821	glycosyl transferase, family 2	9		-0.55	-0.29	-1.44	-0.91	-0.46	-0.14	-0.03	-1.05	0.3	0.36	0.07	0.22	0.11	-0.24	-0.08	-0.25	0.11	3	88	4	4	3	2	3	6	.	5	4
Cthe_1356	r	1650676	1649771	glycosyltransferase	11		-0.48	-0.27	-1.4	-0.91	-0.45	-0.03	0.17	-1.31	0.43	0.3	0.12	0.14	-0.19	-0.06	-0.16	-0.3	-0.06	3	89	4	.	3	5	4	2	.	.	2
Cthe_0065	f	97629	97967	conserved hypothetical protein	13		-0.48	0.08	-1.12	-1.05	-0.63	-0.29	0.12	-1.23	0.24	0.74	0.04	0.38	-0.03	0.18	0.33	-0.31	-0.02	3	90	4	.	.	.	.	.	.	.	.
Cthe_2920	f	3441461	3441961	ribosomal protein S5-like	7		-0.74	-0.11	-1.67	-1.37	-0.79	-0.3	-0.19	-1.54	0.38	0.46	0.56	-0.03	0.02	0.07	-0.12	0.06	-0.14	3	91	4	95	86	98	98	73	82	68	76
Cthe_2925	f	3444607	3445377	methionine aminopeptidase, type I	7	map1	-0.65	-0.1	-1.45	-1.25	-0.6	-0.23	-0.29	-1.49	0.44	0.48	0.61	-0.05	-0.13	0.24	-0.18	0.24	0.01	3	92	4	.	5	4	6	3	2	4	3
Cthe_2921	f	3441974	3442153	ribosomal protein L30	11		-0.78	0.07	-1.5	-1.49	-1.06	-0.39	-0.29	-1.74	0.38	0.38	0.74	-0.08	-0.17	0.37	-0.05	0.07	-0.18	3	93	4	8	2	7	8	5	4	4	4
Cthe_2922	f	3442168	3442608	ribosomal protein L15	7		-0.85	0.1	-1.63	-1.9	-0.99	-0.47	-0.2	-1.71	-0.05	0.77	0.57	0.17	0.02	0.21	-0.14	0.05	-0.11	3	94	4	136	112	107	125	70	83	71	87
Cthe_2918	f	3440506	3441057	ribosomal protein L6	7		-0.69	0.08	-1.58	-1.36	-0.73	-0.23	-0.35	-1.62	0.25	0.71	0.55	-0.16	0.04	0.03	0.08	0.05	-0.04	3	95	4	124	91	99	114	82	88	98	96
Cthe_2924	f	3443957	3444610	adenylate kinases	16	adk	-0.62	0.12	-1.55	-1.34	-0.49	-0.19	-0.29	-1.54	0.03	0.78	0.44	-0.15	0.14	-0.18	-0.08	0.14	-0.04	3	96	4	133	77	93	101	85	98	80	86
Cthe_2923	f	3442610	3443893	preprotein translocase, SecY subunit	9		-0.7	0.06	-1.37	-1.57	-0.75	-0.2	-0.37	-1.44	-0.2	0.84	0.54	0.07	0	-0.01	0.01	-0.01	0.24	3	97	4	7	4	8	8	3	8	.	6
Cthe_3078	f	3625229	3632170	cellulosome anchoring protein, cohesin region	0		-0.39	0.59	0.22	-1.07	-1.13	-0.56	-0.41	0.02	-1.52	0.01	-0.18	-0.06	0.39	-0.23	0.07	-0.74	-0.22	3	98	4	61	44	52	45	41	40	43	48
Cthe_2730	f	3222531	3223733	translation elongation factor Tu	7		-0.57	0.21	-0.62	-1.42	-0.75	-0.46	-0.36	-0.62	-1.16	0.68	0.14	0.25	0.2	-0.36	0.01	-0.15	0.15	3	99	4	1358	1245	1203	1195	1155	1192	1227	1243
Cthe_1801	r	2128727	2127963	ABC transporter related	9		-0.59	-0.05	-0.16	-1.21	-1.11	-0.89	-0.14	-0.2	-1.15	0.12	0.08	0.7	-0.09	-0.1	0.03	-0.15	-0.05	3	100	4	9	6	4	5	14	12	9	8
Cthe_2436	r	2908932	2908696	hypothetical protein	13		-1.48	-0.81	-2.31	-1.93	-2.71	-0.94	-0.18	-1.54	0.78	-1.1	1.02	0.45	-0.03	0.39	-0.32	-0.75	-0.31	3	101	4	.	.	.	.	.	.	.	.
Cthe_2435	f	2907802	2908605	electron transport complex, RnfABCDGE type, B subunit	3	rnfB	-1.21	0.11	-2.13	-1.9	-2.14	-1.01	-0.21	-2.01	0.3	-0.11	0.53	0.41	0.23	0.07	0.13	-0.6	-0.39	3	102	4	10	14	8	10	13	8	11	8
Cthe_2336	r	2786170	2785043	glycosyl transferase, group 1	9		-1.19	-0.03	-1.8	-1.59	-1.8	-1.38	-0.55	-1.52	0.15	-0.08	0.13	0.17	0.25	-0.06	0.13	-0.29	-0.66	3	103	4	.	3	.	4	3	.	3	2
Cthe_2927	f	3445723	3445941	translation initiation factor IF-1	7	infA	-1.12	-0.19	-1.8	-1.8	-1.73	-0.62	-0.58	-1.96	0.6	-0.05	1.27	0.02	-0.35	0.6	-0.12	0.16	-0.01	3	104	4	.	.	4	4	3	.	3	3
Cthe_2219	r	2649170	2648775	flagellar protein FlaG protein	9		-1.07	-0.38	-1.27	-1.53	-1.99	-0.65	-0.61	-1.28	0.43	-0.5	0.55	0.1	-0.39	0.69	-0.05	-0.78	0.06	3	105	4	.	.	.	.	.	.	.	.
Cthe_2223	r	2653179	2652496	LmbE-like protein	13		-1.01	-0.03	-1.33	-1.62	-2.08	-1.06	0.03	-1.31	0.11	-0.24	0.63	0.28	-0.01	0.41	0.21	-0.38	-0.81	3	106	4	.	.	.	.	.	.	.	.
Cthe_2224	r	2653864	2653172	putative methionyl-tRNA formyltransferase	7		-0.9	0.2	-1.13	-1.9	-1.79	-1.05	0.28	-1.18	-0.25	0.11	0.35	0.36	0.14	0.51	0	-0.39	-0.96	3	107	4	.	.	.	2	.	.	.	2
Cthe_1029	r	1232080	1231004	phosphate acetyltransferase	3	pta	-1.14	-0.73	-2.07	-1.61	-1.53	-0.55	-0.32	-1.18	0.17	0.16	0.53	-0.06	0.16	-0.28	0.08	-0.45	-0.29	3	108	4	5	7	5	6	8	6	8	7
Cthe_1026	r	1228839	1228639	ribosomal protein L32	7	rpmF	-1.07	-1	-1.87	-1.6	-1.02	-0.5	-0.41	-1.1	0.4	0.31	0.44	0.19	-0.23	0.13	-0.28	-0.07	0.09	3	109	4	11	10	9	.	8	5	9	4
Cthe_3017	r	3542331	3541678	hydrogenase accessory protein HypB	6	hypB	-1.11	-0.37	-1.81	-1.73	-1.54	-0.94	-0.27	-1.35	0.35	0.32	0.28	0.3	0.08	0.27	0.14	-0.31	-0.37	3	110	4	4	9	5	7	10	8	8	10
Cthe_1483	r	1804499	1803441	hypothetical protein	13		-1.07	-0.51	-1.77	-1.58	-1.5	-0.7	-0.34	-1.27	0.45	0.07	0.46	0.21	-0.01	0.26	-0.01	-0.34	-0.16	3	111	4	.	.	.	.	.	.	.	.
Cthe_3019	r	3543016	3542630	4Fe-4S ferredoxin, iron-sulfur binding	3		-1.09	-0.28	-1.53	-1.65	-1.52	-1.02	-0.54	-1.08	0	0.31	0.2	0.28	0.16	0.12	0.18	-0.3	-0.21	3	112	4	.	.	.	.	.	.	.	.
Cthe_2933	f	3449038	3449562	ribosomal protein L17	7		-1.14	-0.21	-1.68	-1.65	-1.4	-0.81	-1.09	-1.56	-0.05	0.27	0.69	-0.24	-0.09	-0.07	0.02	0.1	0.04	3	113	4	106	58	64	68	71	80	60	60
Cthe_2186	r	2605200	2604784	single-strand binding protein	2	ssb	-1.13	-0.17	-1.02	-1.54	-1.48	-1.17	-1.4	-1.01	-0.16	-0.28	0.67	-0.23	-0.16	0.36	-0.34	0.36	0	3	114	4	5	5	4	5	7	6	4	5
Cthe_2722	f	3209923	3210459	ribosomal protein L10	7		-0.83	0.14	-1.13	-1.46	-0.99	-0.81	-0.74	-1.07	-0.28	0.28	0.39	0.07	0.2	0.05	-0.19	0.21	0	3	115	4	80	52	70	65	66	78	57	56
Cthe_2723	f	3210547	3210936	ribosomal protein L7/L12	7		-0.9	-0.02	-1.02	-1.44	-1.17	-0.91	-0.82	-1.08	-0.27	-0.05	0.53	0.11	-0.08	0.15	-0.32	0.27	0.03	3	116	4	176	213	191	190	187	226	233	198
Cthe_2340	r	2791122	2789803	UDP-glucose/GDP-mannose dehydrogenase	9		-0.91	-0.21	-1.58	-1.13	-1.1	-0.92	-0.52	-1.11	0.31	0.09	0.23	0.06	0.26	-0.14	0.06	0.05	-0.34	3	117	4	.	.	.	.	.	.	.	.
Cthe_2338	r	2788671	2787439	glycosyl transferase, group 1	0		-0.85	-0.1	-1.31	-1.03	-1.39	-0.99	-0.26	-1.09	0.21	-0.08	0.13	0.36	0.12	-0.07	0.29	-0.28	-0.37	3	118	4	.	.	.	.	.	.	.	.
Cthe_3013	r	3538170	3537193	hydrogenase expression/formation protein HypE	9		-0.8	-0.08	-1.24	-1.29	-1.28	-0.55	-0.38	-1.13	0.24	-0.08	0.13	0.38	0.04	0.3	-0.09	-0.61	0.21	3	119	4	.	.	.	.	.	.	.	.
Cthe_2434	f	2907176	2907763	electron transport complex, RnfABCDGE type, A subunit	3	rnfA	-0.86	0.04	-1.53	-1.44	-1.27	-0.78	-0.19	-1.58	0.22	0.15	0.22	0.21	-0.01	0.13	-0.02	-0.26	-0.38	3	120	4	.	.	.	.	.	.	.	.
Cthe_3014	r	3539224	3538175	hydrogenase formation HypD protein	9		-0.88	-0.11	-1.5	-1.41	-1.54	-0.5	-0.23	-1.25	0.28	0.03	0.12	0	0.14	0.19	0.16	-0.91	-0.27	3	121	4	.	.	.	.	.	.	.	.
Cthe_1494	r	1814690	1814277	protein of unknown function DUF6, transmembrane	13		-0.86	-0.36	-1.38	-1.31	-1.17	-0.4	-0.53	-1.12	0.03	0.24	0.58	0.32	-0.09	-0.05	0.11	-0.19	0.46	3	122	4	.	.	.	.	.	.	.	.
Cthe_0903	r	1080837	1079881	protein-export membrane protein SecF	9		-0.85	-0.51	-1.38	-1.29	-1.01	-0.59	-0.34	-1.01	-0.02	0.35	0.23	0.15	-0.15	-0.11	0.08	-0.19	-0.1	3	123	4	30	33	20	23	28	32	14	21
Cthe_3018	r	3542685	3542347	hydrogenase expression/synthesis, HypA	11		-0.82	-0.25	-1.25	-1.39	-1.03	-0.79	-0.21	-1	0.07	0.42	0.09	0.18	0.01	0.21	0.06	-0.15	-0.4	3	124	4	.	.	.	.	.	.	.	.
Cthe_2433	f	2906514	2907170	electron transport complex, RnfABCDGE type, E subunit	3	rnfE	-0.63	0.01	-1.06	-0.99	-0.89	-0.57	-0.25	-1.07	0.1	0.25	0.04	0.12	-0.01	0.04	0.14	-0.28	-0.2	3	125	4	.	.	.	2	.	.	3	2
Cthe_0723	f	877816	879042	tyrosyl-tRNA synthetase	7	tyrS	-0.56	0.2	-0.95	-1.04	-1.01	-0.77	0.22	-1.04	-0.13	0.07	0.07	0.46	0.1	-0.04	0.04	-0.17	-0.53	3	126	4	43	21	23	26	26	28	18	25
Cthe_1846	r	2191372	2189981	ATP-binding region, ATPase-like	15		-0.62	0.15	-0.91	-1	-1.16	-0.57	-0.26	-1.14	0.37	-0.07	0.56	0.08	-0.08	0.46	0.09	-0.03	-0.23	3	127	4	.	.	.	.	.	.	.	.
Cthe_0507	r	619875	619228	Exonuclease, RNase T and DNA polymerase III	11		-0.68	0.13	-1.18	-1.52	-1.28	-0.71	0.5	-1.4	0.11	0.5	0.09	0.49	-0.08	0.44	0.26	-0.47	-0.72	3	128	4	.	.	.	.	.	.	.	.
Cthe_2926	f	3445409	3445681	conserved hypothetical protein	13		-0.59	-0.14	-0.69	-1.43	-0.87	-0.59	0.16	-1.14	-0.35	0.98	-0.09	0.36	-0.59	0.39	0.42	-0.36	-0.39	3	129	4	.	.	.	.	2	2	.	.
Cthe_2185	r	2604718	2604434	ribosomal protein S18	7		-2.08	-0.31	-2.56	-2.15	-2.52	-2.53	-2.43	-2.14	-0.16	-0.84	0.68	0.14	0.11	-0.57	-0.46	0.69	0.04	7	130	4	29	34	23	19	33	27	31	20
Cthe_0746	r	913067	912459	conserved hypothetical protein-signal peptide prediction	13		-2.18	-1.11	-1.78	-2.1	-2.67	-2.75	-2.63	-1	0.33	-1.04	0.71	0.19	-0.33	0.64	-0.46	0.79	0.08	7	131	4	.	.	.	.	.	.	.	.
Cthe_2187	r	2605497	2605210	ribosomal protein S6	7		-1.9	-0.13	-1.98	-2.7	-2.47	-2.2	-1.89	-1.85	-1.1	0.41	0.18	0.03	0.01	-0.38	0.17	-0.08	-0.28	7	132	4	322	369	274	238	261	261	263	205
Cthe_2911	f	3437983	3438186	ribosomal protein L29	11		-1.22	-0.39	-2.97	-1.29	-1.51	-0.26	-0.89	-2.61	1.87	-0.43	1.63	-0.4	-0.03	0.19	-0.21	0.39	0.23	5	133	4	6	9	11	9	8	7	9	8
Cthe_2910	f	3437556	3437993	ribosomal protein L16	7		-1.14	-0.41	-2.66	-1.16	-1.41	-0.28	-0.92	-2.3	1.53	-0.29	1.37	-0.5	-0.05	0.03	-0.03	0.24	0.14	5	134	4	43	35	50	50	42	46	34	29
Cthe_2913	f	3438495	3438863	ribosomal protein L14	7	rplN	-1.03	-0.22	-2.49	-1.26	-1.32	-0.31	-0.56	-2.37	1.49	-0.16	1.22	-0.37	-0.11	0.27	-0.1	0.21	-0.12	5	135	4	73	39	47	51	43	49	31	39
Cthe_2912	f	3438213	3438470	ribosomal protein S17	7		-1.03	-0.3	-2.27	-1.23	-1.31	-0.34	-0.71	-2.18	1.37	-0.06	1.06	-0.43	-0.21	0.33	0.03	0.09	-0.06	5	136	4	11	23	19	22	22	17	15	11
Cthe_2914	f	3438882	3439232	ribosomal protein L24	7	rplX	-1.1	-0.44	-2.7	-1.68	-1.14	-0.26	-0.4	-2.39	1.08	0.44	0.98	-0.22	-0.13	0.06	-0.09	0.09	-0.07	5	137	4	75	59	49	57	65	65	51	62
Cthe_2916	f	3439822	3440007	ribosomal protein S14	7		-1.04	-0.27	-2.34	-1.56	-1.14	-0.35	-0.55	-2.14	0.83	0.33	0.88	-0.29	-0.07	0.05	-0.08	0.09	-0.09	5	138	4	9	4	2	.	6	6	2	.
Cthe_2917	f	3440034	3440432	ribosomal protein S8	7		-1.07	0	-2.61	-1.68	-1.14	-0.11	-0.9	-2.46	1.03	0.32	1.25	-0.51	0.15	0.1	-0.22	0.22	0.28	5	139	4	116	97	106	115	100	95	86	85
Cthe_2909	f	3436889	3437569	ribosomal protein S3	7	rpsC	-0.86	-0.32	-2.13	-0.87	-0.98	-0.19	-0.65	-1.78	1.38	-0.19	1.04	-0.36	0.03	0.12	-0.08	0.25	0.1	5	140	4	70	60	71	82	73	69	55	49
Cthe_2907	f	3436078	3436362	ribosomal protein S19	7	rpsS	-0.98	-0.66	-1.99	-0.95	-1.23	-0.41	-0.63	-1.43	1.26	-0.3	0.97	-0.38	-0.1	0.21	-0.02	0.15	-0.16	5	141	4	49	46	40	25	24	28	24	23
Cthe_2908	f	3436492	3436869	ribosomal protein L22	7	rplV	-0.79	-0.5	-1.67	-0.89	-1.03	-0.24	-0.41	-1.31	1.07	-0.25	0.82	-0.27	-0.14	0.29	-0.11	0.03	-0.1	5	142	4	58	64	67	79	64	59	57	67
Cthe_2915	f	3439258	3439806	ribosomal protein L5	7		-0.88	-0.31	-1.9	-1.37	-1.07	-0.19	-0.46	-1.78	0.81	0.19	0.96	-0.19	-0.2	0.29	-0.11	0.08	0.08	5	143	4	109	90	88	95	87	99	73	88
Cthe_2931	f	3447237	3447863	ribosomal protein S4	7		-0.79	-0.18	-1.62	-1.08	-0.9	-0.5	-0.49	-1.39	0.68	0.07	0.66	-0.08	0.06	0.14	-0.11	0.25	-0.09	5	144	4	149	110	139	134	120	133	105	110
Cthe_2930	f	3446781	3447185	ribosomal protein S11	7		-0.79	-0.23	-1.62	-0.94	-0.94	-0.3	-0.69	-1.37	0.6	0.01	0.76	-0.23	0.02	-0.09	0.02	0.11	0.16	5	145	4	68	44	50	44	53	60	44	43
Cthe_2929	f	3446388	3446759	ribosomal protein S13	7		-0.76	-0.12	-1.61	-0.9	-0.88	-0.42	-0.63	-1.49	0.76	0.02	0.71	-0.26	0	0.05	0	0.25	-0.05	5	146	4	33	20	16	17	17	29	16	14
Cthe_2225	r	2654301	2653891	Glyoxalase/bleomycin resistance protein/dioxygenase	11		-0.86	-0.19	-1.62	-1.4	-1.59	-0.59	0.22	-1.5	0.85	-0.31	0.83	0	-0.06	0.63	-0.11	-0.18	-0.81	5	147	4	.	.	.	.	.	.	.	.
Cthe_0508	f	620131	620541	hypothetical protein	13		-0.68	-0.02	-1.41	-1.3	-1.31	-0.47	0.44	-1.83	1.06	-0.08	0.82	0.2	-0.44	0.95	-0.07	-0.02	-0.71	5	148	4	.	.	.	.	.	.	.	.
Cthe_2904	f	3434171	3434797	ribosomal protein L4/L1e	7		-1.03	-0.85	-1.71	-0.9	-1.23	-0.58	-0.91	-0.8	0.94	-0.38	1.04	-0.29	0.06	0.13	-0.06	0.4	0.04	5	149	4	139	114	116	140	107	131	85	107
Cthe_2905	f	3434797	3435150	Ribosomal protein L25/L23	7		-0.85	-0.55	-1.58	-0.68	-1.01	-0.42	-0.84	-0.94	1.2	-0.61	1.13	-0.45	0.09	0.3	-0.28	0.55	-0.03	5	150	4	43	29	21	27	28	26	24	28
Cthe_2906	f	3435194	3436021	ribosomal protein L2	7		-0.71	-0.72	-1.3	-0.59	-0.96	-0.19	-0.51	-0.81	1.11	-0.45	1	-0.29	-0.23	0.4	-0.09	0.23	0.03	5	151	4	116	104	103	104	91	89	89	92
Cthe_2522	f	2990668	2992290	Twin-arginine translocation pathway signal	0		-0.75	-0.98	-1.09	-0.24	-1.19	-0.45	-0.54	-0.15	1.01	-0.88	0.9	-0.71	-0.04	0.15	0.08	0.16	-0.63	5	152	4	.	.	.	.	.	.	.	.
Cthe_0882	r	1059343	1058453	protein of unknown function DUF6, transmembrane	13		-0.58	-1.3	-1.52	-0.72	-0.46	0.02	0.5	-0.56	1.07	-0.12	0.59	0.14	-0.35	0.28	-0.38	0.11	-0.34	5	153	4	.	.	.	.	.	.	.	.
Cthe_0562	f	689961	690341	protein of unknown function DUF1312	13		-0.24	-0.87	-1.09	-0.34	0.16	0.6	0.07	-0.55	1.25	-0.09	0.62	-0.49	-0.32	0.5	-0.59	0.19	0.03	5	154	4	.	.	.	.	.	.	.	.
Cthe_2525	f	2993807	2994802	glutamyl-tRNA reductase	12		-1.44	-1.44	-2.6	-2.2	-2.42	0.86	-0.84	-0.62	0.34	-0.22	2.97	-1.2	0.53	-0.06	0.01	-0.31	0.5	5	155	4	.	.	.	.	.	.	.	.
Cthe_2526	f	2994844	2995272	precorrin-2 oxidase / ferrochelatase	12		-1.13	-1.22	-2.03	-1.92	-1.82	1.03	-0.83	-0.49	0.19	0.02	2.49	-1.04	0.32	0.08	-0.08	-0.37	0.82	5	156	4	.	.	.	.	.	.	.	.
Cthe_2524	f	2993134	2993577	putative transcriptional regulator, Rrf2 family	6		-1.14	-1.02	-2.47	-1.86	-1.52	-0.04	0.1	-1.34	0.65	0.27	1.42	-0.59	0.11	0.04	-0.07	-0.06	-0.73	5	157	4	.	.	.	.	.	.	.	.
Cthe_2527	f	2995247	2996125	porphobilinogen deaminase	12	hemC	-0.9	-0.84	-1.83	-1.73	-1.3	0.82	-0.52	-0.64	0.18	0.19	1.93	-0.41	0.35	0.08	-0.25	-0.19	0.93	5	158	4	.	.	.	.	.	.	.	.
