# Supplementary material for: Clostridium thermocellum ATCC27405 transcriptomic, metabolomic and proteomic profiles after ethanol stress
Source: BMC Genomics. 2012 Jul 23;13:336. doi: 10.1186/1471-2164-13-336 (PMC3478167; doi:10.1186/1471-2164-13-336)
Supplement: Additional file 7 — Comparison among proteomics, transcriptomics and literature results for 70 genes related to cellulosomes. Examination of trends across different omics datasets for cellulosome components. [file 1471-2164-13-336-S7.xls]

## Sheet: Sheet1
Additional file 7. The cross-comparison among proteomics, transcriptomics and literature results for 70 genes related to cellulosome.
LocusID	Gene_Name 2	Description	GH_Family_CBM_CBD	Structural_Catalytic_and_or_Bin	Functional_Category	Genome_Annotation	OperonID_Gene#	Strand	Start	Stop	MW	Function_Group	SPTR	PFAM	TIGRFAM	KEGG	COGs	_4N_C_15N_C	_4N_C_X_15N_C	_4N_C_P_15N_C	_4N_C_P_X_15N_C	_4N_SWG_15N_C	_4N_Cb_15N_C	_4N_Z_T_15N_C	_4N_C_15N_C_2	_4N_C_X_15N_C_2	_4N_C_P_15N_C_2	_4N_C_P_X_15N_C_2	_4N_SWG_15N_C_2	_4N_Cb_15N_C_2	_4N_Z_T_15N_C_2	SEQ_ID_2	_0_5_0_	_log10_p_value_for_0_0_5_	SI_0_0_5_	_2_min_0_5_2_min_0_	_log10_p_value_for_2_min_0_2	SI_2_min_0_2_min_0_5_	_12_min_0_5_12_min_0_	_log10_p_value_for_12_min_0_	SI_12_min_0_12_min_0_5_	_30_min_0_5_30_min_0_	_log10_p_value_for_30_min_0_	SI_30_min_0_30_min_0_5_	_60_min_0_5_60_min_0_	_log10_p_value_for_60_min_0_	SI_60_min_0_60_min_0_5_	_120_min_0_5_120_min_0_	_log10_p_value_for_120_min_0_
Cthe_3077	CipA	9 type I cohesins		9 type I cohesins - Scaffoldin	Scaffoldin	cellulosome anchoring protein, cohesin region		f	3619516	3625077	196831	0	SPTR: Q4CE41 Type 3a cellulose-binding domain:Cellulosome anchoring protein, cohesin domain:Clostridium cellulosome enzyme, dockerin type I precursor. Clostridium thermocellum ATCC	PFAM: type 3a, cellulose-binding; cellulosome anchoring protein, cohesin region; cellulosome enzyme, dockerin type I	.	KEGG: cac:CAC0910 probably cellulosomal scaffolding protein precursor, secreted; cellulose-binding and cohesin domain		0.0 (-0.1, +0.1)	0.0 (-0.1, +0.1)	0.0 (-0.1, +0.1)	0.0 (-0.1, +0.1)	0.0 (-0.1 , +0.1)	0.0 (-0.1, +0.1)	0.0 (-0.1, +0.1)	0	0	0	0	0	0	0	Cthe_3077	-0.12	1.23	0	0.15	0.84	0	-0.26	1.92	1	-0.07	0.37	0	-0.31	2.48	1	-0.06	0.29
Cthe_0412	CelK	Cellobiohydrolase	GH9, CBM4	GH9, CBM4, cellobiohydrolase	Cellulase/beta-glucanase	glycoside hydrolase, family 9		f	516253	518940	100622	11	SPTR: O68438 Cellulose 1,4-beta-cellobiosidase precursor (EC 3.2.1.91). Clostridium thermocellum.	PFAM: glycoside hydrolase, family 9; cellulosome enzyme, dockerin type I; Carbohydrate-binding, CenC-like; glycoside hydrolase, family 9-like Ig-like	.	KEGG: cac:CAC0561 cellulase CelE ortholog; dockerin domain		0.0 (-0.1, +0.2)	+0.1 (0.0, +0.2)	0.0 (-0.1, +0.1)	-0.1 (-0.2, 0.0)	+0.8 (+0.7 , +1.0)	-1.1 (-1.2, -0.9)	-1.1 (-1.2, -1.0)	0	0.1	0	-0.1	0.8	-1.1	-1.1	Cthe_0412	0.33	5.04	1	-0.05	0.19	0	0.54	5.3	1	0.17	1.16	0	0.13	0.61	0	0.69	9.3
Cthe_2089	CelS	Exoglucanase	GH48	GH48, exoglucanase	Cellulase/beta-glucanase	glycoside hydrolase, family 48		r	2484760	2482535	83558	11	SPTR: Q4CH60 Glycoside hydrolase, family 48:Clostridium cellulosome enzyme, dockerin type I precursor. Clostridium thermocellum ATCC 27405.	PFAM: glycoside hydrolase, family 48; cellulosome enzyme, dockerin type I	.	KEGG: cac:CAC0911 possible processive endoglucanase family 48, secreted; CelF ortholog; dockerin domain		+0.2 (+0.1, +0.3)	-0.1 (-0.2, 0.0)	0.0 (-0.2, +0.1)	-0.2 (-0.3, -0.1)	+0.2 (+0.1 , +0.3)	-1.3 (-1.4, -1.2)	-0.9 (-1.0, -0.8)	0.2	-0.1	0	-0.2	0.2	-1.3	-0.9	Cthe_2089	-0.07	0.24	0	0.08	0.21	0	0.26	0.98	0	-0.23	0.95	0	-0.26	0.98	0	-0.2	0.76
Cthe_1838	XynC	Xylanase	GH10, CBM22	GH10, CBM22, xylanase	Xylanases	glycoside hydrolase, family 10		r	2183049	2181190	69518	4	SPTR: Q4CHC1 Glycoside hydrolase, family 10:Clostridium cellulosome enzyme, dockerin type I:Carbohydrate-binding, CenC-like precursor. Clostridium thermocellum ATCC 27405.	PFAM: glycoside hydrolase, family 10; cellulosome enzyme, dockerin type I; Carbohydrate-binding, CenC-like	.	KEGG: tma:TM0061 endo-1,4-beta-xylanase A	COGs: COG3693 Beta-1 4-xylanase category=G	+0.1 (0.0, +0.3)	-0.2 (-0.4, -0.1)	0.0 (-0.1, +0.2)	-0.2 (-0.4, -0.1)	+0.3 (+0.1 , +0.4)	+0.6 (+0.5, +0.8)	+0.1 (-0.1, +0.2)	0.1	-0.2	0	-0.2	0.3	0.6	0.1	Cthe_1838	0.27	1.25	0	0.24	0.83	0	0.62	3.41	1	0.56	3.36	1	0.21	0.67	0	-0.1	0.28
Cthe_3080	OlpA	1 type I cohesin		1 type I cohesin		cellulosome anchoring protein, cohesin region	590_2	f	3634961	3636304	48530	0	SPTR: Q4CE38 S-layer protein (SLH domain):Cellulosome anchoring protein, cohesin domain precursor. Clostridium thermocellum ATCC 27405.	PFAM: S-layer-like region; cellulosome anchoring protein, cohesin region	.	KEGG: mta:Moth_0243 hypothetical protein		i	n	i	n	n		d	.	.	.	.	.	.	.	Cthe_3080	0.17	1.63	0	0.33	2.09	1	0.35	2.27	1	0.24	1.72	1	0.19	0.91	0	0.03	0.1
Cthe_0624	CelJ	Cellulase	GH9, GH44, Unk, CBM30	GH9, GH44, CBM30, CBM44, multifunct. comp.	Multifunctional Component	glycoside hydrolase, family 9-like Ig-like		f	765032	769837	178086	0	SPTR: Q4CH36 PKD:Glycoside hydrolase, family 9:Clostridium cellulosome enzyme, dockerin type I:Glycoside hydrolase, family 9, N-terminal, Ig-like precursor. Clostridium thermocellum	PFAM: PKD domain containing protein; glycoside hydrolase, family 9; cellulosome enzyme, dockerin type I; glycoside hydrolase, family 9-like Ig-like	.	KEGG: cac:CAC0915 endoglucanase A precursor (endo-1,4-beta-glucanase) (cellulase A), secreted; dockerin domain	COGs: COG3291 FOG: PKD repeat category=R	+0.1 (-0.1, +0.2)	-0.2 (-0.3, -0.1)	+0.3 (+0.1, +0.4)	-0.3 (-0.4, -0.2)	+0.7 (+0.6 , +0.9)	-0.5 (-0.7, -0.4)	+0.9 (+0.8, +1.0)	0.1	-0.2	0.3	-0.3	0.7	-0.5	0.9	Cthe_0624	0.22	0.18	0	1.08	1.4	0	1.33	1.93	1	-0.71	0.78	0	-0.73	0.79	0	-0.07	0.05
Cthe_3079	Orf2p	2 type II cohesins		2 type II cohesins, anchor protein	Anchor protein	cellulosome anchoring protein, cohesin region	590_2	f	3632842	3634908	74971	0	SPTR: Q4CE39 S-layer protein (SLH domain) precursor. Clostridium thermocellum ATCC 27405.	PFAM: S-layer-like region; cellulosome anchoring protein, cohesin region	.	KEGG: ava:Ava_3135 hypothetical protein	COGs: COG3889 solute binding protein category=R	+0.4 (+0.2, +0.6)	-0.5 (-0.6, -0.3)	-0.9 (-1.0, -0.7)	-0.1 (-0.3, 0.0)	-0.5 (-0.6 , -0.3)	-0.5 (-0.7, -0.3)	-0.8 (-1.0, -0.5)	0.4	-0.5	-0.9	-0.1	-0.5	-0.5	-0.8	Cthe_3079	0.01	0.05	0	0.1	0.37	0	0.16	0.75	0	0.06	0.21	0	-0.11	0.44	0	0	0
Cthe_3078	OlpB	7 type II cohesins		7 type II cohesins, anchor protein	Anchor protein	cellulosome anchoring protein, cohesin region		f	3625229	3632170	248166	0	SPTR: Q4CE40 S-layer protein (SLH domain) precursor. Clostridium thermocellum ATCC 27405.	PFAM: S-layer-like region; cellulosome anchoring protein, cohesin region	.	KEGG: mhu:Mhun_1291 mucin 2, intestinal/tracheal	COGs: COG5271 AAA ATPase containing von Willebrand factor type A (vWA) domain category=R	0.0 (-0.1, +0.2)	0.0 (-0.1, +0.1)	-0.2 (-0.3, -0.1)	-0.2 (-0.3, 0.0)	0.0 (-0.1 , +0.2)	-0.7 (-0.8, -0.6)	0.0 (-0.1, +0.1)	0	0	-0.2	-0.2	0	-0.7	0	Cthe_3078	-0.39	2.14	1	0.59	2.33	1	0.22	0.57	0	-1.07	7.35	1	-1.13	6.44	1	-0.56	2.56
Cthe_0821		Endoglucanase	GH5	GH5, CBM32		coagulation factor 5/8 type-like		r	999336	997660	63023	0	SPTR: Q4CFT4 Coagulation factor 5/8 type C domain (FA58C):Glycoside hydrolase, family 5:Clostridium cellulosome enzyme, dockerin type I precursor. Clostridium thermocellum ATCC 2740	PFAM: coagulation factor 5/8 type-like; glycoside hydrolase, family 5; cellulosome enzyme, dockerin type I	.	KEGG: hch:HCH_00087 endoglucanase		+0.5 (+0.3, +0.6)	-0.1 (-0.3, 0.0)	+0.1 (0.0, +0.2)	+0.1 (0.0, +0.2)	+0.9 (+0.8 , +1.0)	-0.7 (-0.9, -0.6)	-0.2 (-0.3, -0.1)	0.5	-0.1	0.1	0.1	0.9	-0.7	-0.2	Cthe_0821	0.54	1.24	0	0.65	1.44	0	0.68	1.52	0	0.95	2.73	1	0.58	1.21	0	0.1	0.13
Cthe_0269	CelA	Endoglucanase	GH8	GH8, endoglucanase	Cellulase/beta-glucanase	glycoside hydrolase, family 8		f	331571	333004	52594	4	SPTR: Q4CJU4 Glycoside hydrolase, family 8:Clostridium cellulosome enzyme, dockerin type I precursor. Clostridium thermocellum ATCC 27405.	PFAM: glycoside hydrolase, family 8; cellulosome enzyme, dockerin type I	.	KEGG: hch:HCH_06791 endoglucanase Y	COGs: COG3405 Endoglucanase Y category=G	0.0 (-0.1, +0.1)	-0.4 (-0.6, -0.3)	-0.6 (-0.7, -0.4)	-0.6 (-0.7, -0.5)	-1.0 (-1.1 , -0.8)	-0.6 (-0.7, -0.4)	-1.1 (-1.3, -1.0)	0	-0.4	-0.6	-0.6	-1	-0.6	-1.1	Cthe_0269	0.56	2.23	1	0.26	0.67	0	1.07	5.58	1	0.95	4.87	1	0.62	2.37	1	0.07	0.12
Cthe_0536	CelB	Endoglucanase	GH5	GH5, endoglucanase	Cellulase/beta-glucanase	glycoside hydrolase, family 5		f	654353	656044	63929	4	SPTR: Q4CHV2 Glycoside hydrolase, family 5:Clostridium cellulosome enzyme, dockerin type I precursor. Clostridium thermocellum ATCC 27405.	PFAM: glycoside hydrolase, family 5; cellulosome enzyme, dockerin type I	.	KEGG: tfu:Tfu_2712 similar to endoglucanase	COGs: COG2730 Endoglucanase category=G	+0.1 (-0.1, +0.3)	-0.4 (-0.5, -0.3)	-0.3 (-0.5, -0.2)	-0.3 (-0.4, -0.2)	-0.5 (-0.7 , -0.4)	-0.3 (-0.5, -0.1)	+0.1 (0.0, +0.2)	0.1	-0.4	-0.3	-0.3	-0.5	-0.3	0.1	Cthe_0536	0.12	3.12	1	0.18	1.6	0	0.16	1.3	0	0.27	4.35	1	0.17	1.44	0	-0.02	0.1
Cthe_0578	CelR	Endoglucanase	GH9, CBM3c	GH9, CBM3, endoglucanase	Cellulase/beta-glucanase	glycoside hydrolase, family 9		r	708290	706080	82122	11	SPTR: Q4CHR0 Glycoside hydrolase, family 9:Bacterial type 3a cellulose-binding domain:Clostridium cellulosome enzyme, dockerin type I precursor. Clostridium thermocellum ATCC 27405.	PFAM: glycoside hydrolase, family 9; type 3a, cellulose-binding; cellulosome enzyme, dockerin type I	.	KEGG: cac:CAC0913 possible non-processive endoglucanase family 9, secreted; CelG ortholog; dockerin and cellulose-binding domain		+0.1 (0.0, +0.3)	-0.3 (-0.5, -0.2)	-0.2 (-0.4, -0.1)	-0.5 (-0.6, -0.3)	-0.2 (-0.4 , 0.0)	-1.0 (-1.2, -0.9)	-0.7 (-0.8, -0.5)	0.1	-0.3	-0.2	-0.5	-0.2	-1	-0.7	Cthe_0578	0.31	1.18	0	0.63	2.86	1	0.98	5.73	1	0.27	0.86	0	-0.23	0.63	0	-0.15	0.38
Cthe_1307	SdbA	1 type II cohesin		1 type II cohesin, anchor protein	Anchor protein	cellulosome anchoring protein, cohesin region		r	1588198	1586303	68619	0	SPTR: Q4CK45 S-layer protein (SLH domain) precursor. Clostridium thermocellum ATCC 27405.	PFAM: S-layer-like region; cellulosome anchoring protein, cohesin region	.	KEGG: tte:TTE2411 S-layer homology domain		+0.9 (+0.7, +1.0)	-0.2 (-0.3, 0.0)	0.0 (-0.1, +0.2)	+0.4 (+0.3, +0.6)	+2.1 (+2.0 , +2.3)	+2.5 (+2.4, +2.7)	+0.8 (+0.6, +0.9)	0.9	-0.2	0	0.4	2.1	2.5	0.8	Cthe_1307	0.56	2.78	1	0.41	1.5	0	0.43	1.6	0	0.75	4.11	1	0.76	3.91	1	0.55	2.46
Cthe_0543	CelF	Endoglucanase	GH9, CBM3c	GH9, CBM3, endoglucanase	Cellulase/beta-glucanase	glycoside hydrolase, family 9		f	663788	666007	82089	11	SPTR: Q4CHU5 Glycoside hydrolase, family 9:Bacterial type 3a cellulose-binding domain:Clostridium cellulosome enzyme, dockerin type I precursor. Clostridium thermocellum ATCC 27405.	PFAM: glycoside hydrolase, family 9; type 3a, cellulose-binding; cellulosome enzyme, dockerin type I	.	KEGG: cac:CAC0913 possible non-processive endoglucanase family 9, secreted; CelG ortholog; dockerin and cellulose-binding domain	COGs: COG1331 Highly conserved protein containing a thioredoxin domain category=O	-0.1 (-0.3, 0.0)	+0.3 (+0.2, +0.4)	+0.5 (+0.3, +0.6)	+0.2 (+0.1, +0.4)	+0.7 (+0.6 , +0.9)	-0.8 (-0.9, -0.6)	+0.3 (+0.2, +0.4)	-0.1	0.3	0.5	0.2	0.7	-0.8	0.3	Cthe_0543	0.3	1.31	0	0.6	3.08	1	0.52	2.5	1	0.3	1.19	0	0.2	0.61	0	-0.06	0.14
Cthe_1398	XghA	Xyloglucanase	GH74	GH74, xyloglucanase	Xyloglucanhydrolase	cellulosome enzyme, dockerin type I		r	1710066	1707538	92365	11	SPTR: Q4CEL2 Clostridium cellulosome enzyme, dockerin type I:Glycosyl hydrolase, BNR repeat precursor. Clostridium thermocellum ATCC 27405.	PFAM: cellulosome enzyme, dockerin type I; glycosyl hydrolase, BNR repeat	.	KEGG: cac:CAC0919 probably secreted sialidase; several ASP-boxes and dockerin domain	COGs: COG4447 Uncharacterized protein related to plant photosystem II stability/assembly factor category=R	+0.3 (+0.2, +0.5)	-0.4 (-0.6, -0.3)	-0.2 (-0.3, 0.0)	-0.5 (-0.6, -0.3)	-0.6 (-0.7 , -0.4)	+1.1 (+1.0, +1.2)	+1.6 (+1.5, +1.8)	0.3	-0.4	-0.2	-0.5	-0.6	1.1	1.6	Cthe_1398	0.04	0.14	0	0.47	2.64	1	0.37	1.81	1	0.5	3.4	1	0.17	0.59	0	-0.53	3.57
Cthe_2809	LicA	Endoglucanase	GH16, CBM4		Non-cellulosomal	glycoside hydrolase, family 16		f	3310693	3314658	147786	4	SPTR: Q4CGX1 Glycoside hydrolase, family 16:S-layer protein (SLH domain):Carbohydrate-binding, CenC-like precursor. Clostridium thermocellum ATCC 27405.	PFAM: glycoside hydrolase, family 16; S-layer-like region; Carbohydrate-binding, CenC-like	.	KEGG: tma:TM0024 laminarinase	COGs: COG2273 Beta-glucanase/Beta-glucan synthetase category=G								.	.	.	.	.	.	.	Cthe_2809	0.71	2.82	1	0.58	1.82	1	1.4	7.2	1	1.38	7.44	1	0.63	2.04	1	0.18	0.37
Cthe_2872	CelG	Endoglucanase	GH5	GH5, endoglucanase	Cellulase/beta-glucanase	glycoside hydrolase, family 5		r	3393882	3392182	63199	4	SPTR: Q4CFQ3 Glycoside hydrolase, family 5:Clostridium cellulosome enzyme, dockerin type I precursor. Clostridium thermocellum ATCC 27405.	PFAM: glycoside hydrolase, family 5; cellulosome enzyme, dockerin type I	.	KEGG: tfu:Tfu_2712 similar to endoglucanase	COGs: COG2730 Endoglucanase category=G	+0.2 (0.0, +0.4)	-0.3 (-0.4, -0.2)	-0.3 (-0.4, -0.1)	-0.3 (-0.5, -0.2)	-0.2 (-0.3 , 0.0)	-0.5 (-0.7, -0.3)	0.0 (-0.1, +0.2)	0.2	-0.3	-0.3	-0.3	-0.2	-0.5	0	Cthe_2872	0.35	2.65	1	0.18	0.78	0	0.49	3.64	1	0.67	6.46	1	0.34	2.05	1	0.18	0.84
Cthe_0413	CbhA	Cellobiohydrolase	GH9, CBM4, CBD3b	GH9, CBM4, CBM3, cellobiohydrolase	Cellulase/beta-glucanase	glycoside hydrolase, family 9		f	519467	523141	137116	0	SPTR: Q4CGG8 Glycoside hydrolase, family 9:Bacterial type 3a cellulose-binding domain:Clostridium cellulosome enzyme, dockerin type I:Carbohydrate- binding, CenC-like:Glycoside hydr	PFAM: glycoside hydrolase, family 9; type 3a, cellulose-binding; cellulosome enzyme, dockerin type I; Carbohydrate-binding, CenC-like; glycoside hydrolase, family 9-like Ig-like	.	KEGG: cac:CAC0561 cellulase CelE ortholog; dockerin domain		+0.1 (-0.1, +0.2)	-0.3 (-0.4, -0.2)	-0.5 (-0.6, -0.4)	-0.3 (-0.5, -0.2)	+0.7 (+0.6 , +0.8)	-0.1 (-0.2, 0.0)	-1.7 (-1.8, -1.6)	0.1	-0.3	-0.5	-0.3	0.7	-0.1	-1.7	Cthe_0413	0.56	3.73	1	0.51	2.57	1	0.95	6.86	1	0.69	4.61	1	0.38	1.67	1	0.47	2.43
Cthe_1963	XynZ	Xylanase	GH10, CE1, CBM6	GH10, CE1, CBM6, multifunct. comp.	Multifunctional Component	glycoside hydrolase, family 10		r	2342899	2340386	92263	4	SPTR: Q4CE87 Putative esterase:Glycoside hydrolase, family 10:Clostridium cellulosome enzyme, dockerin type I:Carbohydrate binding module, family 6 precursor. Clostridium thermocell	PFAM: putative esterase; glycoside hydrolase, family 10; cellulosome enzyme, dockerin type I; Carbohydrate binding family 6	.	KEGG: tma:TM0070 endo-1,4-beta-xylanase B	COGs: COG3693 Beta-1 4-xylanase category=G	+0.3 (+0.1, +0.6)	-0.2 (-0.4, 0.0)	-0.2 (-0.4, 0.0)	+0.1 (-0.1, +0.3)	-1.1 (-1.3 , -0.9)	+1.4 (+1.2, +1.6)	-0.2 (-0.4, 0.0)	0.3	-0.2	-0.2	0.1	-1.1	1.4	-0.2	Cthe_1963	-0.45	3.1	1	0.01	0.03	0	-0.42	1.51	0	-0.64	3.69	1	-0.91	4.96	1	-0.63	3.34
Cthe_2972	XynA/U	Xylanase	GH11, CE4, CBM4	GH11, CE4, CBM6, xylanase, multifunct. comp.	Xylanases	glycoside hydrolase, family 11		r	3492142	3490091	74471	4	SPTR: Q4CFF1 Glycoside hydrolase, family 11:Clostridium cellulosome enzyme, dockerin type I:Polysaccharide deacetylase:Carbohydrate binding module, family 6 precursor. Clostridium t	PFAM: glycoside hydrolase, family 11; cellulosome enzyme, dockerin type I; polysaccharide deacetylase; Carbohydrate binding family 6	.	KEGG: sde:Sde_3061 xylanase/chitin deacetylase-like	COGs: COG0726 xylanase/chitin deacetylase category=G	0.0 (-0.1, +0.2)	+0.4 (+0.3, +0.5)	+0.1 (0.0, +0.3)	+0.5 (+0.4, +0.6)	-1.0 (-1.2 , -0.9)	+0.8 (+0.7, +1.0)	-0.3 (-0.4, -0.1)	0	0.4	0.1	0.5	-1	0.8	-0.3	Cthe_2972	0.74	0.88	0	0.62	0.65	0	1.4	2.17	1	1.2	1.76	1	0.7	0.76	0	0.25	0.21
Cthe_0625	CelQ	Endoglucanase	GH9, CBM3c	GH9, CBM3, endoglucanase	Cellulase/beta-glucanase	glycoside hydrolase, family 9		f	770401	772533	79811	11	SPTR: Q9AJF8 Endoglucanase Q (EC 3.2.1.4). Clostridium thermocellum.	PFAM: glycoside hydrolase, family 9; type 3a, cellulose-binding; cellulosome enzyme, dockerin type I	.	KEGG: cac:CAC0913 possible non-processive endoglucanase family 9, secreted; CelG ortholog; dockerin and cellulose-binding domain	COGs: COG1331 Highly conserved protein containing a thioredoxin domain category=O	+0.1 (-0.1, +0.3)	-0.1 (-0.2, 0.0)	0.0 (-0.1, +0.2)	-0.3 (-0.4, -0.2)	-0.6 (-0.8 , -0.5)	-0.8 (-0.9, -0.6)	-0.5 (-0.6, -0.4)	0.1	-0.1	0	-0.3	-0.6	-0.8	-0.5	Cthe_0625	0.15	0.19	0	0.99	2.39	1	0.59	1.1	0	-0.69	1.43	0	-0.55	0.98	0	-0.04	0.04
Cthe_0433			GH9, CBM3c	GH9, CBM3	Cellulase/beta-glucanase	glycoside hydrolase, family 9		f	543569	545938	89488	11	SPTR: Q4CGI6 Glycoside hydrolase, family 9:Clostridium cellulosome enzyme, dockerin type I precursor. Clostridium thermocellum ATCC 27405.	PFAM: glycoside hydrolase, family 9; cellulosome enzyme, dockerin type I	.	KEGG: cac:CAC0916 possible non-processive endoglucanase family 9, secreted; CelG ortholog; dockerin and cellulose-binding domain		+0.4 (+0.2, +0.7)	+0.1 (-0.1, +0.3)	+0.3 (+0.1, +0.5)	+0.4 (+0.2, +0.5)	+1.1 (+0.8 , +1.3)	+0.6 (+0.4, +0.8)	+0.3 (+0.1, +0.5)	0.4	0.1	0.3	0.4	1.1	0.6	0.3	Cthe_0433	0.48	1.44	0	0.4	1	0	0.57	1.71	1	0.51	1.49	0	0.54	1.54	0	0.75	2.7
Cthe_2812	CelT	Endoglucanase	GH9	GH9, endoglucanase	Cellulase/beta-glucanase	glycoside hydrolase, family 9		f	3319096	3320931	68511	11	SPTR: Q4CGW8 Glycoside hydrolase, family 9:Clostridium cellulosome enzyme, dockerin type I precursor. Clostridium thermocellum ATCC 27405.	PFAM: glycoside hydrolase, family 9; cellulosome enzyme, dockerin type I	.	KEGG: cac:CAC0917 and cellulose-binding endoglucanase family 9; CelL ortholog; dockerin domain		+0.1 (-0.1, +0.3)	-0.2 (-0.3, 0.0)	+0.1 (-0.1, +0.2)	-0.1 (-0.3, 0.0)	+0.3 (+0.2 , +0.5)	-0.9 (-1.1, -0.7)	-0.5 (-0.6, -0.3)	0.1	-0.2	0.1	-0.1	0.3	-0.9	-0.5	Cthe_2812	0.38	2.38	1	0.95	6.27	1	0.56	2.69	1	0.5	2.74	1	0.35	1.34	0	-0.16	0.5
Cthe_2193			GH5, CBM6	GH5, CBM6, CBM13	Cellulase/beta-glucanase	Carbohydrate binding family 6		r	2616579	2613733	103126	0	SPTR: Q4CCQ2 Glycoside hydrolase, family 5:Clostridium cellulosome enzyme, dockerin type I:Fibronectin, type III:Carbohydrate binding module, family 6 precursor. Clostridium thermoc	PFAM: glycoside hydrolase, family 5; cellulosome enzyme, dockerin type I; Fibronectin, type III; Carbohydrate binding family 6	.	KEGG: sde:Sde_2993 endoglucanase-like	COGs: COG3401 Fibronectin type 3 domain-containing protein category=R	+0.1 (-0.2, +0.5)	-0.4 (-0.7, -0.2)	-0.1 (-0.4, +0.2)	-0.5 (-0.8, -0.3)	-1.8 (-2.1 , -1.4)	-0.6 (-1.0, -0.3)	-0.3 (-0.6, 0.0)	0.1	-0.4	-0.1	-0.5	-1.8	-0.6	-0.3	Cthe_2193	0.29	5.05	1	0.6	5.74	1	1.01	12.39	1	0.36	3.6	1	0.11	0.48	0	-0.12	0.64
Cthe_0258				unknown function	Unknown Function	cellulosome enzyme, dockerin type I	46_2	f	317319	318728	51385	9	SPTR: Q4CJT3 Regulator of chromosome condensation, RCC1:Clostridium cellulosome enzyme, dockerin type I precursor. Clostridium thermocellum ATCC 27405.	PFAM: regulator of chromosome condensation, RCC1; cellulosome enzyme, dockerin type I	.	KEGG: gsu:GSU1251 BNR repeat domain protein	COGs: COG5184 Alpha-tubulin suppressor and related RCC1 domain-containing proteins category=Z	0.0 (-0.5, +0.4)	u	+0.8 (+0.5, +1.1)	+0.5 (+0.1, +0.8)		n	+0.9 (+0.5, +1.2)	0	.	0.8	0.5	.	.	0.9	Cthe_0258	0.21	1.01	0	0.29	1.25	0	0.13	0.41	0	0.5	3.32	1	0.33	1.53	0	0.1	0.31
Cthe_2811	ManA	Mannanase	GH26, CBM	GH26, CBM35, other hemicellulases	Other Hemicellulases	glycoside hydrolase, family 26		f	3316953	3318728	67038	4	SPTR: Q4CGW9 Glycoside hydrolase, family 26:Clostridium cellulosome enzyme, dockerin type I precursor. Clostridium thermocellum ATCC 27405.	PFAM: glycoside hydrolase, family 26; cellulosome enzyme, dockerin type I	.	KEGG: ani:AN7413.2 hypothetical protein	COGs: COG4124 Beta-mannanase category=G	+0.1 (-0.1, +0.3)	0.0 (-0.2, +0.1)	-0.1 (-0.2, +0.1)	-0.1 (-0.2, +0.1)	-0.2 (-0.4 , -0.1)	-2.0 (-2.1, -1.8)	-0.8 (-1.0, -0.7)	0.1	0	-0.1	-0.1	-0.2	-2	-0.8	Cthe_2811	0.59	8.87	1	1.42	13.32	1	1.23	10.95	1	0.33	1.95	1	0.35	1.6	0	-0.07	0.24
Cthe_0211	LicB	Lichinase	GH16	GH16, other hemicellulases (lichenase)	Other Hemicellulases	glycoside hydrolase, family 16		f	256900	257904	37897	4	SPTR: Q4CJR4 Glycoside hydrolase, family 16:Clostridium cellulosome enzyme, dockerin type I precursor. Clostridium thermocellum ATCC 27405.	PFAM: glycoside hydrolase, family 16; cellulosome enzyme, dockerin type I	.	KEGG: cac:CAC2807 endo-1,3(4)-beta-glucanase family 16	COGs: COG2273 Beta-glucanase/Beta-glucan synthetase category=G	+0.1 (-0.4, +0.6)	+0.1 (-0.4, +0.6)	n	-0.4 (-0.9, +0.1)	u	I	+3.8 (+3.5, +4.0)	0.1	0.1	.	-0.4	.	.	3.8	Cthe_0211	0.9	1.08	0	0.76	0.81	0	1.76	2.84	1	1.26	1.74	1	0.87	0.98	0	0.28	0.23
Cthe_0745	CelW		GH9, CBM3c	GH9, CBM3	Cellulase/beta-glucanase	glycoside hydrolase, family 9		f	910112	912304	82184	11	SPTR: Q4CDC0 Glycoside hydrolase, family 9:Bacterial type 3a cellulose-binding domain:Clostridium cellulosome enzyme, dockerin type I precursor. Clostridium thermocellum ATCC 27405.	PFAM: glycoside hydrolase, family 9; type 3a, cellulose-binding; cellulosome enzyme, dockerin type I	.	KEGG: cac:CAC0913 possible non-processive endoglucanase family 9, secreted; CelG ortholog; dockerin and cellulose-binding domain	COGs: COG1331 Highly conserved protein containing a thioredoxin domain category=O	+0.3 (+0.1, +0.5)	+0.1 (-0.1, +0.2)	+0.1 (-0.1, +0.2)	0.0 (-0.1, +0.1)	0.0 (-0.2 , +0.1)	-0.6 (-0.8, -0.4)	-1.1 (-1.2, -0.9)	0.3	0.1	0.1	0	0	-0.6	-1.1	Cthe_0745	1.19	1.27	0	0.91	0.81	0	2.29	3.31	1	1.87	2.46	1	1.2	1.23	0	0.29	0.19
Cthe_2760	CelV		GH9, CBM3b,3c	GH9, CBM3	Cellulase/beta-glucanase	glycoside hydrolase, family 9		f	3255101	3257986	109001	0	SPTR: Q4CFI9 Glycoside hydrolase, family 9:Bacterial type 3a cellulose-binding domain:Clostridium cellulosome enzyme, dockerin type I precursor. Clostridium thermocellum ATCC 27405.	PFAM: glycoside hydrolase, family 9; type 3a, cellulose-binding; cellulosome enzyme, dockerin type I	.	KEGG: cac:CAC0916 possible non-processive endoglucanase family 9, secreted; CelG ortholog; dockerin and cellulose-binding domain		+0.2 (0.0, +0.5)	0.0 (-0.1, +0.2)	+0.2 (0.0, +0.4)	+0.3 (+0.1, +0.5)	+0.8 (+0.6 , +1.1)	-0.7 (-0.9, -0.4)	+1.0 (+0.9, +1.2)	0.2	0	0.2	0.3	0.8	-0.7	1	Cthe_2760	0.48	0.88	0	0.42	0.68	0	0.92	2.2	1	0.95	2.37	1	0.48	0.84	0	-0.05	0.05
Cthe_3012			GH30, CBM6	GH5, CBM6	Other Hemicellulases	Carbohydrate binding family 6		f	3535136	3537028	70385	9	SPTR: Q4CDI9 Clostridium cellulosome enzyme, dockerin type I:Carbohydrate binding module, family 6 precursor. Clostridium thermocellum ATCC 27405.	PFAM: cellulosome enzyme, dockerin type I; Carbohydrate binding family 6	.	KEGG: bsu:BG11830 similar to endo-xylanase	COGs: COG5520 O-Glycosyl hydrolase category=M	-0.4 (-1.1, +0.2)	-0.5 (-1.0, -0.1)	+0.1 (-0.5, +0.6)	+0.6 (-0.1, +1.2)		+0.3 (-0.1, +0.7)	n	-0.4	-0.5	0.1	0.6	.	0.3	.	Cthe_3012	0.6	1.12	0	0.88	1.91	1	0.97	2.21	1	0.87	1.92	1	0.55	0.94	0	0.16	0.19
Cthe_0912	XynY	Xylanase	GH10, CE1, CBM22	GH10, CE1, CBM22, multifunct. comp.	Multifunctional Component	glycoside hydrolase, family 10		r	1092518	1089285	119665	4	SPTR: Q4CEE4 Putative esterase:Glycoside hydrolase, family 10:Clostridium cellulosome enzyme, dockerin type I:Carbohydrate-binding, CenC-like precursor. Clostridium thermocellum ATC	PFAM: putative esterase; glycoside hydrolase, family 10; cellulosome enzyme, dockerin type I; Carbohydrate-binding, CenC-like	.	KEGG: tma:TM0061 endo-1,4-beta-xylanase A	COGs: COG3693 Beta-1 4-xylanase category=G	+0.1 (-0.3, +0.4)	-0.3 (-0.5, -0.1)	+0.1 (-0.2, +0.4)	+0.1 (-0.1, +0.3)	-2.7 (-3.2 , -2.3)	+0.1 (-0.2, +0.3)	-0.7 (-0.9, -0.4)	0.1	-0.3	0.1	0.1	-2.7	0.1	-0.7	Cthe_0912	0.95	1.47	0	0.98	1.49	0	1.42	2.62	1	1.11	1.83	1	1.29	2.25	1	0.53	0.62
Cthe_2590	XynD	Xylanase	GH10, CBM22	GH10, CBM22, xylanase	Xylanases	glycoside hydrolase, family 10		f	3061974	3063893	71641	4	SPTR: Q4CJC3 Glycoside hydrolase, family 10:Clostridium cellulosome enzyme, dockerin type I:Carbohydrate-binding, CenC-like precursor. Clostridium thermocellum ATCC 27405.	PFAM: glycoside hydrolase, family 10; cellulosome enzyme, dockerin type I; Carbohydrate-binding, CenC-like	.	KEGG: ath:At1g58370 glycosyl hydrolase family 10 protein / carbohydrate-binding domain-containing protein	COGs: COG3693 Beta-1 4-xylanase category=G	+0.3 (-0.3, +0.9)	+0.1 (-0.2, +0.4)	n	n	+1.1 (+0.7 , +1.5)	0.0 (-0.4, +0.3)	-0.3 (-0.7, +0.1)	0.3	0.1	.	.	1.1	0	-0.3	Cthe_2590	0.88	0.86	0	0.94	0.9	0	1.82	2.47	1	1.21	1.34	0	0.96	0.94	0	0.08	0.05
Cthe_0044	CseP	Structural Component		Structural Component, unknown function	Unknown Function	cellulosome enzyme, dockerin type I		r	58326	56725	61388	9	SPTR: Q4CIT7 Clostridium cellulosome enzyme, dockerin type I precursor. Clostridium thermocellum ATCC 27405.	PFAM: cellulosome enzyme, dockerin type I	.	KEGG: mhu:Mhun_2822 spore coat assembly protein-like	COGs: COG5337 Spore coat assembly protein category=M		i		i		u		.	.	.	.	.	.	.	Cthe_0044	0.4	1.46	0	0.37	1.11	0	0.53	1.92	1	0.61	2.6	1	0.54	1.94	1	0.07	0.14
Cthe_0270	ChiA	Chitinase	GH18	GH18, other hemicellulases (chitinase)	Other Hemicellulases	glycoside hydrolase, family 18		f	333151	334605	55400	4	SPTR: Q4CJU5 Glycoside hydrolase, family 18:Clostridium cellulosome enzyme, dockerin type I precursor. Clostridium thermocellum ATCC 27405.	PFAM: glycoside hydrolase, family 18; cellulosome enzyme, dockerin type I	.	KEGG: bha:BH0916 chitinase	COGs: COG3325 Chitinase category=G	+0.3 (-0.2, +0.8)	n	-0.5 (-0.9, -0.2)	-0.5 (-0.9, -0.1)		n	-0.4 (-0.9, +0.2)	0.3	.	-0.5	-0.5	.	.	-0.4	Cthe_0270	0.88	2.31	1	0.5	0.94	0	1.34	4.23	1	1.38	4.56	1	1.2	3.58	1	0.53	1.05
Cthe_0274	CelP		GH9	GH9	Cellulase/beta-glucanase	glycoside hydrolase, family 9		r	340710	339019	62677	11	SPTR: Q4CJU9 Glycoside hydrolase, family 9:Clostridium cellulosome enzyme, dockerin type I precursor. Clostridium thermocellum ATCC 27405.	PFAM: glycoside hydrolase, family 9; cellulosome enzyme, dockerin type I	.	KEGG: cac:CAC0917 and cellulose-binding endoglucanase family 9; CelL ortholog; dockerin domain		+0.2 (0.0, +0.5)	-0.1 (-0.3, +0.1)	0.0 (-0.2, +0.2)	-0.1 (-0.3, +0.1)	-0.4 (-0.6 , -0.2)	0.0 (-0.3, +0.3)	-1.2 (-1.5, -1.0)	0.2	-0.1	0	-0.1	-0.4	0	-1.2	Cthe_0274	0.88	1.39	0	1.54	3.02	1	1.51	2.93	1	0.92	1.43	0	0.78	1.06	0	0.19	0.17
Cthe_2147	CelO	Cellobiohydrolase	GH5, CBM3	GH5, CBM3, cellobiohydrolase	Cellulase/beta-glucanase	glycoside hydrolase, family 5		f	2551539	2553521	75312	4	SPTR: Q4CBW8 Glycoside hydrolase, family 5:Clostridium cellulosome enzyme, dockerin type I precursor. Clostridium thermocellum ATCC 27405.	PFAM: glycoside hydrolase, family 5; type 3a, cellulose-binding; cellulosome enzyme, dockerin type I	.	KEGG: tfu:Tfu_2712 similar to endoglucanase	COGs: COG2730 Endoglucanase category=G	+0.1 (-0.3, +0.5)	0.0 (-0.3, +0.4)	-0.3 (-0.6, 0.0)	-0.3 (-0.6, 0.0)	-0.5 (-1.0 , +0.4)	-0.3 (-0.7, 0.0)	-0.7 (-1.0, -0.3)	0.1	0	-0.3	-0.3	-0.5	-0.3	-0.7	Cthe_2147	1.07	2.84	1	0.94	2.13	1	2.03	7.13	1	1.45	4.37	1	1.24	3.29	1	0.5	0.86
Cthe_0043	CelN	Endoglucanase	GH9, CBM3c	GH9, CBM3, endoglucanase	Cellulase/beta-glucanase	glycoside hydrolase, family 9		f	54373	56601	82196	13	SPTR: Q4CIT6 Glycoside hydrolase, family 9:Bacterial type 3a cellulose-binding domain:Clostridium cellulosome enzyme, dockerin type I precursor. Clostridium thermocellum ATCC 27405.	PFAM: glycoside hydrolase, family 9; type 3a, cellulose-binding; cellulosome enzyme, dockerin type I	.	KEGG: bld:BLi01880 hypothetical protein	COGs: COG1331 Highly conserved protein containing a thioredoxin domain category=O	+0.2 (-0.1, +0.4)	+0.5 (+0.3, +0.7)	+0.2 (0.0, +0.4)	+0.2 (0.0, +0.4)	+0.7 (+0.5 , +0.9)	-0.8 (-1.1, -0.5)	-0.8 (-1.1, -0.6)	0.2	0.5	0.2	0.2	0.7	-0.8	-0.8	Cthe_0043	0.95	6.87	1	0.94	5.34	1	1.29	8.6	1	1.23	8.91	1	0.99	5.77	1	0.68	3.47
Cthe_0405	CelL		GH5	GH5	Cellulase/beta-glucanase	glycoside hydrolase, family 5	73_3	f	505876	507456	59939	4	SPTR: Q4CGG0 Glycoside hydrolase, family 5:Clostridium cellulosome enzyme, dockerin type I precursor. Clostridium thermocellum ATCC 27405.	PFAM: glycoside hydrolase, family 5; cellulosome enzyme, dockerin type I	.	KEGG: tfu:Tfu_2712 similar to endoglucanase	COGs: COG2730 Endoglucanase category=G	-0.3 (-0.6, 0.0)	-0.3 (-0.5, 0.0)	0.0 (-0.3, +0.2)	-0.1 (-0.4, +0.1)		-0.5 (-0.9, -0.1)	-0.9 (-1.2, -0.6)	-0.3	-0.3	0	-0.1	.	-0.5	-0.9	Cthe_0405	-0.14	2.7	1	-0.25	2.15	1	0.11	0.66	0	-0.18	1.74	1	-0.14	0.92	0	-0.24	2.58
Cthe_0040	CelI	Endoglucanase	GH9, CBM3		Non-cellulosomal	Cellulase., Cellulose 1,4-beta-cellobiosidase		f	49460	52123	98531	0	SPTR: Q9L3J8 Endo-1,4-glucanase (EC 3.2.1.4). Clostridium thermocellum.	PFAM: glycoside hydrolase, family 9; type 3a, cellulose-binding	.	KEGG: cac:CAC0913 possible non-processive endoglucanase family 9, secreted; CelG ortholog; dockerin and cellulose-binding domain	COGs: COG1331 Highly conserved protein containing a thioredoxin domain category=O								.	.	.	.	.	.	.	Cthe_0040	0.35	16.74	1	-0.09	0.57	0	0.66	10.71	1	0.63	14.4	1	0.68	11.16	1	0.38	6.56
Cthe_1472	CelH	Endoglucanase	GH5, GH26, CBM9	GH5, GH26, CBM11, multifunct. comp.	Multifunctional Component	Carbohydrate binding family 11		f	1789679	1792381	102416	4	SPTR: Q4CCK5 Glycoside hydrolase, family 5:Clostridium cellulosome enzyme, dockerin type I:Carbohydrate binding domain, family 11 precursor. Clostridium thermocellum ATCC 27405.	PFAM: glycoside hydrolase, family 5; cellulosome enzyme, dockerin type I; Carbohydrate binding family 11	.	KEGG: cac:CAC2556 endoglucanase, family 26; S-layer homology domain	COGs: COG2730 Endoglucanase category=G	-0.1 (-0.6, +0.4)	-0.1 (-0.4, +0.2)	-0.6 (-1.0, -0.2)	0.0 (-0.4, +0.3)	+0.5 (+0.1 , +0.8)	+0.8 (+0.5, +1.1)	+1.3 (+1.0, +1.6)	-0.1	-0.1	-0.6	0	0.5	0.8	1.3	Cthe_1472	0.87	4.01	1	0.13	0.25	0	0.98	4.23	1	1.2	6.17	1	1.29	6.48	1	0.63	2.21
Cthe_0797	CelE	Endoglucanase	GH5, CE2	GH5, CE2, multifunct. comp.	Multifunctional Component	glycoside hydrolase, family 5	143_3	r	964041	961597	90230	4	SPTR: Q4CFV8 Lipolytic enzyme, G-D-S-L:Glycoside hydrolase, family 5:Clostridium cellulosome enzyme, dockerin type I precursor. Clostridium thermocellum ATCC 27405.	PFAM: lipolytic enzyme, G-D-S-L; glycoside hydrolase, family 5; cellulosome enzyme, dockerin type I	.	KEGG: cac:CAC0826 endoglucanase family 5	COGs: COG2730 Endoglucanase category=G	-0.9 (-1.1, -0.7)	+1.1 (+1.0, +1.3)	+1.1 (+0.9, +1.3)	+1.3 (+1.1, +1.5)	-0.3 (-0.5 , -0.1)	-0.9 (-1.1, -0.7)	U	-0.9	1.1	1.1	1.3	-0.3	-0.9	.	Cthe_0797	0.69	1.01	0	1.05	1.76	1	1.42	2.79	1	1.11	1.97	1	0.83	1.24	0	-0.14	0.13
Cthe_0825	CelD	Endoglucanase	GH9	GH9, endoglucanase	Cellulase/beta-glucanase	glycoside hydrolase, family 9		r	1006232	1004283	72415	0	SPTR: Q4CFT0 Glycoside hydrolase, family 9:Clostridium cellulosome enzyme, dockerin type I:Glycoside hydrolase, family 9, N-terminal, Ig-like precursor. Clostridium thermocellum ATC	PFAM: glycoside hydrolase, family 9; cellulosome enzyme, dockerin type I; glycoside hydrolase, family 9-like Ig-like	.	KEGG: sde:Sde_0636 cellulase		0.0 (-0.3, +0.3)	+0.3 (+0.1, +0.5)	+0.2 (0.0, +0.5)	+0.2 (-0.1, +0.4)	+0.4 (0.0 , +0.8)	-0.4 (-0.6, -0.1)	-0.6 (-0.9, -0.4)	0	0.3	0.2	0.2	0.4	-0.4	-0.6	Cthe_0825	-0.29	16.17	1	0.39	5.75	1	-0.8	17.03	1	-0.41	9.94	1	-0.32	4.55	1	-0.46	10.92
Cthe_2038			GH28	unknown function (GH28)	Putative Pectinases	cellulosome enzyme, dockerin type I		r	2423934	2421511	92279	0	SPTR: Q4CHA9 Clostridium cellulosome enzyme, dockerin type I precursor. Clostridium thermocellum ATCC 27405.	PFAM: cellulosome enzyme, dockerin type I	.		COGs: COG5434 Endopygalactorunase category=M			n	n				.	.	.	.	.	.	.	Cthe_2038	0.27	0.67	0	0.27	0.59	0	0.35	0.85	0	0.48	1.44	0	0.25	0.53	0	-0.28	0.65
Cthe_0735		1 type II cohesin		1 type II cohesin		cellulosome anchoring protein, cohesin region		r	893807	893001	28543	0	SPTR: Q4CE21 Hypothetical protein precursor. Clostridium thermocellum ATCC 27405.	PFAM: cellulosome anchoring protein, cohesin region	.								u		.	.	.	.	.	.	.	Cthe_0735	-0.6	5.04	1	-0.34	1.57	0	-0.74	5.34	1	-0.57	3.99	1	-0.69	4.74	1	-0.77	6.2
Cthe_0640				unknown function (Endopygalactorunase)	Unknown Function	cellulosome enzyme, dockerin type I		f	791133	792881	64556	0	SPTR: Q4CDM7 Clostridium cellulosome enzyme, dockerin type I precursor. Clostridium thermocellum ATCC 27405.	PFAM: cellulosome enzyme, dockerin type I	.	KEGG: ade:Adeh_2778 hypothetical protein	COGs: COG5434 Endopygalactorunase category=M	+0.3 (-0.2, +0.7)	-0.3 (-0.6, +0.1)	-0.3 (-0.7, +0.2)	-0.1 (-0.4, +0.3)	-0.5 (-1.0 , 0.0)	+0.4 (+0.1, +0.8)	+0.1 (-0.4, +0.6)	0.3	-0.3	-0.3	-0.1	-0.5	0.4	0.1	Cthe_0640	1.05	2.88	1	0.92	2.25	1	1.52	4.92	1	1.4	4.44	1	1.11	3.01	1	0.58	1.11
Cthe_0736		7 type II cohesins		7 type II cohesins		cellulosome anchoring protein, cohesin region		r	897904	893987	140561	0	SPTR: Q4CE22 Hypothetical protein precursor. Clostridium thermocellum ATCC 27405.	PFAM: cellulosome anchoring protein, cohesin region	.	KEGG: ddi:DDB0186922 hypothetical protein	COGs: COG3889 solute binding protein category=R	-0.6 (-0.7, -0.4)	+1.0 (+0.9, +1.1)	+1.5 (+1.3, +1.6)	+0.6 (+0.5, +0.8)	-0.9 (-1.1 , -0.6)	+0.6 (+0.4, +0.8)	+0.4 (+0.2, +0.5)	-0.6	1	1.5	0.6	-0.9	0.6	0.4	Cthe_0736	-0.34	1.14	0	0.39	1.27	0	-0.91	4.65	1	-1.46	9.99	1	-0.9	4.61	1	0.19	0.49
Cthe_2879			CE6	unknown function	Putative Carbohydrate Esterases	cellulosome enzyme, dockerin type I		r	3406004	3404469	55169	0	SPTR: Q4CFP6 Clostridium cellulosome enzyme, dockerin type I precursor. Clostridium thermocellum ATCC 27405.	PFAM: cellulosome enzyme, dockerin type I	.	KEGG: bxe:Bxe_A3689 hypothetical protein		i	n	i	n		+0.7 (+0.2, +1.2)	-0.2 (-0.6, +0.3)	.	.	.	.	.	0.7	-0.2	Cthe_2879	0.05	0.07	0	0.11	0.15	0	0.3	0.52	0	-0.03	0.04	0	0.33	0.58	0	-0.09	0.12
Cthe_0246			PL11, CBM6	PL11, CBM35, putative pectinase	Putative Pectinases	Carbohydrate binding family 6		f	297573	300035	89476	0	SPTR: Q4CDF3 Integrins alpha chain:Clostridium cellulosome enzyme, dockerin type I:Carbohydrate binding module, family 6 precursor. Clostridium thermocellum ATCC 27405.	PFAM: cellulosome enzyme, dockerin type I; Carbohydrate binding family 6; FG-GAP	.	KEGG: bld:BLi01376 YesW		+0.3 (+0.1, +0.6)	-0.5 (-0.7, -0.3)	-0.4 (-0.7, -0.2)	-0.2 (-0.5, 0.0)	-4.6 (-5.1 , -4.1)	+0.9 (+0.6, +1.2)	-0.4 (-0.7, -0.2)	0.3	-0.5	-0.4	-0.2	-4.6	0.9	-0.4	Cthe_0246	1.26	1.69	1	0.83	0.87	0	2.11	3.6	1	2.12	3.71	1	1.58	2.3	1	0.44	0.37
Cthe_0191		Serpin		proteinase inhibitor, serpin	Putative Protease (-inhibitor)	proteinase inhibitor I4, serpin		f	230789	232588	67750	9	SPTR: Q4CJP4 Proteinase inhibititor I4, serpin:Clostridium cellulosome enzyme, dockerin type I precursor. Clostridium thermocellum ATCC 27405.	PFAM: proteinase inhibitor I4, serpin; cellulosome enzyme, dockerin type I	.	KEGG: ana:all0778 similar to serine protease inhibitor	COGs: COG4826 Serine protease inhibitor category=O	I	n	n	n	i	n		.	.	.	.	.	.	.	Cthe_0191	0.59	14.13	1	1.04	17.23	1	-0.16	1.03	0	0.44	6.38	1	0.85	13.31	1	0.86	15.76
Cthe_0729				unknown function	Unknown Function	cellulosome enzyme, dockerin type I		f	885954	887567	56690	0	SPTR: Q4CE15 Clostridium cellulosome enzyme, dockerin type I precursor. Clostridium thermocellum ATCC 27405.	PFAM: cellulosome enzyme, dockerin type I	.	KEGG: tde:TDE0626 hypothetical protein	COGs: COG4907 membrane protein category=S			i	u		u	u	.	.	.	.	.	.	.	Cthe_0729	0.76	1.06	0	0.35	0.36	0	1.33	2.33	1	1.14	1.91	1	1.25	2.13	1	0.39	0.41
Cthe_1400			GH53	GH53, other hemicellulases	Other Hemicellulases	glycosyl hydrolase 53	254_2	r	1712220	1710973	47067	4	SPTR: Q4CEL4 Clostridium cellulosome enzyme, dockerin type I precursor. Clostridium thermocellum ATCC 27405.	PFAM: cellulosome enzyme, dockerin type I; glycosyl hydrolase 53	.	KEGG: sde:Sde_3710 arabinogalactan endo-1,4-beta-galactosidase	COGs: COG3867 Arabinogalactan endo-1 4-beta-galactosidase category=G	+0.1 (-0.4, +0.7)	-0.3 (-0.7, +0.2)	-0.2 (-0.5, +0.1)	-0.3 (-0.6, +0.1)	-1.3 (-1.7 , -0.9)	+0.7 (+0.3, +1.1)	-0.2 (-0.5, +0.2)	0.1	-0.3	-0.2	-0.3	-1.3	0.7	-0.2	Cthe_1400	0.74	2.91	1	0.46	1.23	0	1.58	8.1	1	1.23	6.02	1	1.02	4.23	1	0.25	0.54
Cthe_2179			PL1, PL9, CBM6	PL1, PL9, CBM35, putative pectinase	Putative Pectinases	Pectate lyase/Amb allergen		r	2596116	2593348	99891	4	SPTR: Q4CHY1 Pectate lyase/Amb allergen:Clostridium cellulosome enzyme, dockerin type I:Carbohydrate binding module, family 6 precursor. Clostridium thermocellum ATCC 27405.	PFAM: Pectate lyase/Amb allergen; cellulosome enzyme, dockerin type I; Carbohydrate binding family 6	.	KEGG: sco:SCO7228 polysaccharide lyase	COGs: COG3866 Pectate lyase category=G			n	n				.	.	.	.	.	.	.	Cthe_2179	-0.95	0.95	0	-0.55	0.44	0	-1.13	1.19	0	-0.64	0.54	0	-1.06	1.09	0	-0.83	0.77
Cthe_0661			GH43, CBM13	GH43, CBM13, putative glycosidase	Putative Glycosidase	Ricin B lectin	123_2	f	815804	817519	63895	11	SPTR: Q4CER9 Ricin B lectin domain:Clostridium cellulosome enzyme, dockerin type I:Glycoside hydrolase, family 43 precursor. Clostridium thermocellum ATCC 27405.	PFAM: Ricin B lectin; cellulosome enzyme, dockerin type I; glycoside hydrolase, family 43	.	KEGG: sma:SAV2109 beta-xylosidase	COGs: COG3507 Beta-xylosidase category=G	0.0 (-0.4, +0.5)	-0.7 (-1.0, -0.3)	I	-0.9 (-1.3, -0.4)	i	-0.5 (-0.8, -0.2)	-0.6 (-0.9, -0.2)	0	-0.7	.	-0.9	.	-0.5	-0.6	Cthe_0661	0.66	16.72	1	0.64	9.43	1	0.94	15.26	1	0.91	18.48	1	0.85	13.95	1	0.53	8.52
Cthe_1271			GH43, CBM6	GH43, CBM6, putative glycosidase	Putative Glycosidase	Carbohydrate binding family 6		f	1545824	1547863	74561	0	SPTR: Q4CK10 Clostridium cellulosome enzyme, dockerin type I:Carbohydrate binding module, family 6:Glycoside hydrolase, family 43 precursor. Clostridium thermocellum ATCC 27405.	PFAM: cellulosome enzyme, dockerin type I; Carbohydrate binding family 6; glycoside hydrolase, family 43	.	KEGG: sde:Sde_3612 methionine biosynthesis MetW	COGs: COG3507 Beta-xylosidase category=G	0.0 (-0.5, +0.6)	n	0.0 (-0.4, +0.5)	+0.3 (-0.2, +0.7)	i	+0.5 (+0.1, +0.9)	+0.6 (+0.2, +1.0)	0	.	0	0.3	.	0.5	0.6	Cthe_1271	0.55	0.61	0	0.83	1.03	0	0.79	0.95	0	0.8	1	0	0.37	0.35	0	0.14	0.11
Cthe_1890				unknown function	Unknown Function	cellulosome enzyme, dockerin type I		r	2246891	2244759	78380	0	SPTR: Q4CGA3 Clostridium cellulosome enzyme, dockerin type I precursor. Clostridium thermocellum ATCC 27405.	PFAM: cellulosome enzyme, dockerin type I	.	KEGG: ehi:421.t00002 BspA-like leucine rich repeat protein, putative Pfam: FNIP							+2.8 (+2.2, +3.2)		.	.	.	.	.	2.8	.	Cthe_1890	0.29	8.43	1	-0.21	2.1	1	0.32	4.08	1	0.19	2.36	1	0.91	18.02	1	0.41	7.54
Cthe_0435				unknown function	Unknown Function	cellulosome enzyme, dockerin type I		f	547412	548464	39804	0	SPTR: Q4CGI8 Clostridium cellulosome enzyme, dockerin type I precursor. Clostridium thermocellum ATCC 27405.	PFAM: cellulosome enzyme, dockerin type I	.			+0.7 (+0.4, +0.9)	-0.2 (-0.6, +0.1)	+0.2 (0.0, +0.4)	+0.2 (0.0, +0.4)	-2.4 (-2.7 , -2.0)	+1.2 (+0.9, +1.4)	-0.2 (-0.5, 0.0)	0.7	-0.2	0.2	0.2	-2.4	1.2	-0.2	Cthe_0435	1.04	7.93	1	0.71	3.81	1	1.45	11.26	1	1.46	12.06	1	1.51	11.9	1	1.01	6.92
Cthe_0798			CE3	CE3, putative carbohydrate esterase	Putative Carbohydrate Esterases	lipolytic enzyme, G-D-S-L		r	965977	964391	58073	0	SPTR: Q4CFV7 Lipolytic enzyme, G-D-S-L:Clostridium cellulosome enzyme, dockerin type I precursor. Clostridium thermocellum ATCC 27405.	PFAM: lipolytic enzyme, G-D-S-L; cellulosome enzyme, dockerin type I	.	KEGG: gvi:gll2764 unknown protein	COGs: COG2755 Lysophospholipase L1 and related esterases category=E		+1.5 (+0.9, +2.0)		i		u		.	1.5	.	.	.	.	.	Cthe_0798	0.96	1.45	0	0.63	0.74	0	0.97	1.38	0	1.52	2.85	1	1.09	1.64	0	0.56	0.64
Cthe_0109				unknown function		cellulosome enzyme, dockerin type I		f	141502	141819	11599	0	SPTR: Q4CJ02 Hypothetical protein precursor. Clostridium thermocellum ATCC 27405.	PFAM: cellulosome enzyme, dockerin type I	.					u		u	i	n	.	.	.	.	.	.	.	Cthe_0109	-0.11	0.13	0	-0.61	1.15	0	-0.24	0.33	0	-0.23	0.32	0	-0.09	0.11	0	-0.04	0.04
Cthe_1806			Dockerin Type II	unknown function, dockerin type II	Unknown Function	cellulosome enzyme, dockerin type I		r	2139473	2132940	236129	0	SPTR: Q4CHF3 Ig-like, group 2 precursor. Clostridium thermocellum ATCC 27405.	PFAM: cellulosome enzyme, dockerin type I	.	KEGG: dme:CG31439-PA CG31439 gene product from transcript CG31439-RA	COGs: COG1361 S-layer domain category=M		+2.8 (+2.5, +3.3)	+3.3 (+3.0, +3.5)	+3.3 (+3.0, +3.9)	i	I		.	2.8	3.3	3.3	.	.	.	Cthe_1806	0.26	2.66	1	0.62	5.58	1	0.21	1.07	0	0.37	3.27	1	-0.04	0.12	0	0.13	0.62
Cthe_2139			GH30, GH43, GH54	GH5, GH43, CBM42, multifunct. comp.	Multifunctional Component	alpha-L-arabinofuranosidase B		f	2539645	2542593	110674	9	SPTR: Q4CBX6 Glycoside hydrolase, family 30:Clostridium cellulosome enzyme, dockerin type I:Alpha-L-arabinofuranosidase B precursor. Clostridium thermocellum ATCC 27405.	PFAM: glycoside hydrolase, family 30; cellulosome enzyme, dockerin type I; alpha-L-arabinofuranosidase B	.	KEGG: sma:SAV5205 secreted endo-beta-1,6-galactanase	COGs: COG5520 O-Glycosyl hydrolase category=M		+0.6 (-0.1, +1.2)				u	n	.	0.6	.	.	.	.	.	Cthe_2139	0.17	0.78	0	0.38	1.87	1	0.33	1.57	0	0.4	2.37	1	0.13	0.43	0	-0.19	0.77
Cthe_0015			GH43, GH54	GH43, CBM42	Multifunctional Component	alpha-L-arabinofuranosidase B		f	20533	22656	79098	4	SPTR: Q4CG00 Clostridium cellulosome enzyme, dockerin type I:Alpha-L- arabinofuranosidase B precursor. Clostridium thermocellum ATCC 27405.	PFAM: cellulosome enzyme, dockerin type I; glycoside hydrolase, family 43; alpha-L-arabinofuranosidase B	.	KEGG: bsu:BG11130 similar to arabinan endo-1,5-alpha-L-arabinosidase	COGs: COG3507 Beta-xylosidase category=G			n	i	i	n	I	.	.	.	.	.	.	.	Cthe_0015	0.22	0.61	0	0.51	1.85	1	0.73	3.27	1	0.31	0.94	0	-0.04	0.07	0	-0.3	0.87
Cthe_2194			CE1, CBM6		Putative Carbohydrate Esterases	Carbohydrate binding family 6		r	2618157	2616652	54151	9	SPTR: Q4CCQ1 Putative esterase:Clostridium cellulosome enzyme, dockerin type I:Carbohydrate binding module, family 6 precursor. Clostridium thermocellum ATCC 27405.	PFAM: putative esterase; cellulosome enzyme, dockerin type I; Carbohydrate binding family 6	.	KEGG: possible xylan degradation enzyme (alpha/beta hydrolase domain and ricin-B-like domain)	COGs: COG2382 Enterochelin esterase and related enzymes category=P								.	.	.	.	.	.	.	Cthe_2194	-0.25	1.02	0	0.36	1.43	0	-0.14	0.39	0	-0.13	0.37	0	-0.88	5.7	1	-0.64	3.73
Cthe_0190		Serpin		proteinase inhibitor, serpin	Putative Protease (-inhibitor)	proteinase inhibitor I4, serpin		f	228556	230358	67760	9	SPTR: Q4CJP3 Proteinase inhibititor I4, serpin:Clostridium cellulosome enzyme, dockerin type I precursor. Clostridium thermocellum ATCC 27405.	PFAM: proteinase inhibitor I4, serpin; cellulosome enzyme, dockerin type I	.	KEGG: ana:all0778 similar to serine protease inhibitor	COGs: COG4826 Serine protease inhibitor category=O	-0.5 (-0.7, -0.4)	+1.1 (+1.0, +1.2)	+0.5 (+0.4, +0.7)	+0.6 (+0.5, +0.8)	-0.5 (-0.7 , -0.3)	+0.4 (+0.2, +0.6)	-1.1 (-1.3, -0.9)	-0.5	1.1	0.5	0.6	-0.5	0.4	-1.1	Cthe_0190	0.32	0.3	0	1.01	1.38	0	0.17	0.14	0	0.35	0.33	0	0.08	0.06	0	-0.01	0.01
Cthe_3132				unknown function	Unknown Function	cellulosome enzyme, dockerin type I		f	3702140	3703375	46800	0	SPTR: Q4CG77 Clostridium cellulosome enzyme, dockerin type I precursor. Clostridium thermocellum ATCC 27405.	PFAM: cellulosome enzyme, dockerin type I	.	KEGG: ljo:LJ0107 hypothetical protein		n	u	u	+2.6 (+1.7, +3.4)		+2.7 (+2.3, +3.2)	n	.	.	.	2.6	.	2.7	.	Cthe_3132	0.73	6.2	1	0.84	6.04	1	1.17	9.97	1	1.05	9.4	1	0.82	5.87	1	0.21	0.79
Cthe_0032			GH26	GH26, CBM35, other hemicellulases	Other Hemicellulases	glycoside hydrolase, family 26		r	40085	38313	67334	0	SPTR: Q4CIS5 Glycoside hydrolase, family 26:Clostridium cellulosome enzyme, dockerin type I precursor. Clostridium thermocellum ATCC 27405.	PFAM: glycoside hydrolase, family 26; cellulosome enzyme, dockerin type I	.	KEGG: sde:Sde_3691 mannan endo-1,4-beta-mannosidase	COGs: COG4124 Beta-mannanase category=G	-0.2 (-0.6, +0.2)	-0.1 (-0.5, +0.2)	-0.3 (-0.7, 0.0)	-0.3 (-0.6, 0.0)	0.0 (-0.3 , +0.3)	+0.6 (+0.3, +1.0)	+1.1 (+0.8, +1.3)	-0.2	-0.1	-0.3	-0.3	0	0.6	1.1	Cthe_0032	0.18	0.31	0	0.27	0.45	0	0.76	1.92	1	0.54	1.24	0	0	0	0	-0.21	0.34
Cthe_2950			PL1, CBM6	PL1, CBM35, putative pectinase	Putative Pectinases	Pectate lyase/Amb allergen		r	3470417	3468753	59434	4	SPTR: Q4CDY0 Pectate lyase/Amb allergen:Clostridium cellulosome enzyme, dockerin type I:Carbohydrate binding module, family 6 precursor. Clostridium thermocellum ATCC 27405.	PFAM: Pectate lyase/Amb allergen; cellulosome enzyme, dockerin type I; Carbohydrate binding family 6	.	KEGG: ani:AN7646.2 hypothetical protein	COGs: COG3866 Pectate lyase category=G						i		.	.	.	.	.	.	.	Cthe_2950	0.65	1.51	0	0.13	0.17	0	1.33	4.2	1	1.63	5.99	1	1	2.66	1	-0.21	0.31
Cthe_0452		1 type I cohesin		1 type I cohesin		cellulosome anchoring protein, cohesin region		f	567264	568037	28469	0	SPTR: Q4CGQ9 Cellulosome anchoring protein, cohesin domain precursor. Clostridium thermocellum ATCC 27405.	PFAM: cellulosome anchoring protein, cohesin region	.	KEGG: cac:CAC0914 cellulosome integrating cohesin-containing protein, secreted		u	-0.6 (-0.8, -0.3)	-0.1 (-0.3, +0.1)	-0.1 (-0.3, +0.2)	d	+1.1 (+0.9, +1.3)	-0.2 (-0.4, +0.1)	.	-0.6	-0.1	-0.1	.	1.1	-0.2	Cthe_0452	0.31	1.33	0	0.3	1	0	0.59	2.72	1	0.73	4.32	1	0.51	2.18	1	-0.08	0.2
Cthe_2761			GH9, CBM3c	GH9, CBM3	Cellulase/beta-glucanase	glycoside hydrolase, family 9		f	3258151	3260274	80255	11	SPTR: Q4CFI8 Glycoside hydrolase, family 9:Clostridium cellulosome enzyme, dockerin type I precursor. Clostridium thermocellum ATCC 27405.	PFAM: glycoside hydrolase, family 9; type 3a, cellulose-binding; cellulosome enzyme, dockerin type I	.	KEGG: cac:CAC0916 possible non-processive endoglucanase family 9, secreted; CelG ortholog; dockerin and cellulose-binding domain	COGs: COG1331 Highly conserved protein containing a thioredoxin domain category=O	0.0 (-0.3, +0.3)	-0.4 (-0.7, 0.0)	-0.1 (-0.3, +0.2)	-0.2 (-0.4, 0.0)	+0.2 (-0.1 , +0.5)	-1.1 (-1.5, -0.7)	+0.8 (+0.5, +1.0)	0	-0.4	-0.1	-0.2	0.2	-1.1	0.8	Cthe_2761	0.59	0.9	0	0.46	0.61	0	1.28	2.74	1	0.82	1.41	0	0.66	1	0	0.01	0.01
Cthe_0239				unknown function	Unknown Function	cellulosome enzyme, dockerin type I	41_2	f	287571	290726	117478	0	SPTR: Q4CDG0 Clostridium cellulosome enzyme, dockerin type I precursor. Clostridium thermocellum ATCC 27405.	PFAM: cellulosome enzyme, dockerin type I	.	KEGG: sde:Sde_3876 hypothetical protein		+0.1 (-0.3, +0.4)	+0.5 (+0.3, +0.7)	+0.7 (+0.5, +1.0)	+0.7 (+0.4, +0.9)	d	+0.9 (+0.6, +1.1)	0.0 (-0.2, +0.4)	0.1	0.5	0.7	0.7	.	0.9	0	Cthe_0239	-0.23	0.22	0	-0.09	0.08	0	-0.52	0.57	0	-0.26	0.25	0	-0.32	0.31	0	0.09	0.07
Cthe_3141			CE12, CBM6	CE12, CBM35, putative carbohydrate	Putative Carbohydrate Esterases	lipolytic enzyme, G-D-S-L		f	3709573	3712068	91279	10	SPTR: Q4CG86 Lipolytic enzyme, G-D-S-L:Clostridium cellulosome enzyme, dockerin type I:Carbohydrate binding module, family 6 precursor. Clostridium thermocellum ATCC 27405.	PFAM: lipolytic enzyme, G-D-S-L; cellulosome enzyme, dockerin type I; Carbohydrate binding family 6	.	KEGG: bsu:BG11142 similar to unknown proteins from B. subtilis	COGs: COG2755 Lysophospholipase L1 and related esterases category=E	+0.3 (-0.4, +0.9)	+0.6 (+0.1, +1.0)	+0.5 (+0.1, +0.9)	+0.8 (+0.4, +1.1)	i	+1.1 (+0.8, +1.5)	+0.4 (-0.2, +1.0)	0.3	0.6	0.5	0.8	.	1.1	0.4	Cthe_3141	1.31	1.64	0	0.66	0.58	0	2.03	3.06	1	2.27	3.74	1	1.91	2.77	1	0.33	0.24
[truncated: 79 more columns]
