# Supplementary material for: Clostridium thermocellum ATCC27405 transcriptomic, metabolomic and proteomic profiles after ethanol stress
Source: BMC Genomics. 2012 Jul 23;13:336. doi: 10.1186/1471-2164-13-336 (PMC3478167; doi:10.1186/1471-2164-13-336)
Supplement: Additional file 8 — Comparison among proteomics, transcriptomics and literature results for 17 genes related to hydrogenases. Examination of trends across different omics datasets for hydrogenase components. [file 1471-2164-13-336-S8.xls]

## Sheet: Sheet1
Additional file 8. The cross-comparison among proteomics, transcriptomics and literature results for 17 genes related to hydrogenase.
Hydrogenase							Seq_ID	OperonID_Gene#	Strand	Start	Stop	Product	Function Group	AA	MW	(0.5)/(0)	-log10(p-value) for (0)-(0.5)	SI (0)-(0.5)	SpC_Uniq_F1_1	SpC_Uniq_F1_2	SpC_Uniq_F3_1	SpC_Uniq_F3_2	SpC_Uniq_F2_1	SpC_Uniq_F2_2	SpC_Uniq_F4_1	SpC_Uniq_F4_2	Gene_Name	COGs	SEQ_ID 2	Lsmean_0	Lsmean_0.5	Lsmean_12min_0	Lsmean_12min_0.5	Lsmean_120min_0	Lsmean_120min_0.5	Lsmean_2min_0	Lsmean_2min_0.5	Lsmean_240min_0	Lsmean_240min_0.5	Lsmean_30min_0	Lsmean_30min_0.5	Lsmean_60min_0	Lsmean_60min_0.5	Std_Lsmean_0	Std_Lsmean_0.5	Std_Lsmean_12min_0	Std_Lsmean_12min_0.5	Std_Lsmean_120min_0	Std_Lsmean_120min_0.5
[NiFe] hydrogenase	Group	Subunit#	Predicted localization†	Subunit	Note	Identified?																								.	.	.	.	.	.	.	.	.	.	.	.	.	.	.	.	.	.	.	.
YP_001039408	IV	6	C	EchF	Ech hydrogenase complex		Cthe_3019	580_7	r	3543016	3542630	4Fe-4S ferredoxin, iron-sulfur binding	3	128	.	-1.09	22.99	1	.	.	.	.	.	.	.	.		COG1143 Formate hydrogenlyase subunit 6/NADH:ubiquinone oxidoreductase 23 kD subunit (chain I) category=C	Cthe_3019	12.945	11.8543	12.933	11.4077	12.9387	11.9148	12.7717	12.4901	12.7292	12.1919	13.0577	11.4069	13.2396	11.7146	1.02052	-1.02052	0.998031	-1.85643	1.00874	-0.90728
YP_001039409			C (1 IH)	EchE		Yes	Cthe_3020	581_2	r	3544315	3543236	NADH dehydrogenase (ubiquinone)	3	359	40447	-0.62	25.02	1	5	4	4	.	4	5	3	3		COG3261 Ni Fe-hydrogenase III large subunit category=C	Cthe_3020	13.427	12.8078	13.5148	12.8042	13.3863	12.6465	13.4263	13.2478	13.0648	12.9231	13.4114	12.4195	13.7585	12.8054	0.92699	-0.92699	1.18979	-0.93755	0.805097	-1.40959
YP_001039410			U	EchD		Yes	Cthe_3021	581_2	r	3544667	3544308	Ech hydrogenase, subunit EchD, putative	11	119	.	-0.8	24.05	1	.	.	.	.	.	.	.	.		COG0852 NADH:ubiquinone oxidoreductase 27 kD subunit category=C	Cthe_3021	12.5679	11.7681	12.5413	11.4888	12.672	11.786	12.5642	12.1978	11.994	12.0533	12.8138	11.4224	12.822	11.6602	0.962261	-0.96226	0.898375	-1.63439	1.2128	-0.91909
YP_001039411			U	EchC		Yes	Cthe_3022	582_3	r	3545178	3544741	NADH ubiquinone oxidoreductase, 20 kDa subunit	3	145	.	-1.57	2.88	1	.	.	.	.	.	.	.	.		COG3260 Ni Fe-hydrogenase III small subunit category=C	Cthe_3022	11.9076	10.3408	12.1196	10.2464	11.6169	10.4715	12.0523	10.6081	11.9115	10.5497	11.8511	10.0493	11.8942	10.1199	1.13023	-1.13023	1.43611	-1.26638	0.710893	-0.94174
YP_001039412			CM (8 IH)	EchB		Yes	Cthe_3023	582_3	r	3546063	3545188	respiratory-chain NADH dehydrogenase, subunit 1	3	291	.	-1.57	4.09	1	.	.	.	.	.	.	.	.		COG0650 Formate hydrogenlyase subunit 4 category=C	Cthe_3023	12.6242	11.0561	12.7287	10.4888	12.6032	11.3884	12.5978	11.2837	12.4696	11.468	12.8157	10.8799	12.5303	10.8278	1.10562	-1.10562	1.25292	-1.90553	1.07597	-0.6371
YP_001039413			CM (18 IH)	EchA		Yes	Cthe_3024	582_3	r	3547970	3546060	NADH dehydrogenase (quinone)	9	636	.	-1.09	3.67	1	.	.	.	.	.	.	.	.		COG1009 NADH:ubiquinone oxidoreductase subunit 5 (chain L)/Multisubunit Na+/H+ antiporter MnhA subunit category=P	Cthe_3024	11.0096	9.92431	11.2936	9.79954	10.6258	10.056	11.199	9.88914	10.9161	10.1852	11.0078	9.69775	11.0153	9.91825	1.10322	-1.10322	1.68054	-1.3569	0.32295	-0.83545
[FeFe] hydrogenase	Cluster	Subunit#	Predicted localization†	Modular structure‡	Maturation protein name – accession no. (size; aa)					.	.		.			.	.	.												.	.	.	.	.	.	.	.	.	.	.	.	.	.	.	.	.	.	.	.
YP_001036766	D	1	C	M2e	HydE – YP_001038253 (353)		Cthe_0335	58_5	f	424321	425667	hydrogenase large subunit-like	11	448	49591	0.27	10.33	1	2	8	5	6	5	3	4	4		COG4624 Iron only hydrogenase large subunit C-terminal domain category=R	Cthe_0335	12.2568	12.5313	12.1822	12.9256	12.3576	12.4287	12.1908	12.3626	12.5876	12.4461	12.0498	12.4964	12.1725	12.5282	-0.70652	0.70652	-1.09031	2.73625	-0.18716	0.178682
YP_001036771	A1	3	C(1IH)	TR(M3)	HydF – YP_001036476 (400)		Cthe_0340	59_5	f	428009	428377	ferredoxin	11	122	13433	0.02	0.3	0	155	102	90	161	73	81	122	142		COG3411 Ferredoxin category=C	Cthe_0340	14.4003	14.4167	14.5001	14.5755	14.2443	14.4102	14.4979	14.3996	14.2951	14.2996	14.4445	14.3783	14.4202	14.4369	-0.0962	0.096201	1.07818	1.96627	-1.93372	0.019832
YP_001036772			C		HydG – YP_001037082 (458)		Cthe_0341	59_5	f	428410	430203	NADH dehydrogenase (quinone)	3	597	64897	0.07	1.6	0	280	210	200	232	227	262	251	270		COG1894 NADH:ubiquinone oxidoreductase NADH-binding (51 kD) subunit category=C	Cthe_0341	13.7868	13.8555	13.9291	13.9129	13.6056	13.7556	13.9392	13.8769	13.6685	13.849	13.7553	13.751	13.8233	13.9873	-0.33115	0.331145	1.04189	0.885452	-2.07977	-0.63236
YP_001036773			C			Yes	Cthe_0342	59_5	f	430223	431971	hydrogenases, Fe-only	11	582	64014	0.14	3.72	1	668	485	398	419	497	552	501	574		COG4624 Iron only hydrogenase large subunit C-terminal domain category=R	Cthe_0342	13.6671	13.8098	13.7813	13.9167	13.3974	13.7285	13.7971	13.7696	13.6941	13.8623	13.6336	13.6997	13.6992	13.882	-0.59727	0.597271	0.358742	1.49242	-2.85571	-0.08307
YP_001036859	A8	3	C	TR(M3)			Cthe_0428	78_10	f	537873	538370	NADH dehydrogenase (ubiquinone), 24 kDa subunit	3	165	18350	0.82	21.17	1	158	163	185	202	166	183	259	259		COG1905 NADH:ubiquinone oxidoreductase 24 kD subunit category=C	Cthe_0428	13.1069	13.9265	13.6012	14.0454	12.5049	14.0139	13.6515	13.7473	12.0584	13.778	13.5776	14.2017	13.2482	13.7728	-0.76434	0.76434	0.15745	0.986147	-1.88736	0.927333
YP_001036860			C(3IH)				Cthe_0429	78_10	f	538363	540237	NADH dehydrogenase (quinone)	3	624	68125	0.4	15.67	1	580	552	480	547	438	419	564	608		COG1894 NADH:ubiquinone oxidoreductase NADH-binding (51 kD) subunit category=C	Cthe_0429	14.0568	14.4564	14.1895	14.6502	13.8514	14.5046	14.3202	14.1244	13.5555	14.5143	14.3309	14.6346	14.0936	14.3104	-0.74684	0.746837	-0.25102	1.47132	-1.51467	0.926894
YP_001036861			C			Yes	Cthe_0430	78_10	f	540242	541942	hydrogenases, Fe-only	11	566	62532	0.8	13.19	1	313	396	509	453	360	352	461	400		COG4624 Iron only hydrogenase large subunit C-terminal domain category=R	Cthe_0430	13.2296	14.0264	13.8267	14.0574	12.6333	14.1803	13.7585	13.7781	12.415	13.897	13.602	14.2397	13.1423	14.006	-0.8052	0.805197	0.401495	0.86775	-2.01048	1.11631
YP_001036857	C	2	C	D(M2f)			Cthe_0426	78_10	f	535029	536699	putative PAS/PAC sensor protein	11	556	62559	0.5	16.52	1	76	43	40	38	50	60	46	52		COG4624 Iron only hydrogenase large subunit C-terminal domain category=R	Cthe_0426	13.8946	14.396	14.2325	14.6556	13.6466	14.3879	14.1818	14.3963	13.2127	14.2128	14.0246	14.5329	14.0697	14.1907	-0.74631	0.746314	0.259352	1.5191	-1.48475	0.722191
YP_001036856			C				Cthe_0425	78_10	f	534731	534976	conserved hypothetical protein	13	81	8926	0.33	7.89	1	58	34	38	40	54	58	66	61		COG1905 NADH:ubiquinone oxidoreductase 24 kD subunit category=C	Cthe_0425	13.57	13.8971	13.7578	14.1995	13.5322	13.7384	13.7648	13.8469	12.9126	13.9797	13.7111	13.8731	13.7414	13.7446	-0.63976	0.639755	0.095132	1.82288	-0.78763	0.019094
YP_001039392	A8	2	C	D(M2 g)		Yes	Cthe_3003	578_2	r	3526961	3525027	hydrogenases, Fe-only	11	644	.	0.79	2.2	1	.	.	.	.	.	.	.	.		COG4624 Iron only hydrogenase large subunit C-terminal domain category=R	Cthe_3003	12.7027	13.4968	13.4479	13.7043	12.1306	13.2345	12.9992	13.482	11.7558	13.1933	12.8931	13.5385	12.9898	13.8281	-0.74272	0.742718	0.651367	1.13092	-1.81301	0.252068
YP_001039393			C				Cthe_3004	578_2	r	3528476	3526995	ferredoxin	11	493	.	0.56	2.55	1	.	.	.	.	.	.	.	.		COG0493 NADPH-dependent glutamate synthase beta chain and related oxidoreductases category=R	Cthe_3004	13.282	13.8393	13.7102	14.1176	12.9765	13.5795	13.5532	13.9197	12.4772	13.3758	13.4415	14.0222	13.5329	14.0209	-0.66664	0.666643	0.35794	1.33254	-1.39726	0.045226
[truncated: 58 more columns]
